# Supplementary material for: (S)-2-Carb­oxy­ethyl l-cysteinyl sulfone
Source: IUCrdata. 2024 May 31;9(Pt 5):x240480. doi: 10.1107/S2414314624004802 (PMC11151290; doi:10.1107/S2414314624004802)
Supplement: Supplementary file 1 [file x-09-x240480-sup1.cif]

##############################################################################
#                                                                            #
# This CIF contains the data for a data article accepted for                 #
# publication in IUCrData. It conforms to the requirements of                #
# Notes for Authors for IUCrData, and has been                               #
# peer reviewed under the auspices of IUCrData.                              #
#                                                                            #
# Full details of the Crystallographic Information File format               #
# are given in the paper "The Crystallographic Information File (CIF):       #
# a New Standard Archive File for Crystallography" by S. R. Hall, F. H.      #
# Allen and I. D. Brown [Acta Cryst. (1991), A47, 655-685].                  #
#                                                                            #
# The current version of the core CIF dictionary is obtainable from          #
# ftp://ftp.iucr.org/pub/cif_core.dic.                                       #
#                                                                            #
# Software is freely available for graphical display of the structure(s)     #
# in this CIF. For information consult the CIF software page                 #
# http://www.iucr.org/resources/cif/software.                                #
#                                                                            #
# This file may be used for bona fide research purposes within the           #
# scientific community so long as proper attribution is given to the data    # 
# article from which it was obtained.                                        #
#                                                                            #
##############################################################################
data_I
_audit_creation_method
;
Olex2 1.2
(compiled 2018.05.29 svn.r3508 for OlexSys, GUI svn.r5506)
;
_journal_date_recd_electronic     2024-05-10
_journal_date_accepted     2024-05-22
_journal_name_full     'IUCrData'
_journal_year     2024
_journal_volume     9
_journal_issue      1
_journal_page_first     0
_journal_page_last     0
_journal_paper_category     HO
_journal_paper_doi     10.1107/S2414314624004802
_journal_coeditor_code     PK4044
_publ_contact_author_name     'Valeri V. Mossine'
_publ_contact_author_address
;
Department of Biochemistry
University of Missouri
Columbia, MO 65211
USA
;
_publ_contact_author_email     MossineV@missouri.edu
_publ_contact_author_fax     '1-573-884-4631'
_publ_contact_author_phone     '1-573-882-2608'
_publ_section_title
;
(<i>S</i>)-2-Carboxyethyl <i>L</i>-cysteinyl sulfone
;
_publ_section_title_footnote     .
loop_
    _publ_author_name
    _publ_author_footnote
    _publ_author_address
    'Waters, James K.' .
;
Experiment Station Chemical Laboratories
University of Missouri
Agriculture Bldg, Rm 4
Columbia, MO 65211
USA
;
    'Kelley, Steven P.' .
;
Department of Chemistry
University of Missouri
Columbia, MO 65211
USA
;
    'Mossine, Valeri V.' .
;
Department of Biochemistry
University of Missouri
Columbia, MO 65211
USA
;
    'Mawhinney, Thomas P.' .
;
Department of Biochemistry
University of Missouri
Columbia, MO 65211
USA
;
_publ_section_synopsis
;
The molecule is a zwitterion, with a protonated \a-amino group and a
deprotonated \a-carboxyl group. Within the crystal, the molecules are linked
by a system of hydrogen bonds formed by both the protonated and deprotonated
carboxylic groups, and the protonated ammonium group.
;
_chemical_name_systematic
;
(2<i>S</i>)-2-Azaniumyl-3-[(2-carboxyethane)sulfonyl]propanoate
;
_chemical_name_common
;
(<i>S</i>)-2-Carboxyethyl <i>L</i>-cysteinyl sulfone
;
_chemical_formula_moiety     'C6 H11 N O6 S'
_chemical_formula_sum     'C6 H11 N O6 S'
_chemical_formula_iupac     'C6 H11 N O6 S'
_chemical_formula_weight     225.22
_chemical_melting_point     ?
_chemical_absolute_configuration     rmad
_space_group_crystal_system     monoclinic
_space_group_name_H-M_alt     'P 1 21 1'
_space_group_name_Hall     'P 2yb'
loop_
    _space_group_symop_operation_xyz
    'x, y, z'
    '-x, y+1/2, -z'
_cell_length_a     4.8838(2)
_cell_length_b     18.3867(7)
_cell_length_c     5.1522(2)
_cell_angle_alpha     90
_cell_angle_beta     110.3246(16)
_cell_angle_gamma     90
_cell_volume     433.85(3)
_cell_formula_units_Z     2
_cell_measurement_reflns_used     9939
_cell_measurement_theta_min     3.32
_cell_measurement_theta_max     30.56
_cell_measurement_temperature     100.0
_exptl_crystal_description     'plate'
_exptl_crystal_colour     'colourless'
_exptl_crystal_size_max     0.45
_exptl_crystal_size_mid     0.28
_exptl_crystal_size_min     0.02
_exptl_crystal_density_diffrn     1.724
_exptl_crystal_density_meas     ?
_exptl_crystal_density_method     ?
_exptl_crystal_F_000     236
_exptl_absorpt_coefficient_mu     0.379
_exptl_absorpt_correction_type     multi-scan
_exptl_absorpt_process_details
;
(<i>AXScale</i>; Bruker, 2014)
;
_exptl_absorpt_correction_T_min     0.7047
_exptl_absorpt_correction_T_max     0.7461
_diffrn_ambient_temperature     100.0
_diffrn_source     'Sealed Source Mo with TRIUMPH optics'
_diffrn_radiation_type     MoK\a
_diffrn_radiation_wavelength     0.71073
_diffrn_radiation_monochromator     graphite
_diffrn_measurement_device_type     'Bruker APEXII area detector'
_diffrn_measurement_method     'omega and phi scans'
_diffrn_detector_area_resol_mean     ?
_diffrn_reflns_number     15133
_diffrn_reflns_av_R_equivalents     0.0166
_diffrn_reflns_av_unetI/netI     0.0108
_diffrn_reflns_theta_min     2.215
_diffrn_reflns_theta_max     30.571
_diffrn_reflns_theta_full     25.242
_diffrn_measured_fraction_theta_max     1.000
_diffrn_measured_fraction_theta_full     1.000
_diffrn_reflns_limit_h_min     -6
_diffrn_reflns_limit_h_max     6
_diffrn_reflns_limit_k_min     -26
_diffrn_reflns_limit_k_max     26
_diffrn_reflns_limit_l_min     -7
_diffrn_reflns_limit_l_max     7
_diffrn_standards_number     0
_refine_special_details
;
Data were corrected for Lorentz, polarization,
and absorption effects. Non-hydrogen atoms were refined with anisotropic
thermal parameters. The hydroxyl and ammonium hydrogen atoms were located in
difference Fourier maps and were allowed to refine freely. The remaining H
atoms were placed at calculated positions and included in the refinement
using a riding model. All hydrogen atom thermal parameters were constrained to
ride on the carrier atoms (<i>U</i>~iso~(methine, methylene H) =
1.2<i>U</i>~eq~ and <i>U</i>~iso~(hydroxyl, ammonium H) = 1.5<i>U</i>~eq~).
;
_reflns_number_total     2656
_reflns_number_gt     2644
_reflns_threshold_expression     'I > 2\s(I)'
_refine_ls_structure_factor_coef     Fsqd
_refine_ls_matrix_type     full
_refine_ls_R_factor_all     0.0190
_refine_ls_R_factor_gt     0.0189
_refine_ls_wR_factor_gt     0.0508
_refine_ls_wR_factor_ref     0.0508
_refine_ls_goodness_of_fit_ref     1.102
_refine_ls_restrained_S_all     1.102
_refine_ls_number_reflns     2656
_refine_ls_number_parameters     160
_refine_ls_number_restraints     1
_refine_ls_hydrogen_treatment     refxyz
_refine_ls_weighting_scheme     calc
_refine_ls_weighting_details
              'w=1/[\s^2^(Fo^2^)+(0.0333P)^2^+0.0609P] where P=(Fo^2^+2Fc^2^)/3'
_atom_sites_solution_hydrogens     mixed
_atom_sites_solution_primary     direct
_atom_sites_solution_secondary     difmap
_refine_ls_shift/su_max     0.001
_refine_ls_shift/su_mean     0.000
_refine_diff_density_max     0.314
_refine_diff_density_min     -0.179
_refine_ls_extinction_method     none
_refine_ls_extinction_coef     .
_refine_ls_abs_structure_details
;
Flack <i>x</i> determined using 1277 quotients
[(<i>I</i>^+^)-(<i>I</i>^-^)]/[(<i>I</i>^+^)+(<i>I</i>^-^)]
(Parsons <i>et al.</i>,  2013)
;
_refine_ls_abs_structure_Flack     -0.001(11)
loop_
    _atom_type_symbol
    _atom_type_description
    _atom_type_scat_dispersion_real
    _atom_type_scat_dispersion_imag
    _atom_type_scat_source
    'C' 'C' 0.0033 0.0016
                         'International Tables Vol C Tables 4.2.6.8 and 6.1.1.4'
    'H' 'H' 0.0000 0.0000
                         'International Tables Vol C Tables 4.2.6.8 and 6.1.1.4'
    'N' 'N' 0.0061 0.0033
                         'International Tables Vol C Tables 4.2.6.8 and 6.1.1.4'
    'O' 'O' 0.0106 0.0060
                         'International Tables Vol C Tables 4.2.6.8 and 6.1.1.4'
    'S' 'S' 0.1246 0.1234
                         'International Tables Vol C Tables 4.2.6.8 and 6.1.1.4'
_computing_data_collection
;
APEX3 V.2018.1-0 (Bruker, 2014)
;
_computing_cell_refinement
;
APEX3 V.2018.1-0 and SAINT V8.38A (Bruker, 2014)
;
_computing_data_reduction
;
APEX3 V.2018.1-0 and SAINT V8.38A (Bruker, 2014)
;
_computing_structure_solution
;
ShelXS (Sheldrick, 2008)
;
_computing_structure_refinement
;
ShelXL (Sheldrick, 2015)
;
_computing_molecular_graphics
;
CrystalExplorer 17.5 (Mackenzie <i>et al.</i>,  2017), Mercury (Macrae
<i>et al.</i>,  2020)
;
_computing_publication_material
;
Olex2 (Dolomanov <i>et al.</i>,  2009), and publCIF
(Westrip, 2010)
;
loop_
    _atom_site_type_symbol
    _atom_site_label
    _atom_site_fract_x
    _atom_site_fract_y
    _atom_site_fract_z
    _atom_site_U_iso_or_equiv
    _atom_site_adp_type
    _atom_site_calc_flag
    _atom_site_occupancy
    _atom_site_disorder_assembly
    _atom_site_disorder_group
    S S1 0.85411(6) 0.89496(2) 0.84809(6) 0.01103(8) Uani d 1 . .
    O O6 0.1220(2) 0.69175(6) 0.5230(2) 0.01356(19) Uani d 1 . .
    H H6 0.006(6) 0.6645(14) 0.561(5) 0.020 Uiso d 1 . .
    O O4 1.0462(3) 0.92863(7) 1.0965(3) 0.0239(3) Uani d 1 . .
    O O5 0.2537(2) 0.72208(6) 0.9711(2) 0.0144(2) Uani d 1 . .
    C C1 0.4393(3) 1.06770(7) 0.3928(3) 0.0085(2) Uani d 1 . .
    C C6 0.2813(3) 0.72813(7) 0.7474(3) 0.0100(2) Uani d 1 . .
    O O2 0.2657(2) 1.09831(6) 0.4873(2) 0.0141(2) Uani d 1 . .
    N N1 0.8143(3) 1.07575(6) 0.8579(2) 0.0091(2) Uani d 1 . .
    H H1A 0.998(5) 1.0653(13) 0.951(5) 0.014 Uiso d 1 . .
    H H1B 0.801(5) 1.1210(14) 0.816(4) 0.014 Uiso d 1 . .
    H H1C 0.707(5) 1.0726(13) 0.957(5) 0.014 Uiso d 1 . .
    O O1 0.4180(2) 1.06328(6) 0.14494(19) 0.01234(18) Uani d 1 . .
    C C4 0.6697(3) 0.82185(7) 0.9387(3) 0.0115(2) Uani d 1 . .
    H H4A 0.818(5) 0.7954(13) 1.063(4) 0.014 Uiso d 1 . .
    H H4B 0.548(5) 0.8430(13) 1.023(4) 0.014 Uiso d 1 . .
    C C3 0.5730(3) 0.95792(7) 0.6791(3) 0.0095(2) Uani d 1 . .
    C C2 0.6965(3) 1.02859(7) 0.6080(2) 0.0076(2) Uani d 1 . .
    H H2 0.854(5) 1.0212(12) 0.541(4) 0.009 Uiso d 1 . .
    O O3 0.9803(3) 0.87027(6) 0.6484(3) 0.0207(2) Uani d 1 . .
    C C5 0.4975(3) 0.77739(7) 0.6867(3) 0.0117(2) Uani d 1 . .
    H H5A 0.395(5) 0.8068(13) 0.533(4) 0.014 Uiso d 1 . .
    H H5B 0.618(5) 0.7471(14) 0.621(4) 0.014 Uiso d 1 . .
    H H3A 0.445(5) 0.9346(13) 0.517(5) 0.014 Uiso d 1 . .
    H H3B 0.459(5) 0.9664(12) 0.797(5) 0.014 Uiso d 1 . .
loop_
    _atom_site_aniso_label
    _atom_site_aniso_U_11
    _atom_site_aniso_U_22
    _atom_site_aniso_U_33
    _atom_site_aniso_U_12
    _atom_site_aniso_U_13
    _atom_site_aniso_U_23
    S1 0.00737(13) 0.00812(13) 0.01511(13) -0.00088(11) 0.00073(9) 0.00364(11)
    O6 0.0136(4) 0.0127(4) 0.0158(4) -0.0061(4) 0.0068(4) -0.0039(3)
    O4 0.0206(6) 0.0166(5) 0.0208(5) -0.0083(4) -0.0100(4) 0.0045(4)
    O5 0.0184(5) 0.0110(5) 0.0152(4) -0.0032(4) 0.0075(4) 0.0006(3)
    C1 0.0077(5) 0.0071(5) 0.0096(5) -0.0006(4) 0.0017(4) 0.0009(4)
    C6 0.0097(5) 0.0064(5) 0.0143(5) 0.0000(4) 0.0047(4) -0.0005(4)
    O2 0.0130(5) 0.0164(5) 0.0130(4) 0.0072(4) 0.0046(4) 0.0016(4)
    N1 0.0088(5) 0.0086(5) 0.0088(4) -0.0004(4) 0.0015(4) -0.0006(3)
    O1 0.0106(4) 0.0180(5) 0.0079(4) -0.0008(4) 0.0025(3) 0.0012(4)
    C4 0.0118(6) 0.0088(5) 0.0129(5) -0.0024(4) 0.0028(4) 0.0025(4)
    C3 0.0074(5) 0.0071(5) 0.0122(5) -0.0001(4) 0.0011(4) 0.0008(4)
    C2 0.0079(5) 0.0066(5) 0.0077(4) 0.0002(4) 0.0019(4) 0.0000(4)
    O3 0.0186(5) 0.0143(5) 0.0356(6) 0.0035(4) 0.0177(5) 0.0059(4)
    C5 0.0119(5) 0.0093(5) 0.0157(5) -0.0025(5) 0.0072(4) -0.0016(4)
_geom_special_details
;
 All esds (except the esd in the dihedral angle between two l.s. planes)
 are estimated using the full covariance matrix.  The cell esds are taken
 into account individually in the estimation of esds in distances, angles
 and torsion angles; correlations between esds in cell parameters are only
 used when they are defined by crystal symmetry.  An approximate (isotropic)
 treatment of cell esds is used for estimating esds involving l.s. planes.
;
loop_
    _geom_bond_atom_site_label_1
    _geom_bond_atom_site_label_2
    _geom_bond_site_symmetry_2
    _geom_bond_distance
    _geom_bond_publ_flag
    S1 O4 . 1.4380(12) ?
    S1 C4 . 1.7686(13) ?
    S1 C3 . 1.7756(13) ?
    S1 O3 . 1.4440(12) ?
    O6 C6 . 1.3285(16) ?
    O5 C6 . 1.2107(16) ?
    C1 O2 . 1.2489(16) ?
    C1 O1 . 1.2471(15) ?
    C1 C2 . 1.5353(18) ?
    C6 C5 . 1.5038(19) ?
    N1 C2 . 1.4919(16) ?
    C4 C5 . 1.5174(19) ?
    C3 C2 . 1.5293(18) ?
    O6 H6 . 0.83(3) ?
    N1 H1A . 0.88(3) ?
    N1 H1B . 0.86(3) ?
    N1 H1C . 0.85(3) ?
    C2 H2 . 0.96(2) ?
    C3 H3A . 0.95(2) ?
    C3 H3B . 0.97(3) ?
    C4 H4A . 0.92(2) ?
    C4 H4B . 0.93(2) ?
    C5 H5A . 0.95(2) ?
    C5 H5B . 0.95(2) ?
loop_
    _geom_angle_atom_site_label_1
    _geom_angle_atom_site_label_2
    _geom_angle_atom_site_label_3
    _geom_angle_site_symmetry_1
    _geom_angle_site_symmetry_3
    _geom_angle
    _geom_angle_publ_flag
    O4 S1 C4 . . 109.09(7) ?
    O4 S1 C3 . . 108.07(7) ?
    O4 S1 O3 . . 117.48(9) ?
    C4 S1 C3 . . 104.31(6) ?
    O3 S1 C4 . . 109.37(7) ?
    O3 S1 C3 . . 107.71(7) ?
    O2 C1 C2 . . 115.16(11) ?
    O1 C1 O2 . . 127.01(13) ?
    O1 C1 C2 . . 117.75(12) ?
    O6 C6 C5 . . 111.32(11) ?
    O5 C6 O6 . . 123.82(13) ?
    O5 C6 C5 . . 124.85(12) ?
    C5 C4 S1 . . 111.44(9) ?
    C2 C3 S1 . . 111.67(9) ?
    N1 C2 C1 . . 108.94(10) ?
    N1 C2 C3 . . 110.69(10) ?
    C3 C2 C1 . . 106.21(10) ?
    C6 C5 C4 . . 111.54(11) ?
    C6 O6 H6 . . 109.9(17) ?
    C2 N1 H1A . . 111.0(16) ?
    C2 N1 H1B . . 112.0(13) ?
    C2 N1 H1C . . 110.2(16) ?
    H1A N1 H1B . . 109(2) ?
    H1A N1 H1C . . 113(2) ?
    H1B N1 H1C . . 102(2) ?
    N1 C2 H2 . . 106.1(13) ?
    C1 C2 H2 . . 111.4(12) ?
    C3 C2 H2 . . 113.5(13) ?
    S1 C3 H3A . . 107.2(15) ?
    S1 C3 H3B . . 108.2(14) ?
    C2 C3 H3A . . 111.4(15) ?
    C2 C3 H3B . . 112.0(13) ?
    H3A C3 H3B . . 106(2) ?
    S1 C4 H4A . . 103.6(15) ?
    S1 C4 H4B . . 105.7(15) ?
    C5 C4 H4A . . 112.3(14) ?
    C5 C4 H4B . . 111.7(14) ?
    H4A C4 H4B . . 111.7(19) ?
    C4 C5 H5A . . 112.5(14) ?
    C4 C5 H5B . . 113.0(14) ?
    C6 C5 H5A . . 108.2(15) ?
    C6 C5 H5B . . 106.7(15) ?
    H5A C5 H5B . . 104.4(19) ?
loop_
    _geom_torsion_atom_site_label_1
    _geom_torsion_atom_site_label_2
    _geom_torsion_atom_site_label_3
    _geom_torsion_atom_site_label_4
    _geom_torsion_site_symmetry_1
    _geom_torsion_site_symmetry_2
    _geom_torsion_site_symmetry_3
    _geom_torsion_site_symmetry_4
    _geom_torsion
    _geom_torsion_publ_flag
    O3 S1 C3 C2 . . . . -69.00(11) ?
    O4 S1 C3 C2 . . . . 58.88(12) ?
    C4 S1 C3 C2 . . . . 174.85(9) ?
    O3 S1 C4 C5 . . . . -41.94(13) ?
    O4 S1 C4 C5 . . . . -171.68(11) ?
    C3 S1 C4 C5 . . . . 73.05(11) ?
    O1 C1 C2 N1 . . . . 139.90(13) ?
    O1 C1 C2 C3 . . . . -100.88(14) ?
    O2 C1 C2 N1 . . . . -43.00(16) ?
    O2 C1 C2 C3 . . . . 76.23(14) ?
    N1 C2 C3 S1 . . . . -78.37(13) ?
    C1 C2 C3 S1 . . . . 163.54(9) ?
    S1 C4 C5 C6 . . . . -165.17(10) ?
    C4 C5 C6 O5 . . . . -2.7(2) ?
    C4 C5 C6 O6 . . . . 177.18(12) ?
    O3 S1 C3 H3A . . . . 53.3(16) ?
    O3 S1 C3 H3B . . . . 167.4(15) ?
    O4 S1 C3 H3A . . . . -178.8(16) ?
    O4 S1 C3 H3B . . . . -64.8(15) ?
    C4 S1 C3 H3A . . . . -62.8(16) ?
    C4 S1 C3 H3B . . . . 51.2(15) ?
    O3 S1 C4 H4A . . . . 79.0(14) ?
    O3 S1 C4 H4B . . . . -163.4(13) ?
    O4 S1 C4 H4A . . . . -50.8(14) ?
    O4 S1 C4 H4B . . . . 66.8(13) ?
    C3 S1 C4 H4A . . . . -166.1(14) ?
    C3 S1 C4 H4B . . . . -48.4(13) ?
    H6 O6 C6 O5 . . . . -1(2) ?
    H6 O6 C6 C5 . . . . 179(2) ?
    O1 C1 C2 H2 . . . . 23.2(14) ?
    O2 C1 C2 H2 . . . . -159.7(14) ?
    C1 C2 N1 H1A . . . . -155.6(17) ?
    C1 C2 N1 H1B . . . . -33.7(18) ?
    C1 C2 N1 H1C . . . . 79.2(18) ?
    C3 C2 N1 H1A . . . . 88.0(17) ?
    C3 C2 N1 H1B . . . . -150.1(18) ?
    C3 C2 N1 H1C . . . . -37.2(18) ?
    H2 C2 N1 H1A . . . . -36(2) ?
    H2 C2 N1 H1B . . . . 86(2) ?
    H2 C2 N1 H1C . . . . -161(2) ?
    N1 C2 C3 H3A . . . . 161.7(17) ?
    N1 C2 C3 H3B . . . . 43.1(16) ?
    C1 C2 C3 H3A . . . . 43.7(17) ?
    C1 C2 C3 H3B . . . . -75.0(16) ?
    H2 C2 C3 S1 . . . . 40.8(13) ?
    H2 C2 C3 H3A . . . . -79(2) ?
    H2 C2 C3 H3B . . . . 162(2) ?
    S1 C4 C5 H5A . . . . -43.3(17) ?
    S1 C4 C5 H5B . . . . 74.7(16) ?
    H4A C4 C5 C6 . . . . 79.1(16) ?
    H4A C4 C5 H5A . . . . -159(2) ?
    H4A C4 C5 H5B . . . . -41(2) ?
    H4B C4 C5 C6 . . . . -47.2(15) ?
    H4B C4 C5 H5A . . . . 75(2) ?
    H4B C4 C5 H5B . . . . -167(2) ?
    H5A C5 C6 O5 . . . . -127.0(14) ?
    H5A C5 C6 O6 . . . . 52.9(14) ?
    H5B C5 C6 O5 . . . . 121.2(13) ?
    H5B C5 C6 O6 . . . . -59.0(13) ?
loop_
    _geom_hbond_atom_site_label_D
    _geom_hbond_atom_site_label_H
    _geom_hbond_atom_site_label_A
    _geom_hbond_site_symmetry_A
    _geom_hbond_distance_DH
    _geom_hbond_distance_HA
    _geom_hbond_distance_DA
    _geom_hbond_angle_DHA
    _geom_hbond_publ_flag
    N1 H1A O1 1_656 0.88(3) 1.95(3) 2.8113(17) 168(2) yes
    N1 H1A O4 . 0.88(3) 2.61(2) 3.0239(17) 109.9(19) yes
    N1 H1B O5 2_657 0.86(3) 2.22(2) 2.8860(16) 134.4(18) yes
    N1 H1B O6 2_656 0.86(3) 2.31(2) 2.9869(15) 136.0(19) yes
    N1 H1C O1 1_556 0.85(3) 1.98(3) 2.8238(17) 173(2) yes
    O6 H6 O2 2_546 0.83(3) 1.75(3) 2.5436(15) 159(2) yes
_shelx_space_group_comment
;
The symmetry employed for this shelxl refinement is uniquely defined
by the following loop, which should always be used as a source of
symmetry information in preference to the above space-group names.
They are only intended as comments.
;
_shelx_estimated_absorpt_T_min     0.848
_shelx_estimated_absorpt_T_max     0.992
_shelx_hkl_file
;
   1   0   0    4.68    0.11
  -1   0   0    4.56    0.11
   2   0   0    4.40    0.14
  -2   0   0    4.80    0.17
  -2   0   0    4.25    0.14
  -2   0   0    4.58    0.13
   2   0   0    4.43    0.15
   2   0   0    4.44    0.14
   3   0   0   15.21    0.27
   3   0   0   14.64    0.34
   3   0   0   14.81    0.35
  -3   0   0   15.36    0.31
   3   0   0   14.81    0.33
   3   0   0   14.79    0.33
  -3   0   0   14.99    0.34
  -3   0   0   14.76    0.36
   4   0   0    0.17    0.08
   4   0   0    0.23    0.08
  -4   0   0    0.10    0.06
  -4   0   0    0.29    0.09
   4   0   0    0.09    0.07
  -4   0   0    0.22    0.10
  -4   0   0    0.17    0.08
  -5   0   0    1.52    0.17
  -5   0   0    1.79    0.17
   5   0   0    1.90    0.17
   5   0   0    1.95    0.17
   5   0   0    1.32    0.16
  -5   0   0    1.45    0.19
  -6   0   0    2.10    0.22
   6   0   0    2.09    0.23
   6   0   0    2.41    0.22
  -6   0   0    2.02    0.24
   6   0   0    2.13    0.21
  -6   0   0    2.33    0.26
   0  -1   0    0.42    0.02
   0   1   0    0.00    0.00
  -1  -1   0  163.06    2.47
   1  -1   0  159.35    2.42
  -1   1   0  158.98    2.46
  -1   1   0  167.81    2.48
   1   1   0  164.88    2.45
   2  -1   0  128.15    1.98
  -2  -1   0  131.80    1.99
   2  -1   0  128.34    1.99
  -2  -1   0  125.39    2.01
   2  -1   0  130.94    1.95
   2  -1   0  125.41    1.98
  -2  -1   0  132.39    1.98
   2  -1   0  129.55    2.00
  -2  -1   0  132.20    2.04
   2   1   0  130.14    2.06
  -2   1   0  133.46    2.07
  -2   1   0  135.37    2.08
   2   1   0  132.81    2.06
  -2   1   0  136.64    2.10
   2   1   0  131.03    2.06
   2   1   0  134.35    2.08
  -2   1   0  140.26    2.06
   3  -1   0   24.54    0.47
  -3  -1   0   24.57    0.52
   3  -1   0   25.04    0.49
   3  -1   0   24.42    0.48
   3  -1   0   24.97    0.42
  -3  -1   0   24.10    0.54
  -3  -1   0   24.93    0.49
  -3  -1   0   24.92    0.47
   3  -1   0   24.89    0.50
  -3   1   0   24.57    0.44
   3   1   0   23.25    0.49
   3   1   0   23.39    0.47
  -3   1   0   24.10    0.49
  -3   1   0   24.14    0.52
   3   1   0   24.08    0.47
   3   1   0   24.13    0.48
  -3   1   0   24.24    0.49
   4  -1   0    9.41    0.30
  -4  -1   0    9.57    0.32
   4  -1   0    9.21    0.29
  -4  -1   0    9.56    0.26
   4  -1   0    9.28    0.28
  -4  -1   0    9.57    0.29
  -4  -1   0    8.93    0.33
  -4   1   0    9.27    0.30
   4   1   0    9.00    0.28
   4   1   0    8.89    0.28
  -4   1   0    8.95    0.29
  -4   1   0    9.02    0.33
   5  -1   0   59.17    1.11
  -5  -1   0   60.94    1.12
  -5  -1   0   58.04    1.20
   5  -1   0   58.71    1.10
  -5  -1   0   59.10    1.16
   5  -1   0   59.52    1.14
  -5   1   0   60.49    1.13
  -5   1   0   59.75    1.14
   5   1   0   59.47    1.11
   5   1   0   58.39    1.14
   5   1   0   59.71    1.11
  -5   1   0   59.09    1.17
  -5   1   0   60.00    1.21
   6  -1   0    6.62    0.31
  -6  -1   0    6.69    0.36
  -6  -1   0    6.10    0.33
   6  -1   0    6.12    0.32
  -6  -1   0    6.56    0.38
   6  -1   0    6.76    0.30
  -6   1   0    6.42    0.37
  -6   1   0    7.18    0.34
  -6   1   0    6.63    0.36
   6   1   0    5.99    0.31
   6   1   0    6.63    0.30
   6   1   0    6.67    0.34
   0  -2   0   44.79    0.69
   0   2   0   46.52    0.71
   1  -2   0  169.30    2.61
  -1  -2   0  177.37    2.63
   1  -2   0  175.33    2.64
   1   2   0  168.49    2.57
  -1   2   0  174.36    2.60
  -1   2   0  170.90    2.60
  -2  -2   0  162.55    2.55
  -2  -2   0  169.08    2.51
   2  -2   0  165.20    2.52
   2  -2   0  163.34    2.52
   2  -2   0  167.09    2.48
   2  -2   0  164.82    2.51
   2  -2   0  164.23    2.50
  -2  -2   0  163.93    2.51
   2   2   0  161.03    2.50
   2   2   0  159.38    2.49
   2   2   0  162.19    2.51
  -2   2   0  161.22    2.51
  -2   2   0  170.72    2.53
   2   2   0  166.13    2.50
  -2   2   0  165.41    2.50
   3  -2   0    0.27    0.04
  -3  -2   0    0.18    0.06
  -3  -2   0    0.33    0.08
   3  -2   0    0.45    0.06
  -3  -2   0    0.39    0.06
   3  -2   0    0.33    0.05
   3  -2   0    0.20    0.06
   3  -2   0    0.15    0.06
   3  -2   0    0.18    0.06
  -3  -2   0    0.13    0.07
  -3  -2   0    0.20    0.06
   3   2   0    0.38    0.07
  -3   2   0    0.49    0.06
   3   2   0    0.33    0.07
   3   2   0    0.37    0.07
  -3   2   0    0.36    0.07
  -3   2   0    0.34    0.08
   3   2   0    0.35    0.06
  -4  -2   0   21.15    0.55
   4  -2   0   21.19    0.49
  -4  -2   0   21.05    0.52
   4  -2   0   20.72    0.47
  -4  -2   0   20.79    0.45
  -4  -2   0   21.24    0.48
   4  -2   0   21.64    0.48
  -4   2   0   21.13    0.52
  -4   2   0   21.46    0.49
   4   2   0   20.41    0.47
  -4   2   0   21.87    0.54
   4   2   0   21.63    0.48
   4   2   0   21.20    0.50
  -4   2   0   21.45    0.50
  -5  -2   0   15.92    0.52
  -5  -2   0   15.38    0.47
   5  -2   0   16.34    0.44
   5  -2   0   15.73    0.46
   5  -2   0   15.65    0.43
  -5  -2   0   16.33    0.44
   5   2   0   15.59    0.43
   5   2   0   15.39    0.46
  -5   2   0   16.19    0.50
  -5   2   0   15.86    0.45
  -5   2   0   15.60    0.48
   5   2   0   15.52    0.43
  -5   2   0   15.80    0.45
  -6  -2   0   29.26    0.75
  -6  -2   0   28.86    0.80
   6  -2   0   28.83    0.70
   6  -2   0   28.40    0.69
  -6   2   0   27.28    0.77
  -6   2   0   28.93    0.75
   6   2   0   28.38    0.73
   6   2   0   28.41    0.68
   6   2   0   28.55    0.69
   0  -3   0    1.16    0.06
   1  -3   0  449.91    6.93
  -1  -3   0  460.61    6.95
  -1  -3   0  472.56    6.90
   1  -3   0  437.47    6.83
   1  -3   0  452.74    7.11
  -1  -3   0  450.49    6.88
   1   3   0  437.32    6.85
   1   3   0  450.18    6.90
  -1   3   0  476.99    6.92
   1   3   0  445.77    6.83
  -1   3   0  450.18    6.88
  -2  -3   0   47.77    0.78
   2  -3   0   45.83    0.78
   2  -3   0   47.03    0.78
   2  -3   0   47.41    0.75
   2  -3   0   47.24    0.75
  -2  -3   0   47.14    0.77
   2  -3   0   46.84    0.78
   2   3   0   44.75    0.74
  -2   3   0   44.85    0.76
   2   3   0   43.86    0.74
  -2   3   0   43.48    0.76
  -2   3   0   45.62    0.73
   2   3   0   43.72    0.75
   2   3   0   42.91    0.74
  -3  -3   0   20.02    0.42
   3  -3   0   19.70    0.43
   3  -3   0   20.94    0.36
   3  -3   0   20.83    0.42
  -3  -3   0   20.61    0.36
   3  -3   0   20.40    0.38
   3  -3   0   20.80    0.36
   3  -3   0   20.96    0.43
  -3  -3   0   20.09    0.46
  -3  -3   0   20.29    0.41
  -3  -3   0   20.01    0.48
  -3   3   0   19.47    0.44
   3   3   0   20.01    0.42
   3   3   0   19.95    0.42
  -3   3   0   20.41    0.37
   3   3   0   20.29    0.44
  -3   3   0   20.90    0.42
  -3   3   0   20.23    0.44
   3   3   0   19.37    0.41
  -3   3   0   20.16    0.46
   4  -3   0   23.45    0.44
  -4  -3   0   22.97    0.48
  -4  -3   0   22.56    0.57
   4  -3   0   21.83    0.50
  -4  -3   0   23.38    0.56
   4  -3   0   22.77    0.50
   4  -3   0   22.90    0.52
  -4  -3   0   22.13    0.49
   4   3   0   23.10    0.54
  -4   3   0   23.52    0.57
  -4   3   0   22.27    0.54
   4   3   0   23.72    0.51
  -4   3   0   23.18    0.51
   4   3   0   23.01    0.51
  -4   3   0   23.89    0.53
   5  -3   0    3.84    0.22
   5  -3   0    3.95    0.22
  -5  -3   0    4.06    0.27
  -5  -3   0    4.27    0.26
   5  -3   0    3.93    0.24
  -5   3   0    3.86    0.26
  -5   3   0    3.39    0.21
   5   3   0    3.45    0.21
  -5   3   0    3.76    0.26
  -5   3   0    3.60    0.22
   5   3   0    3.68    0.23
   5   3   0    3.63    0.21
  -6  -3   0   34.21    0.90
   6  -3   0   35.41    0.79
  -6  -3   0   34.46    0.85
   6  -3   0   34.61    0.79
   6   3   0   33.96    0.77
  -6   3   0   33.23    0.84
   6   3   0   35.03    0.78
   6   3   0   34.90    0.83
  -6   3   0   33.96    0.87
   0  -4   0   75.93    1.18
   0   4   0   70.02    1.09
  -1  -4   0  637.17    9.76
   1  -4   0  634.34    9.94
  -1  -4   0  645.48    9.68
  -1  -4   0  649.55    9.64
   1  -4   0  662.52    9.65
   1  -4   0  628.23    9.76
   1  -4   0  624.11    9.69
   1   4   0  626.88    9.77
   1   4   0  662.79    9.77
   1   4   0  628.40    9.68
   1   4   0  652.82    9.84
  -1   4   0  654.98    9.73
   1   4   0  624.73    9.70
  -1   4   0  645.75    9.88
   2  -4   0    8.85    0.18
   2  -4   0    8.98    0.21
  -2  -4   0    9.11    0.19
  -2  -4   0    8.76    0.21
   2  -4   0    9.16    0.20
  -2  -4   0    9.04    0.24
   2  -4   0    8.95    0.21
  -2  -4   0    8.69    0.22
   2  -4   0    8.95    0.22
   2  -4   0    8.83    0.19
  -2   4   0    8.81    0.23
   2   4   0    8.73    0.21
  -2   4   0    9.08    0.20
   2   4   0    8.77    0.21
  -2   4   0    8.99    0.23
   2   4   0    8.70    0.22
   3  -4   0   13.04    0.28
   3  -4   0   12.65    0.32
   3  -4   0   13.70    0.26
  -3  -4   0   12.71    0.37
  -3  -4   0   13.45    0.27
  -3  -4   0   13.80    0.32
   3  -4   0   13.60    0.31
  -3  -4   0   13.48    0.31
  -3  -4   0   13.38    0.36
   3  -4   0   13.32    0.25
   3  -4   0   13.22    0.32
  -3   4   0   13.64    0.35
   3   4   0   13.84    0.32
   3   4   0   13.10    0.34
   3   4   0   13.42    0.32
  -3   4   0   14.32    0.32
  -3   4   0   13.24    0.34
  -3   4   0   14.02    0.36
  -3   4   0   13.66    0.27
  -4  -4   0   26.31    0.55
  -4  -4   0   25.83    0.61
  -4  -4   0   25.42    0.64
   4  -4   0   27.07    0.56
   4  -4   0   26.57    0.57
   4  -4   0   27.06    0.58
  -4  -4   0   26.99    0.55
   4  -4   0   26.27    0.49
  -4   4   0   26.28    0.61
  -4   4   0   26.69    0.59
   4   4   0   27.21    0.57
   4   4   0   26.76    0.56
   4   4   0   26.49    0.59
  -4   4   0   25.40    0.60
  -4   4   0   26.83    0.56
   5  -4   0    7.20    0.29
   5  -4   0    7.85    0.30
  -5  -4   0    7.80    0.34
  -5   4   0    7.64    0.34
  -5   4   0    7.93    0.31
   5   4   0    7.17    0.29
   5   4   0    7.39    0.29
   5   4   0    7.73    0.32
  -5   4   0    7.33    0.33
   6  -4   0    9.91    0.38
  -6  -4   0   10.20    0.44
  -6  -4   0    9.57    0.46
   6  -4   0    9.98    0.38
   6   4   0    9.41    0.37
  -6   4   0    9.38    0.43
  -6   4   0    8.73    0.41
   6   4   0    9.78    0.36
   6   4   0    9.11    0.41
   0  -5   0    0.05    0.04
   0  -5   0    0.07    0.04
   0   5   0    0.09    0.04
  -1  -5   0  216.65    3.22
   1  -5   0  209.36    3.22
  -1  -5   0  215.37    3.29
   1  -5   0  217.64    3.22
   1  -5   0  215.70    3.23
  -1  -5   0  215.80    3.24
  -1  -5   0  211.45    3.24
   1   5   0  206.51    3.10
  -1   5   0  207.61    3.12
   1   5   0  204.31    3.10
   1   5   0  197.88    3.09
   1   5   0  207.86    3.11
   1   5   0  208.90    3.10
  -1   5   0  212.75    3.11
   2  -5   0  153.03    2.35
   2  -5   0  149.92    2.34
   2  -5   0  154.43    2.31
  -2  -5   0  152.04    2.39
   2  -5   0  149.70    2.33
  -2  -5   0  156.63    2.32
   2  -5   0  150.54    2.41
  -2  -5   0  152.40    2.33
  -2  -5   0  154.19    2.36
  -2   5   0  152.97    2.37
   2   5   0  150.72    2.35
   2   5   0  149.22    2.35
   2   5   0  151.55    2.33
  -2   5   0  153.80    2.36
   2   5   0  151.17    2.34
  -2   5   0  155.68    2.35
  -2   5   0  151.76    2.34
  -3  -5   0   50.97    0.96
   3  -5   0   52.47    0.90
  -3  -5   0   52.09    0.89
  -3  -5   0   53.04    0.98
  -3  -5   0   52.69    0.85
   3  -5   0   52.13    0.91
   3  -5   0   55.18    0.84
   3  -5   0   51.58    0.87
   3  -5   0   50.55    0.91
  -3  -5   0   50.53    0.90
   3  -5   0   52.31    0.84
   3   5   0   52.08    0.93
  -3   5   0   53.31    0.90
  -3   5   0   53.06    0.95
   3   5   0   51.97    0.91
   3   5   0   53.08    0.92
  -3   5   0   54.15    0.95
   3   5   0   53.90    0.95
  -3   5   0   51.99    0.94
  -4  -5   0   71.77    1.34
  -4  -5   0   74.36    1.27
   4  -5   0   73.65    1.29
   4  -5   0   74.67    1.28
  -4  -5   0   73.37    1.38
   4  -5   0   77.05    1.21
  -4  -5   0   72.93    1.26
   4  -5   0   74.19    1.29
   4   5   0   75.77    1.30
  -4   5   0   77.26    1.29
   4   5   0   74.35    1.30
  -4   5   0   75.57    1.36
  -4   5   0   73.71    1.34
  -4   5   0   76.33    1.34
   4   5   0   75.65    1.34
  -5  -5   0   50.33    0.96
   5  -5   0   50.98    0.98
  -5  -5   0   49.68    1.09
  -5  -5   0   50.00    1.05
   5  -5   0   51.22    0.99
   5   5   0   49.68    0.97
  -5   5   0   49.32    1.03
  -5   5   0   52.05    1.02
   5   5   0   51.09    0.98
  -5   5   0   51.35    1.06
   5   5   0   50.59    1.03
  -6  -5   0    0.73    0.18
  -6  -5   0    0.88    0.20
   6  -5   0    0.98    0.16
   6  -5   0    0.77    0.15
   6   5   0    1.31    0.17
  -6   5   0    1.01    0.19
   6   5   0    1.11    0.16
  -6   5   0    1.14    0.20
   6   5   0    1.28    0.19
   0  -6   0 1000.00   14.22
   0  -6   0  910.69   14.42
   0  -6   0  906.50   14.31
   0  -6   0  964.74   14.25
   0   6   0  876.36   13.91
   0   6   0  954.24   13.81
   0   6   0  913.46   13.94
   1  -6   0  123.93    1.96
   1  -6   0  124.53    2.01
  -1  -6   0  129.54    1.95
  -1  -6   0  130.66    1.98
  -1  -6   0  130.89    1.98
   1  -6   0  126.89    1.95
  -1  -6   0  129.74    1.96
  -1   6   0  127.08    1.93
   1   6   0  126.52    1.92
  -1   6   0  123.09    1.94
   1   6   0  119.67    1.91
   1   6   0  125.04    1.92
   1   6   0  129.96    1.93
   1   6   0  128.48    1.92
   2  -6   0   23.88    0.47
   2  -6   0   25.48    0.46
   2  -6   0   25.41    0.45
  -2  -6   0   25.91    0.46
   2  -6   0   24.54    0.53
   2  -6   0   24.73    0.46
  -2  -6   0   25.08    0.45
  -2  -6   0   25.52    0.51
  -2  -6   0   25.21    0.48
   2   6   0   24.72    0.48
   2   6   0   24.74    0.47
   2   6   0   25.02    0.47
   2   6   0   25.80    0.48
  -2   6   0   25.79    0.50
  -2   6   0   25.17    0.49
  -2   6   0   25.87    0.48
  -3  -6   0   38.61    0.69
   3  -6   0   38.04    0.67
  -3  -6   0   38.88    0.78
   3  -6   0   37.89    0.65
   3  -6   0   37.81    0.69
  -3  -6   0   39.07    0.65
  -3  -6   0   37.34    0.75
   3  -6   0   37.82    0.71
  -3  -6   0   37.75    0.71
  -3   6   0   39.18    0.68
  -3   6   0   38.22    0.74
  -3   6   0   39.38    0.74
   3   6   0   38.94    0.71
  -3   6   0   38.59    0.74
   3   6   0   38.60    0.71
   3   6   0   38.90    0.74
   4  -6   0   12.37    0.35
  -4  -6   0   12.64    0.35
   4  -6   0   12.09    0.35
  -4  -6   0   12.27    0.40
   4  -6   0   12.35    0.30
  -4  -6   0   12.87    0.42
  -4  -6   0   12.78    0.33
   4   6   0   12.22    0.34
  -4   6   0   12.21    0.38
  -4   6   0   11.88    0.36
   4   6   0   12.06    0.33
   4   6   0   12.42    0.37
  -4   6   0   11.98    0.37
  -5  -6   0    3.00    0.25
  -5  -6   0    2.87    0.25
   5  -6   0    3.09    0.21
   5  -6   0    2.75    0.20
  -5  -6   0    2.77    0.21
   5   6   0    2.54    0.18
   5   6   0    2.77    0.20
  -5   6   0    2.65    0.21
  -5   6   0    2.67    0.23
   5   6   0    2.76    0.22
  -5   6   0    2.93    0.23
  -6  -6   0    2.14    0.27
   6  -6   0    1.97    0.20
   6  -6   0    2.15    0.21
  -6  -6   0    2.41    0.26
   6   6   0    1.94    0.19
   6   6   0    2.05    0.21
  -6   6   0    1.79    0.23
  -6   6   0    1.74    0.23
   6   6   0    2.19    0.23
   0  -7   0    0.24    0.05
   1  -7   0   92.37    1.44
   1  -7   0   89.04    1.45
  -1  -7   0   95.20    1.45
  -1  -7   0   95.35    1.47
   1  -7   0   91.34    1.45
  -1  -7   0   93.10    1.47
   1  -7   0   93.22    1.51
  -1  -7   0   91.96    1.46
   1   7   0   93.43    1.49
   1   7   0   95.32    1.50
   1   7   0   98.08    1.49
   1   7   0   95.90    1.49
  -1   7   0   94.36    1.52
   1   7   0   99.12    1.50
  -1   7   0   97.06    1.50
  -2  -7   0  184.78    2.87
  -2  -7   0  187.71    2.83
   2  -7   0  185.86    2.84
   2  -7   0  182.10    2.93
  -2  -7   0  187.22    2.83
   2  -7   0  189.19    2.83
   2  -7   0  187.64    2.86
   2  -7   0  186.36    2.84
  -2  -7   0  181.73    2.89
  -2   7   0  192.76    2.90
   2   7   0  187.80    2.92
   2   7   0  190.53    2.90
  -2   7   0  190.74    2.94
  -2   7   0  191.72    2.92
   2   7   0  186.51    2.91
   2   7   0  188.55    2.90
   3  -7   0   54.83    0.96
   3  -7   0   56.09    0.95
  -3  -7   0   55.59    0.95
   3  -7   0   56.03    0.98
  -3  -7   0   57.02    0.93
  -3  -7   0   57.32    0.99
  -3  -7   0   55.35    1.03
   3  -7   0   56.01    0.92
   3   7   0   55.29    0.96
  -3   7   0   56.45    0.99
   3   7   0   55.06    0.96
  -3   7   0   56.66    0.95
  -3   7   0   54.81    0.99
   3   7   0   55.12    0.99
  -3   7   0   54.12    1.00
   4  -7   0    0.15    0.06
   4  -7   0    0.38    0.10
  -4  -7   0    0.26    0.13
  -4  -7   0    0.21    0.10
  -4  -7   0    0.26    0.09
  -4  -7   0    0.23    0.11
   4  -7   0    0.24    0.09
   4   7   0    0.42    0.10
   4   7   0    0.21    0.08
   4   7   0    0.24    0.08
  -4   7   0    0.20    0.10
  -4   7   0    0.27    0.10
  -4   7   0    0.29    0.10
   5  -7   0   35.17    0.76
  -5  -7   0   33.99    0.85
  -5  -7   0   34.34    0.74
  -5  -7   0   33.39    0.81
   5  -7   0   35.33    0.74
  -5   7   0   35.03    0.81
  -5   7   0   36.13    0.82
   5   7   0   35.08    0.76
   5   7   0   36.12    0.75
  -5   7   0   36.07    0.80
   5   7   0   36.16    0.81
   6  -7   0   13.26    0.45
   6  -7   0   13.59    0.46
  -6  -7   0   13.44    0.54
  -6  -7   0   13.03    0.51
  -6   7   0   13.75    0.51
   6   7   0   13.90    0.50
   6   7   0   14.28    0.45
   6   7   0   15.12    0.47
  -6   7   0   13.78    0.51
   0  -8   0  124.73    1.91
   0  -8   0  122.97    1.95
   0  -8   0  128.19    1.93
   0  -8   0  125.45    1.96
   0   8   0  131.05    2.04
   0   8   0  132.32    2.02
   1  -8   0   70.31    1.13
   1  -8   0   71.17    1.19
  -1  -8   0   71.13    1.13
   1  -8   0   69.11    1.13
  -1  -8   0   71.55    1.09
   1  -8   0   68.57    1.14
  -1  -8   0   70.37    1.14
   1  -8   0   71.61    1.10
  -1  -8   0   70.34    1.15
  -1  -8   0   71.80    1.15
   1   8   0   70.52    1.12
  -1   8   0   70.79    1.15
  -1   8   0   69.11    1.17
   1   8   0   69.94    1.13
  -1   8   0   70.50    1.13
   1   8   0   71.95    1.13
  -2  -8   0   58.08    0.95
  -2  -8   0   56.45    1.00
   2  -8   0   56.28    0.97
   2  -8   0   56.36    0.95
  -2  -8   0   57.44    0.98
  -2  -8   0   57.49    0.94
   2  -8   0   58.53    0.95
   2  -8   0   55.84    1.03
  -2   8   0   57.93    0.94
   2   8   0   56.15    0.95
  -2   8   0   56.83    0.97
   2   8   0   56.05    0.96
  -2   8   0   56.62    0.99
   2   8   0   57.25    0.95
  -3  -8   0   28.92    0.53
   3  -8   0   27.78    0.56
  -3  -8   0   28.97    0.55
   3  -8   0   28.81    0.58
  -3  -8   0   28.70    0.59
  -3  -8   0   27.80    0.62
   3  -8   0   28.41    0.55
   3  -8   0   28.83    0.52
  -3   8   0   29.68    0.61
   3   8   0   28.61    0.58
  -3   8   0   30.35    0.60
   3   8   0   30.08    0.61
  -3   8   0   29.48    0.62
   3   8   0   29.49    0.58
  -4  -8   0   32.23    0.68
   4  -8   0   32.02    0.66
  -4  -8   0   31.56    0.73
  -4  -8   0   32.33    0.76
   4  -8   0   32.59    0.62
   4  -8   0   31.89    0.67
   4   8   0   32.96    0.68
  -4   8   0   34.31    0.72
  -4   8   0   34.28    0.73
   4   8   0   33.02    0.72
   4   8   0   33.26    0.67
  -4   8   0   33.38    0.73
   5  -8   0    7.66    0.31
  -5  -8   0    7.59    0.31
  -5  -8   0    7.49    0.35
   5  -8   0    8.35    0.32
  -5  -8   0    7.42    0.37
  -5   8   0    7.99    0.34
   5   8   0    7.84    0.29
   5   8   0    7.76    0.33
  -5   8   0    7.88    0.34
  -5   8   0    8.09    0.35
   5   8   0    7.84    0.31
  -6  -8   0   32.67    0.90
   6  -8   0   33.29    0.79
   6  -8   0   32.80    0.77
  -6  -8   0   33.69    0.87
   6   8   0   33.10    0.78
  -6   8   0   33.16    0.83
   6   8   0   33.54    0.83
   6   8   0   33.70    0.76
  -6   8   0   31.93    0.83
   0  -9   0    0.22    0.06
   0  -9   0    0.25    0.06
   0  -9   0    0.14    0.05
   0   9   0    0.14    0.06
   0   9   0    0.27    0.06
   1  -9   0   72.74    1.17
  -1  -9   0   71.42    1.18
  -1  -9   0   71.00    1.17
  -1  -9   0   72.12    1.11
   1  -9   0   71.66    1.22
   1  -9   0   70.54    1.17
  -1  -9   0   73.18    1.16
   1  -9   0   72.89    1.13
   1  -9   0   70.64    1.15
  -1  -9   0   72.26    1.17
   1   9   0   71.98    1.18
   1   9   0   74.21    1.17
  -1   9   0   72.75    1.22
  -1   9   0   72.51    1.18
  -1   9   0   72.46    1.20
   1   9   0   73.36    1.16
   2  -9   0   73.03    1.22
  -2  -9   0   73.20    1.25
  -2  -9   0   74.27    1.19
  -2  -9   0   75.06    1.20
   2  -9   0   72.96    1.29
   2  -9   0   72.58    1.13
   2  -9   0   72.31    1.19
   2  -9   0   72.63    1.19
  -2  -9   0   72.21    1.23
  -2   9   0   71.06    1.15
  -2   9   0   71.40    1.18
   2   9   0   71.52    1.17
   2   9   0   69.80    1.16
   2   9   0   70.74    1.17
  -2   9   0   70.16    1.20
  -3  -9   0   28.26    0.63
  -3  -9   0   29.48    0.56
   3  -9   0   28.39    0.59
   3  -9   0   28.62    0.56
   3  -9   0   29.86    0.55
  -3  -9   0   28.99    0.61
  -3  -9   0   30.15    0.56
   3   9   0   29.03    0.57
   3   9   0   28.18    0.59
   3   9   0   28.69    0.57
  -3   9   0   27.70    0.61
  -3   9   0   28.04    0.57
  -3   9   0   28.07    0.59
  -4  -9   0    7.64    0.32
   4  -9   0    7.08    0.28
   4  -9   0    6.70    0.27
  -4  -9   0    7.24    0.28
  -4  -9   0    6.77    0.32
   4  -9   0    7.42    0.24
  -4   9   0    6.54    0.28
  -4   9   0    7.18    0.29
  -4   9   0    6.90    0.28
   4   9   0    6.76    0.26
   4   9   0    7.01    0.28
   4   9   0    6.98    0.26
   5  -9   0    1.36    0.15
  -5  -9   0    1.48    0.21
  -5  -9   0    1.42    0.19
   5  -9   0    1.21    0.16
   5  -9   0    1.46    0.17
  -5  -9   0    1.50    0.18
   5   9   0    1.57    0.16
  -5   9   0    2.06    0.21
  -5   9   0    2.03    0.29
  -5   9   0    1.74    0.20
   5   9   0    1.85    0.18
   5   9   0    1.51    0.19
  -6  -9   0   14.06    0.57
   6  -9   0   14.48    0.48
   6  -9   0   13.89    0.48
  -6  -9   0   13.24    0.53
   6   9   0   14.25    0.51
   6   9   0   14.37    0.47
   6   9   0   14.92    0.46
  -6   9   0   13.88    0.51
  -6   9   0   14.23    0.62
   0 -10   0   67.91    1.16
   0 -10   0   76.76    1.15
   0 -10   0   69.09    1.12
   0 -10   0   69.97    1.14
   0 -10   0   69.68    1.18
   0  10   0   69.00    1.13
   0  10   0   71.07    1.17
  -1 -10   0   81.40    1.34
   1 -10   0   82.31    1.34
  -1 -10   0   81.89    1.35
  -1 -10   0   82.29    1.28
   1 -10   0   82.99    1.40
   1 -10   0   80.63    1.34
   1 -10   0   82.63    1.29
  -1 -10   0   84.67    1.34
  -1 -10   0   83.07    1.33
   1 -10   0   82.12    1.32
   1  10   0   85.21    1.36
  -1  10   0   86.95    1.37
  -1  10   0   84.80    1.41
  -1  10   0   83.32    1.39
   1  10   0   84.30    1.37
   1  10   0   84.99    1.34
   2 -10   0  138.56    2.17
   2 -10   0  133.88    2.18
   2 -10   0  139.86    2.28
  -2 -10   0  141.43    2.18
  -2 -10   0  138.93    2.22
  -2 -10   0  140.71    2.16
  -2 -10   0  135.46    2.20
   2 -10   0  138.84    2.10
   2 -10   0  138.20    2.17
  -2  10   0  136.98    2.24
  -2  10   0  140.09    2.21
   2  10   0  140.55    2.20
  -2  10   0  142.30    2.17
   2  10   0  143.95    2.20
   2  10   0  137.04    2.19
  -3 -10   0  114.81    1.89
  -3 -10   0  116.49    1.83
  -3 -10   0  112.91    1.93
   3 -10   0  115.65    1.84
   3 -10   0  112.75    1.88
   3 -10   0  114.98    1.82
  -3 -10   0  115.28    1.83
   3  10   0  111.22    1.85
  -3  10   0  113.89    1.83
   3  10   0  113.55    1.83
  -3  10   0  114.74    1.89
   3  10   0  112.39    1.83
  -3  10   0  111.55    1.86
  -4 -10   0   22.50    0.59
  -4 -10   0   22.43    0.55
   4 -10   0   22.85    0.54
   4 -10   0   22.58    0.49
  -4 -10   0   22.45    0.61
   4  10   0   21.73    0.51
  -4  10   0   22.88    0.54
   4  10   0   23.94    0.53
  -4  10   0   22.47    0.57
   4  10   0   21.77    0.55
  -4  10   0   22.63    0.56
  -5 -10   0   27.41    0.75
  -5 -10   0   28.12    0.67
  -5 -10   0   27.96    0.73
   5 -10   0   27.91    0.59
   5 -10   0   27.06    0.66
   5  10   0   27.98    0.70
  -5  10   0   28.08    0.70
  -5  10   0   28.01    0.70
   5  10   0   28.56    0.64
   5  10   0   27.52    0.65
   6 -10   0   10.41    0.42
  -6 -10   0   10.84    0.49
  -6 -10   0    9.90    0.48
   6  10   0   10.04    0.43
  -6  10   0   10.70    0.46
   6  10   0    9.85    0.40
   6  10   0   10.38    0.41
   0 -11   0    0.39    0.07
   0 -11   0    0.27    0.06
   0 -11   0    0.33    0.07
  -1 -11   0    8.57    0.19
   1 -11   0    8.23    0.23
   1 -11   0    8.42    0.22
  -1 -11   0    8.52    0.25
  -1 -11   0    8.30    0.25
   1 -11   0    7.64    0.24
   1 -11   0    8.41    0.27
   1 -11   0    8.20    0.21
  -1 -11   0    8.22    0.23
  -1 -11   0    8.89    0.24
  -1  11   0    7.49    0.23
   1  11   0    7.24    0.21
  -1  11   0    7.80    0.26
  -1  11   0    7.64    0.23
   1  11   0    7.71    0.19
   1  11   0    7.79    0.23
   2 -11   0  129.79    2.06
  -2 -11   0  130.31    2.11
   2 -11   0  129.56    2.06
   2 -11   0  130.77    1.99
  -2 -11   0  131.98    2.05
   2 -11   0  128.04    2.17
  -2 -11   0  130.68    2.10
  -2 -11   0  131.68    2.07
   2 -11   0  130.89    2.08
  -2  11   0  126.47    2.09
  -2  11   0  131.21    2.01
   2  11   0  127.37    2.05
  -2  11   0  130.07    2.06
   2  11   0  131.07    2.06
   2  11   0  131.02    2.05
   3 -11   0   23.63    0.50
  -3 -11   0   23.16    0.54
   3 -11   0   23.79    0.49
  -3 -11   0   23.83    0.49
  -3 -11   0   23.08    0.56
   3 -11   0   22.93    0.52
   3 -11   0   23.90    0.60
   3  11   0   24.02    0.53
  -3  11   0   24.26    0.54
   3  11   0   23.88    0.51
  -3  11   0   23.95    0.50
   3  11   0   23.84    0.51
  -3  11   0   23.88    0.56
   4 -11   0    9.77    0.33
  -4 -11   0   10.01    0.38
  -4 -11   0    9.61    0.37
  -4 -11   0    9.60    0.35
   4 -11   0    9.63    0.29
  -4  11   0   10.41    0.36
   4  11   0   10.70    0.36
   4  11   0    9.48    0.32
   4  11   0   10.10    0.32
  -4  11   0   10.26    0.36
   5 -11   0   62.60    1.22
   5 -11   0   64.86    1.14
  -5 -11   0   62.84    1.30
  -5 -11   0   60.40    1.31
  -5 -11   0   63.74    1.22
   5  11   0   64.95    1.28
  -5  11   0   65.41    1.28
   5  11   0   66.53    1.23
   5  11   0   64.08    1.21
   0 -12   0   55.51    0.89
   0 -12   0   55.39    0.94
   0 -12   0   55.13    0.98
   0 -12   0   54.10    0.91
   0 -12   0   54.27    0.96
   0  12   0   54.49    0.96
   0  12   0   55.11    0.87
   0  12   0   54.92    0.93
   1 -12   0    6.03    0.18
  -1 -12   0    5.98    0.22
   1 -12   0    5.66    0.23
  -1 -12   0    6.03    0.16
  -1 -12   0    6.14    0.20
  -1 -12   0    6.04    0.20
   1 -12   0    6.00    0.19
   1 -12   0    6.46    0.21
   1 -12   0    5.92    0.21
  -1 -12   0    6.03    0.22
   1  12   0    7.03    0.18
   1  12   0    6.01    0.21
  -1  12   0    6.29    0.24
  -1  12   0    5.92    0.22
  -1  12   0    6.01    0.21
   1  12   0    6.05    0.19
  -2 -12   0   27.32    0.58
  -2 -12   0   27.36    0.53
   2 -12   0   26.26    0.54
  -2 -12   0   26.62    0.55
   2 -12   0   25.38    0.61
   2 -12   0   27.00    0.55
   2 -12   0   28.29    0.57
   2 -12   0   26.19    0.53
  -2 -12   0   27.14    0.58
   2  12   0   28.05    0.55
   2  12   0   27.25    0.54
  -2  12   0   26.89    0.61
   2  12   0   27.49    0.56
  -2  12   0   27.57    0.58
  -2  12   0   28.36    0.57
   3 -12   0   24.18    0.54
   3 -12   0   23.71    0.62
  -3 -12   0   23.83    0.56
   3 -12   0   24.59    0.51
  -3 -12   0   24.12    0.51
   3 -12   0   24.11    0.52
  -3 -12   0   23.86    0.58
   3  12   0   24.97    0.55
  -3  12   0   24.85    0.58
   3  12   0   24.74    0.53
   3  12   0   23.80    0.53
  -3  12   0   23.94    0.55
  -4 -12   0   24.14    0.60
  -4 -12   0   24.12    0.63
   4 -12   0   24.77    0.54
   4 -12   0   24.81    0.59
  -4 -12   0   23.82    0.65
   4  12   0   24.85    0.57
   4  12   0   25.21    0.61
  -4  12   0   25.69    0.62
  -4  12   0   25.70    0.63
   4  12   0   25.85    0.58
  -5 -12   0    5.84    0.35
  -5 -12   0    5.56    0.31
   5 -12   0    6.32    0.30
   5 -12   0    6.03    0.26
  -5 -12   0    5.81    0.35
   5  12   0    6.11    0.30
  -5  12   0    6.35    0.33
   5  12   0    5.77    0.27
   5  12   0    6.46    0.33
   0 -13   0    0.56    0.09
   0  13   0    0.67    0.10
   1 -13   0   51.80    0.98
  -1 -13   0   52.30    0.93
   1 -13   0   50.65    0.90
  -1 -13   0   53.17    0.93
  -1 -13   0   52.80    0.91
  -1 -13   0   53.04    0.86
   1 -13   0   50.51    0.92
   1 -13   0   51.56    0.87
  -1 -13   0   51.91    0.93
   1 -13   0   51.91    0.93
   1  13   0   54.64    0.88
  -1  13   0   52.42    0.95
   1  13   0   52.20    0.91
  -1  13   0   52.44    0.98
  -1  13   0   54.10    0.94
   1  13   0   52.33    0.94
   2 -13   0   35.78    0.70
  -2 -13   0   38.32    0.74
  -2 -13   0   37.20    0.71
   2 -13   0   36.71    0.79
   2 -13   0   36.51    0.72
  -2 -13   0   36.76    0.69
   2 -13   0   36.24    0.69
  -2 -13   0   36.95    0.74
  -2  13   0   37.99    0.72
   2  13   0   37.30    0.71
   2  13   0   37.52    0.70
  -2  13   0   36.57    0.74
  -2  13   0   37.04    0.78
   2  13   0   37.26    0.69
   3 -13   0   86.88    1.61
   3 -13   0   88.27    1.47
  -3 -13   0   86.37    1.55
   3 -13   0   87.95    1.46
   3 -13   0   85.61    1.50
  -3 -13   0   89.11    1.47
  -3 -13   0   87.17    1.52
   3  13   0   87.20    1.48
  -3  13   0   88.45    1.50
   3  13   0   87.03    1.47
  -3  13   0   84.88    1.53
   3  13   0   86.23    1.47
   4 -13   0    2.68    0.20
  -4 -13   0    2.70    0.23
   4 -13   0    2.47    0.18
  -4 -13   0    2.82    0.23
  -4 -13   0    2.65    0.24
   4  13   0    2.54    0.20
   4  13   0    2.73    0.19
   4  13   0    2.32    0.18
  -4  13   0    2.63    0.22
  -4  13   0    2.56    0.22
  -5 -13   0   13.07    0.50
   5 -13   0   12.74    0.38
  -5 -13   0   12.86    0.45
  -5 -13   0   12.67    0.50
   5 -13   0   13.50    0.45
   5  13   0   13.46    0.46
   5  13   0   13.77    0.42
   5  13   0   13.54    0.44
  -5  13   0   14.07    0.48
   0 -14   0   10.07    0.30
   0 -14   0    9.26    0.28
   0 -14   0   10.10    0.25
   0 -14   0   10.77    0.32
   0  14   0    9.32    0.29
   0  14   0    9.11    0.26
  -1 -14   0    7.20    0.25
   1 -14   0    6.71    0.21
   1 -14   0    7.01    0.27
   1 -14   0    6.68    0.25
  -1 -14   0    7.26    0.23
  -1 -14   0    6.77    0.26
  -1 -14   0    6.99    0.24
   1 -14   0    6.36    0.23
   1 -14   0    6.90    0.21
  -1 -14   0    7.12    0.19
   1  14   0    6.43    0.24
  -1  14   0    6.66    0.25
   1  14   0    6.35    0.18
  -1  14   0    6.13    0.27
   1  14   0    6.67    0.22
  -1  14   0    6.69    0.24
  -2 -14   0   44.77    0.85
   2 -14   0   43.19    0.92
   2 -14   0   44.13    0.83
  -2 -14   0   44.40    0.86
   2 -14   0   44.66    0.82
  -2 -14   0   44.19    0.84
  -2 -14   0   45.30    0.86
   2 -14   0   43.44    0.84
   2  14   0   42.79    0.80
  -2  14   0   44.23    0.83
   2  14   0   44.20    0.82
   2  14   0   43.84    0.79
  -2  14   0   42.97    0.85
  -2  14   0   43.19    0.89
  -3 -14   0   28.09    0.65
   3 -14   0   28.29    0.60
   3 -14   0   28.02    0.63
   3 -14   0   28.52    0.60
  -3 -14   0   28.89    0.67
  -3 -14   0   29.53    0.61
   3 -14   0   27.42    0.71
   3  14   0   29.72    0.63
  -3  14   0   29.83    0.66
  -3  14   0   29.87    0.71
   3  14   0   30.01    0.63
   3  14   0   30.28    0.63
  -3  14   0   29.25    0.68
   4 -14   0   62.05    1.17
  -4 -14   0   61.01    1.18
   4 -14   0   60.49    1.11
  -4 -14   0   59.78    1.23
  -4 -14   0   60.28    1.22
  -4  14   0   63.49    1.24
   4  14   0   62.14    1.19
  -4  14   0   61.81    1.19
   4  14   0   62.65    1.16
   4  14   0   61.74    1.14
  -5 -14   0    8.22    0.38
   5 -14   0    9.44    0.38
  -5 -14   0    8.61    0.42
   5 -14   0    9.21    0.33
  -5 -14   0    8.11    0.42
   5  14   0    8.53    0.38
   5  14   0    9.10    0.36
  -5  14   0    9.22    0.40
   0 -15   0    0.18    0.08
   0 -15   0    0.06    0.05
   0 -15   0    0.14    0.08
   0 -15   0    0.32    0.08
   0  15   0    0.07    0.07
   0  15   0    0.25    0.09
  -1 -15   0   86.25    1.34
   1 -15   0   82.87    1.48
  -1 -15   0   82.18    1.42
   1 -15   0   82.24    1.38
   1 -15   0   81.73    1.42
  -1 -15   0   83.39    1.42
   1 -15   0   83.69    1.36
  -1 -15   0   85.55    1.39
  -1 -15   0   82.92    1.43
   1 -15   0   82.28    1.41
   1  15   0   82.24    1.38
   1  15   0   83.14    1.42
  -1  15   0   82.71    1.41
  -1  15   0   83.64    1.40
  -1  15   0   83.12    1.46
   2 -15   0    2.07    0.19
   2 -15   0    1.91    0.14
   2 -15   0    1.30    0.14
   2 -15   0    1.77    0.16
  -2 -15   0    2.03    0.17
  -2 -15   0    1.89    0.17
  -2 -15   0    1.87    0.17
  -2  15   0    1.37    0.17
   2  15   0    1.89    0.15
  -2  15   0    1.80    0.16
   2  15   0    1.50    0.15
   2  15   0    1.75    0.13
  -2  15   0    1.70    0.16
  -3 -15   0   15.80    0.41
   3 -15   0   15.02    0.43
  -3 -15   0   15.58    0.46
   3 -15   0   15.53    0.41
   3 -15   0   15.68    0.41
   3 -15   0   15.68    0.51
  -3 -15   0   15.68    0.45
   3  15   0   16.12    0.42
  -3  15   0   15.52    0.49
   3  15   0   15.82    0.42
   3  15   0   15.95    0.42
  -3  15   0   15.70    0.44
  -3  15   0   15.58    0.46
   4 -15   0    5.53    0.28
  -4 -15   0    6.19    0.32
  -4 -15   0    5.48    0.30
   4 -15   0    5.64    0.25
  -4 -15   0    5.95    0.32
   4  15   0    5.85    0.27
  -4  15   0    6.09    0.31
  -4  15   0    5.53    0.33
   4  15   0    6.19    0.27
   4  15   0    6.39    0.29
   5 -15   0    1.03    0.18
  -5 -15   0    1.37    0.21
  -5 -15   0    0.82    0.19
  -5 -15   0    0.92    0.20
   5 -15   0    0.85    0.14
   5  15   0    1.30    0.19
   5  15   0    1.14    0.17
  -5  15   0    0.88    0.19
   0 -16   0   44.62    0.87
   0 -16   0   43.16    0.85
   0 -16   0   44.69    0.82
   0 -16   0   43.50    0.79
   0  16   0   44.77    0.82
   0  16   0   44.25    0.86
   1 -16   0    4.74    0.23
  -1 -16   0    5.27    0.24
  -1 -16   0    4.29    0.21
  -1 -16   0    5.61    0.25
  -1 -16   0    5.28    0.17
   1 -16   0    5.71    0.26
   1 -16   0    4.86    0.20
   1 -16   0    4.39    0.21
  -1 -16   0    5.60    0.22
   1 -16   0    4.59    0.19
  -1  16   0    4.90    0.25
  -1  16   0    4.32    0.22
   1  16   0    4.09    0.19
   1  16   0    4.48    0.23
  -1  16   0    4.85    0.22
   2 -16   0   43.42    0.84
  -2 -16   0   42.67    0.85
   2 -16   0   42.46    0.84
  -2 -16   0   43.76    0.85
   2 -16   0   42.56    0.93
  -2 -16   0   42.31    0.86
   2 -16   0   42.89    0.82
  -2  16   0   44.88    0.86
   2  16   0   44.32    0.85
  -2  16   0   43.36    0.87
   2  16   0   44.03    0.82
  -2  16   0   43.05    0.92
   2  16   0   44.07    0.83
   3 -16   0   48.75    1.08
  -3 -16   0   51.18    0.96
   3 -16   0   50.59    0.96
  -3 -16   0   48.92    1.01
  -3 -16   0   49.96    1.00
   3 -16   0   49.71    0.95
   3 -16   0   52.56    1.00
  -3  16   0   50.03    1.03
   3  16   0   50.49    0.96
  -3  16   0   50.90    1.07
  -3  16   0   52.31    1.00
   3  16   0   51.63    0.97
   3  16   0   50.31    0.97
  -4 -16   0   38.21    0.86
   4 -16   0   38.16    0.80
  -4 -16   0   37.12    0.89
  -4 -16   0   38.80    0.89
   4 -16   0   39.41    0.85
   4  16   0   38.06    0.81
   4  16   0   36.97    0.78
  -4  16   0   36.97    0.83
  -4  16   0   35.46    0.89
   4  16   0   38.09    0.80
   5 -16   0   11.37    0.38
  -5 -16   0   11.20    0.48
   5 -16   0   11.24    0.43
  -5 -16   0   10.88    0.48
  -5 -16   0   11.42    0.46
   5  16   0   11.43    0.44
   5  16   0   11.46    0.41
  -5  16   0   11.35    0.50
  -5  16   0   12.01    0.46
   0 -17   0    0.65    0.11
  -1 -17   0   29.66    0.64
  -1 -17   0   30.00    0.65
  -1 -17   0   29.80    0.56
   1 -17   0   30.09    0.65
   1 -17   0   30.71    0.70
   1 -17   0   29.80    0.59
   1 -17   0   31.06    0.64
   1 -17   0   29.43    0.60
  -1 -17   0   29.74    0.65
  -1  17   0   30.54    0.69
  -1  17   0   29.67    0.63
   1  17   0   30.34    0.66
  -1  17   0   31.10    0.65
   1  17   0   30.25    0.61
   2 -17   0   68.31    1.24
  -2 -17   0   68.96    1.24
  -2 -17   0   67.77    1.26
   2 -17   0   68.91    1.21
   2 -17   0   67.50    1.24
  -2 -17   0   70.09    1.24
   2 -17   0   68.75    1.34
  -2  17   0   67.77    1.32
  -2  17   0   69.51    1.27
  -2  17   0   69.49    1.24
   2  17   0   69.42    1.21
   2  17   0   67.98    1.23
   3 -17   0   16.17    0.53
   3 -17   0   16.03    0.43
  -3 -17   0   15.39    0.47
  -3 -17   0   15.62    0.43
   3 -17   0   15.49    0.45
   3 -17   0   15.13    0.42
  -3 -17   0   14.85    0.47
  -3 -17   0   15.29    0.47
  -3  17   0   15.74    0.47
  -3  17   0   16.15    0.53
   3  17   0   15.05    0.42
   3  17   0   15.98    0.44
   3  17   0   15.82    0.42
  -3  17   0   16.36    0.49
   4 -17   0    7.87    0.31
  -4 -17   0    7.30    0.36
  -4 -17   0    7.98    0.37
   4 -17   0    7.84    0.34
  -4 -17   0    6.96    0.35
   4  17   0    7.76    0.32
   4  17   0    7.64    0.32
  -4  17   0    8.31    0.37
  -4  17   0    7.21    0.39
   4  17   0    7.39    0.39
   5 -17   0   24.44    0.67
  -5  17   0   23.73    0.75
   5  17   0   23.47    0.65
   0 -18   0   37.47    0.71
   0 -18   0   37.21    0.78
   0 -18   0   37.11    0.74
   0 -18   0   36.65    0.79
   0  18   0   38.52    0.74
   0  18   0   37.58    0.79
   1 -18   0   10.54    0.38
   1 -18   0   10.63    0.30
   1 -18   0    9.95    0.30
   1 -18   0    9.94    0.34
  -1 -18   0   10.97    0.27
  -1 -18   0   10.01    0.35
  -1 -18   0    9.98    0.35
  -1  18   0   10.47    0.37
  -1  18   0   10.63    0.34
   1  18   0   10.54    0.35
   1  18   0   10.22    0.31
  -1  18   0   10.03    0.33
  -2 -18   0    0.98    0.14
   2 -18   0    1.22    0.14
   2 -18   0    1.05    0.17
  -2 -18   0    1.23    0.17
   2 -18   0    1.12    0.12
  -2 -18   0    1.24    0.16
   2 -18   0    1.01    0.14
  -2  18   0    1.38    0.16
   2  18   0    1.34    0.16
  -2  18   0    1.18    0.18
   2  18   0    1.23    0.14
  -2  18   0    1.25    0.18
  -3 -18   0   58.64    1.16
   3 -18   0   57.55    1.11
  -3 -18   0   60.13    1.12
   3 -18   0   59.77    1.27
   3 -18   0   59.05    1.15
   3 -18   0   57.96    1.10
  -3 -18   0   58.17    1.16
  -3  18   0   59.52    1.25
  -3  18   0   62.12    1.21
   3  18   0   59.07    1.13
  -3  18   0   60.82    1.16
   3  18   0   59.70    1.12
  -4 -18   0   17.48    0.56
  -4 -18   0   16.82    0.55
  -4 -18   0   17.76    0.56
   4 -18   0   17.49    0.53
   4 -18   0   17.36    0.49
  -4  18   0   18.82    0.62
   4  18   0   18.08    0.51
   4  18   0   18.02    0.52
  -4  18   0   17.84    0.55
   0 -19   0    0.76    0.13
  -1 -19   0    4.81    0.26
   1 -19   0    5.29    0.28
   1 -19   0    5.04    0.22
  -1 -19   0    5.35    0.19
   1 -19   0    5.06    0.22
  -1 -19   0    5.05    0.26
   1 -19   0    5.31    0.26
  -1  19   0    5.93    0.26
   1  19   0    6.07    0.24
  -1  19   0    6.03    0.26
   1  19   0    5.57    0.28
  -1  19   0    5.69    0.29
  -2 -19   0   21.03    0.56
  -2 -19   0   21.21    0.53
  -2 -19   0   20.74    0.54
   2 -19   0   21.75    0.54
   2 -19   0   21.11    0.54
   2 -19   0   21.08    0.62
   2 -19   0   20.89    0.51
   2  19   0   21.34    0.52
   2  19   0   22.09    0.54
  -2  19   0   21.46    0.55
  -2  19   0   22.31    0.62
  -2  19   0   21.52    0.56
   3 -19   0   24.84    0.59
   3 -19   0   25.14    0.61
   3 -19   0   24.51    0.63
  -3 -19   0   23.97    0.64
  -3 -19   0   25.68    0.61
  -3 -19   0   24.73    0.65
   3  19   0   24.33    0.59
   3  19   0   24.53    0.60
  -3  19   0   24.60    0.63
  -3  19   0   25.03    0.70
  -4 -19   0    8.42    0.41
   4 -19   0    8.83    0.39
  -4 -19   0    8.48    0.41
   4 -19   0    8.71    0.34
  -4  19   0    8.13    0.43
  -4  19   0    8.11    0.40
   4  19   0    9.04    0.35
   0 -20   0   13.46    0.42
   0 -20   0   13.31    0.43
   0 -20   0   13.20    0.39
   0 -20   0   13.01    0.35
   0  20   0   13.02    0.36
   0  20   0   12.59    0.37
   0  20   0   12.93    0.41
   1 -20   0   26.53    0.68
  -1 -20   0   25.51    0.62
  -1 -20   0   26.14    0.64
   1 -20   0   26.62    0.63
   1 -20   0   26.06    0.57
  -1  20   0   26.58    0.60
   1  20   0   26.34    0.63
  -1  20   0   25.58    0.66
   1  20   0   27.08    0.59
  -1  20   0   27.98    0.63
   2 -20   0    7.22    0.31
   2 -20   0    7.32    0.28
   2 -20   0    6.99    0.35
  -2 -20   0    7.28    0.34
   2 -20   0    7.11    0.31
  -2 -20   0    6.99    0.31
   2  20   0    7.01    0.30
  -2  20   0    6.97    0.31
   2  20   0    6.78    0.28
  -2  20   0    6.96    0.36
  -2  20   0    6.53    0.32
  -3 -20   0   26.35    0.64
  -3 -20   0   25.78    0.68
   3 -20   0   25.82    0.62
   3 -20   0   26.33    0.67
  -3 -20   0   26.61    0.67
   3 -20   0   25.29    0.63
  -3  20   0   25.72    0.74
   3  20   0   23.83    0.72
  -3  20   0   26.45    0.67
   3  20   0   25.44    0.61
   4 -20   0   26.36    0.65
  -4 -20   0   26.98    0.73
   4 -20   0   27.19    0.71
  -4 -20   0   25.41    0.72
  -4  20   0   28.26    0.73
   4  20   0   26.84    0.67
  -4  20   0   27.16    0.80
   0 -21   0    0.66    0.13
   0 -21   0    0.54    0.12
   0 -21   0    0.41    0.09
   0  21   0    0.45    0.10
   0  21   0    0.46    0.13
  -1 -21   0   39.78    0.84
   1 -21   0   39.07    0.79
   1 -21   0   39.32    0.85
  -1 -21   0   40.82    0.86
   1 -21   0   38.17    0.89
  -1  21   0   41.79    0.83
  -1  21   0   41.25    0.86
   1  21   0   41.34    0.82
  -1  21   0   39.16    0.89
   1  21   0   40.66    0.87
  -2 -21   0   11.19    0.40
  -2 -21   0   12.16    0.44
   2 -21   0   11.47    0.40
   2 -21   0   11.50    0.37
   2 -21   0   11.99    0.47
   2 -21   0   11.10    0.40
   2  21   0   11.74    0.40
  -2  21   0   11.77    0.41
   2  21   0   11.81    0.37
  -2  21   0   12.70    0.43
  -2  21   0   11.72    0.46
   3 -21   0   28.98    0.69
   3 -21   0   29.35    0.70
   3 -21   0   30.69    0.74
  -3 -21   0   30.46    0.71
  -3 -21   0   28.95    0.74
  -3 -21   0   28.36    0.72
  -3  21   0   31.83    0.76
   3  21   0   30.19    0.70
  -3  21   0   30.72    0.83
   0 -22   0    0.79    0.15
   0 -22   0    0.94    0.15
   0 -22   0    0.81    0.11
   0  22   0    1.00    0.17
   0  22   0    1.18    0.14
  -1 -22   0    9.32    0.37
  -1 -22   0    9.64    0.38
   1 -22   0    9.53    0.38
   1 -22   0   10.53    0.41
   1 -22   0    9.73    0.33
  -1  22   0    9.67    0.34
   1  22   0    9.88    0.38
  -1  22   0   10.14    0.36
   1  22   0    9.86    0.33
  -1  22   0    9.40    0.39
   2 -22   0   17.82    0.49
   2 -22   0   17.44    0.52
  -2 -22   0   18.45    0.55
  -2 -22   0   18.36    0.53
  -2  22   0   18.13    0.59
   2  22   0   19.41    0.50
  -2  22   0   18.79    0.52
   2  22   0   18.65    0.53
  -3 -22   0   14.70    0.52
   3 -22   0   15.50    0.50
   3 -22   0   14.56    0.46
   3 -22   0   14.52    0.47
  -3 -22   0   14.57    0.47
  -3  22   0   14.56    0.57
   3  22   0   14.27    0.44
   0 -23   0    0.09    0.08
   0 -23   0   -0.02    0.11
   0 -23   0    0.02    0.11
   0  23   0    0.09    0.14
   0  23   0   -0.03    0.08
  -1 -23   0    8.99    0.37
  -1 -23   0    9.44    0.38
   1 -23   0    9.12    0.33
   1 -23   0    9.25    0.38
   1  23   0   10.05    0.35
  -1  23   0    9.86    0.42
   1  23   0   10.01    0.40
  -2 -23   0   40.04    0.90
   2 -23   0   40.84    0.91
  -2 -23   0   41.01    0.92
   2 -23   0   39.71    0.85
  -2  23   0   42.46    0.99
   2  23   0   40.50    0.86
   2  23   0   43.74    1.07
   3 -23   0    0.81    0.18
  -3 -23   0    0.48    0.13
   3 -23   0    0.57    0.14
  -3 -23   0    0.40    0.18
   3 -23   0    0.80    0.15
  -3  23   0    0.59    0.20
   3  23   0    0.56    0.13
   0 -24   0   57.10    1.17
   0 -24   0   57.46    1.11
   0 -24   0   56.50    1.06
   0  24   0   58.90    1.20
  -1 -24   0    3.76    0.30
   1 -24   0    4.60    0.25
  -1 -24   0    4.50    0.30
   1 -24   0    4.34    0.29
   1  24   0    4.34    0.30
  -1  24   0    4.02    0.32
  -2 -24   0    7.56    0.36
   2 -24   0    7.75    0.37
   2 -24   0    8.35    0.34
  -2 -24   0    8.67    0.40
  -2  24   0    8.31    0.42
  -1 -25   0    5.86    0.34
   1 -25   0    5.99    0.28
   1 -25   0    5.57    0.34
  -1 -25   0    5.91    0.34
   1  25   0    6.86    0.36
  -1  25   0    6.27    0.37
   2 -25   0    7.12    0.36
  -2 -25   0    6.36    0.37
   2 -25   0    6.52    0.32
  -2 -25   0    6.74    0.36
  -2  25   0    6.94    0.40
   0 -26   0    2.77    0.20
   0 -26   0    3.00    0.28
   0  26   0    2.09    0.25
   1 -26   0    9.96    0.37
  -1 -26   0    9.08    0.42
  -1 -26   0    9.29    0.41
   1 -26   0    9.09    0.42
  -1  26   0    9.19    0.45
   6   0  -1    1.12    0.16
  -6   0   1    0.80    0.16
  -6   0   1    0.70    0.15
  -6   0   1    0.83    0.18
  -6   0   1    0.79    0.16
   6   0  -1    0.72    0.14
   5   0  -1   -0.04    0.08
   5   0  -1   -0.03    0.08
  -5   0   1   -0.01    0.09
  -5   0   1   -0.03    0.10
  -5   0   1    0.11    0.11
  -5   0   1   -0.03    0.08
  -4   0   1   64.45    1.15
  -4   0   1   65.61    1.16
  -4   0   1   62.95    1.16
   4   0  -1   65.69    1.15
   4   0  -1   64.59    1.12
   4   0  -1   65.49    1.14
  -4   0   1   64.92    1.20
   3   0  -1   48.72    0.86
  -3   0   1   51.33    0.87
  -3   0   1   49.04    0.79
  -3   0   1   47.39    0.86
  -3   0   1   48.33    0.89
   3   0  -1   48.33    0.85
   3   0  -1   49.26    0.78
   3   0  -1   48.12    0.83
  -2   0   1    2.64    0.12
  -2   0   1    2.32    0.11
  -2   0   1    2.39    0.12
  -2   0   1    2.47    0.11
   2   0  -1    2.34    0.11
  -1   0   1  434.82    6.68
   1   0  -1  425.56    6.61
   0   0   1    8.49    0.17
   0   0  -1    8.40    0.17
   1   0   1   95.49    1.46
  -1   0  -1   94.52    1.44
   1   0   1   93.20    1.44
   1   0   1   93.90    1.46
  -1   0  -1   93.67    1.46
   1   0   1   93.27    1.44
   1   0   1   93.33    1.45
   1   0   1   99.27    1.45
   1   0   1   91.99    1.44
   2   0   1   42.58    0.75
  -2   0  -1   43.80    0.73
   2   0   1   43.26    0.70
   2   0   1   44.00    0.72
   2   0   1   43.50    0.73
  -2   0  -1   44.82    0.74
   2   0   1   42.88    0.74
   2   0   1   43.94    0.72
   2   0   1   42.40    0.74
  -2   0  -1   43.81    0.74
  -3   0  -1   95.23    1.52
   3   0   1   94.09    1.51
   3   0   1   95.30    1.47
   3   0   1   91.77    1.52
   3   0   1   92.55    1.48
  -3   0  -1   93.62    1.52
   3   0   1   92.75    1.55
   3   0   1   91.73    1.52
  -3   0  -1   92.28    1.57
   3   0   1   93.44    1.45
  -3   0  -1   96.18    1.50
  -4   0  -1    4.24    0.25
  -4   0  -1    3.87    0.19
   4   0   1    4.38    0.20
   4   0   1    4.00    0.20
   4   0   1    4.13    0.19
   4   0   1    4.07    0.22
  -4   0  -1    4.29    0.23
  -4   0  -1    3.89    0.19
  -5   0  -1   16.17    0.53
  -5   0  -1   16.68    0.50
   5   0   1   17.19    0.50
   5   0   1   16.52    0.46
   5   0   1   16.40    0.44
   6   0   1   10.86    0.40
  -6   0  -1   10.74    0.45
  -6   0  -1   10.94    0.48
   6   0   1   10.73    0.43
   6   0   1   10.55    0.38
  -6   0  -1    9.88    0.43
  -6  -1   1   42.15    1.01
  -6  -1   1   41.42    0.95
  -6  -1   1   43.87    0.94
  -6  -1   1   42.11    0.93
   6  -1  -1   43.54    0.91
   6  -1  -1   42.77    0.90
   6   1  -1   43.33    0.91
  -6   1   1   42.07    0.96
  -6   1   1   42.19    0.92
  -6   1   1   42.10    1.00
   6   1  -1   44.03    0.90
  -5  -1   1   22.48    0.62
   5  -1  -1   23.10    0.55
   5  -1  -1   22.89    0.54
  -5  -1   1   23.47    0.57
  -5  -1   1   23.71    0.58
  -5  -1   1   23.75    0.60
   5   1  -1   22.56    0.53
  -5   1   1   22.65    0.55
  -5   1   1   21.84    0.57
  -5   1   1   22.97    0.56
   5   1  -1   22.90    0.55
  -5   1   1   22.62    0.61
   4  -1  -1    2.04    0.15
  -4  -1   1    1.94    0.17
  -4  -1   1    1.89    0.16
   4  -1  -1    2.32    0.15
  -4  -1   1    2.07    0.13
  -4  -1   1    1.98    0.15
  -4   1   1    2.00    0.15
  -4   1   1    2.47    0.16
   4   1  -1    2.26    0.17
   4   1  -1    1.95    0.15
  -4   1   1    2.25    0.18
   4   1  -1    2.26    0.14
  -4   1   1    1.99    0.17
   3  -1  -1   68.70    1.15
   3  -1  -1   70.27    1.10
  -3  -1   1   71.11    1.18
  -3  -1   1   70.24    1.11
  -3  -1   1   70.45    1.18
   3  -1  -1   69.86    1.16
  -3   1   1   66.87    1.15
  -3   1   1   65.49    1.15
  -3   1   1   69.62    1.14
  -3   1   1   68.12    1.18
   3   1  -1   69.27    1.05
   3   1  -1   67.87    1.14
  -3   1   1   70.01    1.06
   3   1  -1   67.09    1.11
   3   1  -1   66.41    1.13
  -2  -1   1   43.72    0.77
  -2  -1   1   46.98    0.73
   2  -1  -1   44.76    0.72
  -2  -1   1   45.70    0.77
   2  -1  -1   44.22    0.74
  -2  -1   1   46.50    0.79
   2   1  -1   46.31    0.77
  -2   1   1   47.70    0.80
   2   1  -1   45.36    0.75
  -2   1   1   45.68    0.79
  -2   1   1   47.55    0.77
   1  -1  -1    9.95    0.20
  -1  -1   1   10.00    0.21
  -1   1   1   10.14    0.21
   1   1  -1    9.58    0.21
   0  -1   1  539.73    8.42
   0  -1  -1  562.72    8.29
   0   1  -1  550.84    8.41
   0   1   1  553.98    8.32
   1  -1   1  150.12    2.22
   1  -1   1  149.30    2.23
   1  -1   1  146.39    2.24
   1  -1   1  144.69    2.23
   1  -1   1  151.08    2.26
   1  -1   1  148.11    2.23
   1  -1   1  147.42    2.23
  -1  -1  -1  149.24    2.25
  -1  -1  -1  145.53    2.23
  -1  -1  -1  147.82    2.23
   1  -1   1  143.43    2.22
  -1   1  -1  153.80    2.30
   1   1   1  147.89    2.27
   1   1   1  149.85    2.27
   1   1   1  152.79    2.27
  -1   1  -1  151.55    2.27
   1   1   1  147.96    2.27
   1   1   1  145.61    2.29
   1   1   1  152.60    2.28
   2  -1   1   22.41    0.43
  -2  -1  -1   23.27    0.44
  -2  -1  -1   24.14    0.44
   2  -1   1   22.87    0.41
  -2  -1  -1   23.54    0.42
   2  -1   1   23.54    0.47
   2  -1   1   22.43    0.43
   2  -1   1   23.91    0.42
   2  -1   1   22.46    0.43
   2  -1   1   22.53    0.45
   2  -1   1   22.70    0.40
  -2  -1  -1   23.69    0.41
   2   1   1   22.30    0.41
   2   1   1   22.65    0.38
  -2   1  -1   22.56    0.43
  -2   1  -1   23.06    0.43
   2   1   1   23.07    0.41
   2   1   1   22.17    0.43
   2   1   1   22.60    0.43
   2   1   1   21.72    0.44
   2   1   1   22.45    0.41
   3  -1   1   72.49    1.18
   3  -1   1   72.50    1.18
   3  -1   1   71.61    1.22
   3  -1   1   73.36    1.23
  -3  -1  -1   71.84    1.28
  -3  -1  -1   73.88    1.22
   3  -1   1   73.31    1.22
  -3  -1  -1   73.28    1.23
  -3  -1  -1   74.02    1.20
   3  -1   1   74.09    1.16
   3  -1   1   73.71    1.25
  -3  -1  -1   79.20    1.22
   3   1   1   74.26    1.19
   3   1   1   72.61    1.22
  -3   1  -1   75.48    1.24
  -3   1  -1   74.15    1.28
   3   1   1   73.56    1.20
   3   1   1   74.88    1.27
   3   1   1   73.88    1.16
  -3   1  -1   75.53    1.22
  -3   1  -1   75.47    1.23
   3   1   1   73.04    1.24
   3   1   1   73.61    1.24
  -4  -1  -1   27.22    0.64
  -4  -1  -1   26.47    0.66
  -4  -1  -1   27.20    0.57
  -4  -1  -1   27.09    0.57
   4  -1   1   26.82    0.57
   4  -1   1   27.58    0.53
   4  -1   1   27.27    0.57
   4  -1   1   27.26    0.61
   4  -1   1   26.63    0.58
   4   1   1   28.20    0.58
  -4   1  -1   28.01    0.57
  -4   1  -1   27.38    0.63
   4   1   1   28.00    0.59
   4   1   1   27.02    0.59
  -4   1  -1   28.12    0.59
  -4   1  -1   26.54    0.66
   4   1   1   27.56    0.62
   5  -1   1   50.73    0.98
   5  -1   1   49.64    1.02
   5  -1   1   50.90    0.99
  -5  -1  -1   50.47    1.06
  -5  -1  -1   49.80    1.10
   5   1   1   50.28    0.97
  -5   1  -1   48.44    1.02
   5   1   1   49.47    1.01
   5   1   1   49.54    0.95
  -5   1  -1   48.22    1.07
   6  -1   1    4.68    0.30
   6  -1   1    4.16    0.27
  -6  -1  -1    4.96    0.32
  -6  -1  -1    5.08    0.36
   6  -1   1    4.31    0.26
  -6   1  -1    5.30    0.33
   6   1   1    4.86    0.26
  -6   1  -1    4.75    0.34
   6   1   1    4.31    0.28
  -6   1  -1    4.83    0.34
   6   1   1    5.27    0.32
  -6  -2   1    1.39    0.18
   6  -2  -1    1.23    0.16
  -6  -2   1    0.97    0.19
  -6  -2   1    1.19    0.19
  -6  -2   1    1.06    0.18
   6  -2  -1    1.27    0.17
   6   2  -1    1.34    0.17
  -6   2   1    1.32    0.20
  -6   2   1    1.22    0.20
   6   2  -1    1.29    0.17
  -6   2   1    1.40    0.20
   5  -2  -1   55.90    1.05
  -5  -2   1   56.02    1.15
  -5  -2   1   56.52    1.07
   5  -2  -1   56.18    1.06
  -5  -2   1   56.61    1.10
  -5   2   1   55.38    1.04
   5   2  -1   55.53    1.02
   5   2  -1   54.78    1.07
  -5   2   1   52.11    1.07
  -5   2   1   55.05    1.06
  -5   2   1   54.51    1.11
   5   2  -1   56.27    1.04
   4  -2  -1   36.08    0.71
   4  -2  -1   37.41    0.63
  -4  -2   1   36.14    0.72
  -4  -2   1   35.67    0.74
   4  -2  -1   37.14    0.70
  -4  -2   1   36.70    0.78
  -4  -2   1   36.98    0.66
  -4   2   1   37.85    0.75
   4   2  -1   37.14    0.73
   4   2  -1   37.35    0.75
  -4   2   1   39.46    0.74
  -4   2   1   38.77    0.77
   4   2  -1   37.20    0.71
  -4   2   1   37.88    0.79
  -3  -2   1    4.84    0.19
   3  -2  -1    4.37    0.17
   3  -2  -1    4.74    0.16
  -3  -2   1    4.88    0.18
  -3  -2   1    4.74    0.15
   3  -2  -1    4.69    0.13
  -3  -2   1    4.99    0.20
  -3   2   1    4.68    0.20
   3   2  -1    4.68    0.18
   3   2  -1    4.65    0.18
   3   2  -1    4.81    0.16
  -3   2   1    4.81    0.19
  -3   2   1    5.06    0.17
  -2  -2   1   70.98    1.15
  -2  -2   1   71.74    1.12
   2  -2  -1   69.31    1.14
  -2  -2   1   72.17    1.16
   2  -2  -1   72.99    1.11
  -2  -2   1   72.73    1.17
   2  -2  -1   69.63    1.13
   2   2  -1   73.93    1.18
  -2   2   1   71.80    1.19
  -2   2   1   75.15    1.17
   2   2  -1   73.79    1.16
  -2   2   1   72.59    1.20
   2   2  -1   74.33    1.18
  -2   2   1   73.58    1.19
  -1  -2   1  629.44    9.71
   1  -2  -1  626.37    9.72
  -1  -2   1  660.22    9.73
  -1   2   1  629.08    9.70
  -1   2   1  658.73    9.74
   1   2  -1  626.24    9.71
   0  -2   1  190.80    2.96
   0  -2  -1  188.45    2.84
   0   2   1  189.32    2.87
   0   2  -1  190.72    2.86
   1  -2   1   18.43    0.32
  -1  -2  -1   18.18    0.35
   1  -2   1   18.84    0.33
  -1  -2  -1   18.22    0.30
   1  -2   1   18.42    0.33
   1  -2   1   17.71    0.33
   1  -2   1   18.43    0.36
  -1  -2  -1   18.61    0.35
   1  -2   1   18.17    0.33
   1  -2   1   17.98    0.32
  -1  -2  -1   18.22    0.32
   1  -2   1   17.45    0.32
   1   2   1   18.51    0.34
   1   2   1   18.68    0.35
   1   2   1   18.87    0.34
   1   2   1   18.98    0.35
   2  -2   1  199.55    3.02
   2  -2   1  198.86    3.05
   2  -2   1  196.91    3.04
  -2  -2  -1  200.09    3.11
  -2  -2  -1  207.50    3.01
   2  -2   1  201.20    3.06
   2  -2   1  194.35    3.04
  -2  -2  -1  202.75    3.05
   2  -2   1  201.51    3.10
  -2  -2  -1  202.82    3.07
   2  -2   1  198.45    3.03
   2  -2   1  200.62    3.02
  -2  -2  -1  201.02    3.03
   2   2   1  194.12    2.94
   2   2   1  193.27    2.96
   2   2   1  188.73    2.98
   2   2   1  197.69    2.90
   2   2   1  196.73    2.94
   2   2   1  186.46    2.95
   2   2   1  192.04    2.93
  -2   2  -1  200.06    2.97
   3  -2   1   41.64    0.76
  -3  -2  -1   42.51    0.75
   3  -2   1   42.05    0.76
   3  -2   1   41.22    0.75
  -3  -2  -1   43.56    0.74
  -3  -2  -1   41.98    0.82
   3  -2   1   42.36    0.71
  -3  -2  -1   42.06    0.77
   3  -2   1   42.49    0.72
   3  -2   1   42.16    0.72
   3  -2   1   42.91    0.78
  -3   2  -1   44.28    0.84
  -3   2  -1   43.11    0.76
  -3   2  -1   45.17    0.77
   3   2   1   42.53    0.78
   3   2   1   42.23    0.75
   3   2   1   43.33    0.76
   3   2   1   41.56    0.78
  -3   2  -1   42.97    0.81
   3   2   1   42.86    0.81
  -3   2  -1   43.57    0.79
  -4  -2  -1   19.36    0.44
   4  -2   1   19.31    0.46
   4  -2   1   19.13    0.47
  -4  -2  -1   19.43    0.45
   4  -2   1   19.08    0.45
   4  -2   1   19.11    0.43
  -4  -2  -1   18.93    0.51
  -4  -2  -1   18.69    0.54
   4  -2   1   18.48    0.44
   4   2   1   18.99    0.46
   4   2   1   18.54    0.43
   4   2   1   19.06    0.46
  -4   2  -1   18.39    0.51
  -4   2  -1   19.02    0.45
   4   2   1   18.42    0.48
  -4   2  -1   18.29    0.48
  -5  -2  -1    0.72    0.16
   5  -2   1    0.61    0.13
   5  -2   1    0.62    0.13
  -5  -2  -1    0.40    0.13
   5  -2   1    0.62    0.12
  -5   2  -1    0.41    0.13
  -5   2  -1    0.37    0.14
   5   2   1    0.48    0.11
   5   2   1    0.40    0.12
  -5   2  -1    0.34    0.12
   5   2   1    0.45    0.12
  -6  -2  -1   16.34    0.60
   6  -2   1   16.23    0.49
  -6  -2  -1   15.58    0.55
   6  -2   1   15.99    0.52
   6  -2   1   15.78    0.49
   6   2   1   16.70    0.51
   6   2   1   17.10    0.49
   6   2   1   16.58    0.55
  -6   2  -1   17.38    0.58
  -6   2  -1   16.22    0.58
  -6  -3   1   10.49    0.46
  -6  -3   1   10.74    0.42
  -6  -3   1   10.95    0.43
   6  -3  -1   11.31    0.40
   6  -3  -1   10.63    0.39
  -6   3   1   10.27    0.42
   6   3  -1   10.16    0.37
   6   3  -1   10.29    0.37
  -6   3   1   10.20    0.44
   5  -3  -1   42.99    0.85
   5  -3  -1   42.68    0.86
  -5  -3   1   43.27    0.91
  -5  -3   1   43.31    0.87
  -5  -3   1   42.80    0.94
   5   3  -1   43.36    0.89
   5   3  -1   43.98    0.87
  -5   3   1   44.14    0.86
  -5   3   1   43.50    0.91
  -5   3   1   42.98    0.89
  -5   3   1   43.05    0.94
   5   3  -1   42.47    0.85
   4  -3  -1   17.45    0.35
   4  -3  -1   17.05    0.42
   4  -3  -1   16.90    0.41
  -4  -3   1   16.67    0.47
  -4  -3   1   17.73    0.43
  -4  -3   1   17.02    0.44
  -4  -3   1   17.43    0.38
   4   3  -1   17.38    0.42
  -4   3   1   17.14    0.46
   4   3  -1   17.07    0.43
   4   3  -1   17.25    0.40
  -4   3   1   17.34    0.44
  -4   3   1   17.44    0.41
  -3  -3   1   10.53    0.25
  -3  -3   1   11.38    0.30
  -3  -3   1   10.47    0.28
   3  -3  -1   10.38    0.27
   3  -3  -1   10.45    0.23
   3  -3  -1    9.86    0.26
  -3   3   1   11.24    0.31
   3   3  -1   11.37    0.27
   3   3  -1   11.45    0.29
   3   3  -1   11.34    0.29
  -3   3   1   11.87    0.28
  -3   3   1   12.01    0.31
  -3   3   1   11.60    0.30
   2  -3  -1  203.88    3.13
  -2  -3   1  206.25    3.12
   2  -3  -1  204.02    3.13
  -2  -3   1  211.44    3.15
   2  -3  -1  205.34    3.11
  -2  -3   1  208.67    3.16
  -2  -3   1  207.18    3.17
   2   3  -1  208.23    3.16
  -2   3   1  213.25    3.21
   2   3  -1  207.59    3.18
  -2   3   1  212.76    3.16
  -2   3   1  209.89    3.19
   2   3  -1  207.93    3.18
  -2   3   1  208.32    3.20
   1  -3  -1   28.58    0.50
  -1  -3   1   30.15    0.51
  -1  -3   1   30.21    0.52
   1  -3  -1   29.43    0.49
  -1   3   1   28.75    0.50
   1   3  -1   29.60    0.50
  -1   3   1   29.96    0.50
   1   3  -1   29.63    0.52
  -1   3   1   30.82    0.51
   0  -3  -1   35.91    0.56
   0  -3   1   37.14    0.60
   0  -3   1   36.76    0.59
   0  -3   1   38.32    0.62
   0  -3   1   36.72    0.63
   0  -3  -1   37.40    0.61
   0   3  -1   33.28    0.60
   0   3   1   37.70    0.61
   0   3   1   37.95    0.61
   0   3   1   35.50    0.55
   1  -3   1  153.15    2.32
   1  -3   1  153.68    2.33
   1  -3   1  154.58    2.32
   1  -3   1  158.16    2.32
   1  -3   1  152.92    2.33
  -1  -3  -1  151.08    2.30
   1  -3   1  152.04    2.32
  -1  -3  -1  156.29    2.35
  -1  -3  -1  150.77    2.29
   1  -3   1  154.23    2.38
   1  -3   1  154.70    2.31
   1   3   1  145.23    2.26
   1   3   1  152.34    2.26
   1   3   1  147.95    2.27
  -2  -3  -1   15.69    0.32
   2  -3   1   15.57    0.36
   2  -3   1   14.77    0.31
   2  -3   1   14.89    0.32
  -2  -3  -1   15.47    0.34
   2  -3   1   14.75    0.31
   2  -3   1   15.35    0.31
   2  -3   1   15.35    0.29
  -2  -3  -1   15.24    0.29
  -2  -3  -1   15.56    0.36
   2  -3   1   15.17    0.30
  -2  -3  -1   14.76    0.31
   2  -3   1   15.02    0.30
   2   3   1   14.71    0.32
   2   3   1   14.71    0.31
   2   3   1   15.48    0.30
  -2   3  -1   15.67    0.33
   2   3   1   15.59    0.34
   2   3   1   14.35    0.30
   2   3   1   15.39    0.33
   3  -3   1   29.84    0.53
  -3  -3  -1   29.15    0.64
   3  -3   1   29.84    0.53
   3  -3   1   30.13    0.58
  -3  -3  -1   30.76    0.56
  -3  -3  -1   29.78    0.55
  -3  -3  -1   29.76    0.59
   3  -3   1   29.12    0.58
   3  -3   1   30.09    0.54
   3  -3   1   29.61    0.56
   3  -3   1   30.26    0.59
  -3   3  -1   29.03    0.55
  -3   3  -1   29.89    0.60
   3   3   1   29.16    0.55
  -3   3  -1   29.73    0.59
   3   3   1   29.68    0.56
   3   3   1   28.91    0.58
  -3   3  -1   30.52    0.63
   3   3   1   29.59    0.58
   4  -3   1   52.75    0.98
  -4  -3  -1   53.30    0.98
  -4  -3  -1   53.76    1.10
   4  -3   1   53.63    0.98
  -4  -3  -1   54.32    1.07
   4  -3   1   54.32    1.01
   4  -3   1   54.13    0.96
   4   3   1   54.47    1.01
  -4   3  -1   56.20    1.08
   4   3   1   53.23    1.04
   4   3   1   54.84    0.98
  -4   3  -1   54.78    1.02
  -4   3  -1   55.08    1.03
   4   3   1   54.56    1.00
  -5  -3  -1    1.08    0.17
  -5  -3  -1    1.17    0.19
   5  -3   1    1.13    0.15
   5  -3   1    1.12    0.15
   5  -3   1    1.37    0.17
  -5   3  -1    1.26    0.18
  -5   3  -1    1.38    0.17
   5   3   1    1.37    0.15
  -5   3  -1    1.35    0.18
   5   3   1    1.30    0.16
  -5   3  -1    1.64    0.17
   5   3   1    1.27    0.17
   6  -3   1    4.32    0.27
  -6  -3  -1    3.79    0.31
   6  -3   1    4.31    0.28
   6  -3   1    4.24    0.29
  -6  -3  -1    4.23    0.34
   6   3   1    4.05    0.27
   6   3   1    3.72    0.28
  -6   3  -1    4.13    0.32
  -6   3  -1    4.01    0.31
   6  -4  -1    2.12    0.20
  -6  -4   1    1.90    0.24
   6  -4  -1    2.18    0.21
  -6  -4   1    2.02    0.23
   6   4  -1    2.14    0.20
  -6   4   1    1.84    0.22
  -6   4   1    2.51    0.25
   6   4  -1    2.09    0.20
  -5  -4   1   18.13    0.56
  -5  -4   1   20.03    0.51
  -5  -4   1   19.62    0.55
   5  -4  -1   20.14    0.51
   5  -4  -1   20.74    0.50
   5   4  -1   20.06    0.51
  -5   4   1   19.54    0.54
   5   4  -1   19.24    0.52
   5   4  -1   19.70    0.49
  -5   4   1   20.91    0.54
  -5   4   1   19.67    0.56
  -5   4   1   20.20    0.49
  -4  -4   1   78.33    1.42
  -4  -4   1   78.61    1.35
   4  -4  -1   79.33    1.27
   4  -4  -1   80.78    1.33
  -4  -4   1   76.97    1.38
   4  -4  -1   76.62    1.34
  -4  -4   1   78.80    1.30
  -4   4   1   75.25    1.35
  -4   4   1   77.57    1.29
   4   4  -1   77.42    1.34
  -4   4   1   76.67    1.35
   4   4  -1   76.34    1.30
   4   4  -1   77.90    1.32
  -4   4   1   77.76    1.38
  -3  -4   1   35.33    0.66
  -3  -4   1   36.68    0.64
   3  -4  -1   34.24    0.65
   3  -4  -1   35.14    0.64
  -3  -4   1   35.36    0.69
   3  -4  -1   35.53    0.61
   3   4  -1   35.21    0.63
   3   4  -1   34.38    0.66
   3   4  -1   34.79    0.65
  -3   4   1   36.29    0.63
  -3   4   1   35.65    0.67
  -3   4   1   35.60    0.69
  -2  -4   1  126.04    2.02
   2  -4  -1  128.16    1.99
   2  -4  -1  127.99    1.99
  -2  -4   1  130.51    2.02
  -2  -4   1  129.13    2.03
   2  -4  -1  131.50    1.98
  -2  -4   1  130.73    1.99
   2   4  -1  125.91    1.99
   2   4  -1  127.25    1.96
  -2   4   1  124.87    2.00
  -2   4   1  131.81    1.95
   2   4  -1  127.35    1.98
  -2   4   1  130.99    2.01
   1  -4  -1   97.32    1.57
  -1  -4   1   99.04    1.59
   1  -4  -1  106.03    1.59
   1  -4  -1  109.40    1.60
  -1  -4   1  102.23    1.59
   1  -4  -1  100.76    1.57
  -1  -4   1  102.31    1.57
  -1   4   1  100.05    1.51
  -1   4   1   95.50    1.53
  -1   4   1   94.93    1.50
   1   4  -1   98.38    1.51
  -1   4   1   98.33    1.51
   0  -4  -1    8.19    0.18
   0  -4   1    8.08    0.18
   0  -4   1    7.82    0.21
   0  -4  -1    7.98    0.14
   0  -4  -1    8.28    0.17
   0  -4  -1    8.63    0.19
   0   4   1    7.89    0.18
   0   4   1    7.89    0.14
   0   4   1    7.84    0.15
   0   4   1    8.41    0.19
   0   4   1    7.98    0.16
  -1  -4  -1  137.21    2.09
   1  -4   1  138.91    2.05
   1  -4   1  134.71    2.05
   1  -4   1  134.12    2.13
   1  -4   1  136.01    2.05
   1  -4   1  133.21    2.06
   1  -4   1  134.74    2.07
   1  -4   1  134.02    2.07
  -1  -4  -1  137.78    2.09
   1   4   1  133.44    2.06
   1   4   1  133.08    2.03
   1   4   1  135.67    2.04
   1   4   1  131.18    2.04
  -1   4  -1  133.31    2.03
  -2  -4  -1   64.52    1.02
   2  -4   1   65.07    1.06
  -2  -4  -1   63.83    1.08
  -2  -4  -1   65.82    1.04
   2  -4   1   64.41    1.12
   2  -4   1   64.36    1.04
   2  -4   1   65.47    1.03
   2  -4   1   65.32    1.04
   2  -4   1   63.82    1.05
  -2  -4  -1   66.40    1.06
   2  -4   1   64.92    1.05
  -2  -4  -1   65.90    1.12
   2  -4   1   63.35    1.06
   2   4   1   65.59    1.10
  -2   4  -1   67.16    1.10
   2   4   1   65.27    1.08
   2   4   1   65.46    1.06
  -2   4  -1   66.05    1.09
   2   4   1   62.68    1.07
   2   4   1   66.74    1.05
   2   4   1   65.80    1.03
   3  -4   1   24.64    0.50
  -3  -4  -1   24.59    0.57
  -3  -4  -1   24.95    0.52
  -3  -4  -1   26.13    0.49
   3  -4   1   24.68    0.46
   3  -4   1   24.87    0.50
   3  -4   1   24.82    0.48
   3  -4   1   24.88    0.47
   3  -4   1   24.33    0.51
  -3  -4  -1   24.51    0.47
   3  -4   1   24.37    0.45
   3   4   1   23.75    0.51
  -3   4  -1   24.63    0.52
  -3   4  -1   24.38    0.54
   3   4   1   23.60    0.50
   3   4   1   24.57    0.48
   3   4   1   23.48    0.53
  -3   4  -1   24.12    0.51
  -3   4  -1   24.34    0.47
  -4  -4  -1   28.42    0.61
   4  -4   1   28.31    0.62
   4  -4   1   28.61    0.60
  -4  -4  -1   28.46    0.68
  -4  -4  -1   28.27    0.71
   4  -4   1   28.32    0.58
   4  -4   1   29.35    0.58
   4  -4   1   28.70    0.61
  -4   4  -1   30.16    0.66
  -4   4  -1   28.86    0.63
   4   4   1   28.35    0.59
   4   4   1   29.53    0.63
  -4   4  -1   28.30    0.67
  -4   4  -1   28.21    0.63
   4   4   1   28.47    0.61
   4   4   1   28.25    0.65
  -5  -4  -1    2.09    0.19
   5  -4   1    1.72    0.17
  -5  -4  -1    1.95    0.24
  -5  -4  -1    2.02    0.22
   5  -4   1    1.78    0.18
   5  -4   1    1.74    0.18
   5   4   1    2.04    0.20
  -5   4  -1    1.45    0.17
  -5   4  -1    1.51    0.19
   5   4   1    1.54    0.17
  -5   4  -1    1.91    0.21
   5   4   1    1.62    0.16
   6  -4   1   16.82    0.54
   6  -4   1   17.05    0.51
  -6  -4  -1   16.67    0.62
   6  -4   1   16.96    0.52
  -6  -4  -1   16.82    0.59
   6   4   1   16.01    0.51
   6   4   1   16.49    0.55
  -6   4  -1   15.56    0.55
  -6   4  -1   16.44    0.58
   6  -5  -1   53.18    1.08
   6  -5  -1   56.05    1.10
  -6  -5   1   53.16    1.20
  -6  -5   1   53.29    1.14
   6   5  -1   52.83    1.05
   6   5  -1   53.23    1.07
   6   5  -1   53.62    1.11
  -6   5   1   52.76    1.15
  -6   5   1   52.59    1.13
  -5  -5   1   16.86    0.45
  -5  -5   1   15.91    0.49
   5  -5  -1   16.68    0.45
   5  -5  -1   16.52    0.45
  -5  -5   1   16.63    0.52
   5   5  -1   17.03    0.48
  -5   5   1   16.94    0.49
   5   5  -1   16.09    0.44
  -5   5   1   17.22    0.51
  -5   5   1   17.43    0.49
   5   5  -1   17.10    0.46
   4  -5  -1    0.85    0.09
  -4  -5   1    1.30    0.12
   4  -5  -1    0.85    0.11
   4  -5  -1    0.57    0.11
  -4  -5   1    0.98    0.13
  -4  -5   1    0.81    0.11
  -4  -5   1    0.71    0.13
  -4   5   1    0.87    0.12
   4   5  -1    1.01    0.13
  -4   5   1    1.14    0.11
   4   5  -1    0.86    0.11
  -4   5   1    1.11    0.14
   4   5  -1    0.83    0.11
  -4   5   1    0.92    0.13
   3  -5  -1   38.77    0.61
  -3  -5   1   37.50    0.68
   3  -5  -1   37.43    0.69
  -3  -5   1   37.39    0.74
   3  -5  -1   36.79    0.68
   3  -5  -1   37.35    0.65
  -3  -5   1   38.29    0.70
  -3  -5   1   37.29    0.73
   3   5  -1   38.43    0.71
  -3   5   1   38.67    0.74
  -3   5   1   38.90    0.73
   3   5  -1   39.29    0.72
  -3   5   1   39.74    0.67
   3   5  -1   38.08    0.69
  -3   5   1   39.01    0.73
   2  -5  -1  227.47    3.43
  -2  -5   1  230.47    3.49
   2  -5  -1  226.53    3.47
  -2  -5   1  231.14    3.42
  -2  -5   1  230.48    3.50
   2  -5  -1  229.60    3.45
  -2  -5   1  227.52    3.50
  -2  -5   1  228.15    3.47
   2   5  -1  221.05    3.41
  -2   5   1  230.11    3.42
  -2   5   1  225.04    3.42
   2   5  -1  222.52    3.38
  -2   5   1  223.04    3.42
   2   5  -1  223.68    3.40
   1  -5  -1  112.26    1.73
  -1  -5   1  115.26    1.74
   1  -5  -1  111.63    1.74
   1  -5  -1  114.79    1.75
  -1  -5   1  114.45    1.76
  -1  -5   1  114.63    1.75
  -1  -5   1  112.74    1.77
   1   5  -1  108.99    1.73
  -1   5   1  110.80    1.72
  -1   5   1  111.73    1.73
  -1   5   1  115.97    1.73
   0  -5   1   45.69    0.73
   0  -5   1   43.57    0.73
   0  -5   1   45.66    0.72
   0  -5  -1   46.18    0.74
   0  -5   1   45.27    0.78
   0  -5  -1   45.19    0.72
   0  -5  -1   45.16    0.75
   0   5   1   45.08    0.72
   0   5   1   47.87    0.76
   0   5   1   46.89    0.73
   0   5   1   44.99    0.71
   0   5   1   44.46    0.75
   0   5   1   47.38    0.73
   1  -5   1  763.47   11.95
   1  -5   1  821.47   11.97
  -1  -5  -1  838.18   12.14
   1  -5   1  767.74   12.15
  -1  -5  -1  803.12   12.12
   1  -5   1  750.04   12.42
   1  -5   1  841.83   12.02
   1  -5   1  780.53   12.14
   1  -5   1  830.35   12.18
  -1   5  -1  801.08   12.23
   1   5   1  756.27   12.20
   1   5   1  774.74   12.07
  -1   5  -1  846.69   11.92
   1   5   1  810.93   12.07
   1   5   1  780.70   12.07
  -2  -5  -1    2.48    0.10
   2  -5   1    2.30    0.11
  -2  -5  -1    2.94    0.15
   2  -5   1    2.49    0.12
  -2  -5  -1    2.41    0.09
   2  -5   1    2.31    0.11
   2  -5   1    2.21    0.12
   2  -5   1    2.45    0.15
   2  -5   1    2.51    0.10
  -2  -5  -1    2.44    0.13
   2  -5   1    2.45    0.11
   2  -5   1    2.31    0.10
  -2  -5  -1    2.42    0.13
   2   5   1    2.65    0.13
   2   5   1    2.31    0.08
   2   5   1    2.31    0.12
  -2   5  -1    2.35    0.12
  -2   5  -1    2.67    0.13
  -2   5  -1    2.45    0.13
   2   5   1    2.50    0.10
   2   5   1    2.51    0.13
   3  -5   1   17.67    0.40
   3  -5   1   18.29    0.41
  -3  -5  -1   18.24    0.37
   3  -5   1   18.87    0.38
   3  -5   1   18.33    0.35
   3  -5   1   17.47    0.40
  -3  -5  -1   18.46    0.39
   3  -5   1   17.54    0.37
  -3  -5  -1   17.58    0.42
   3  -5   1   17.89    0.37
  -3  -5  -1   18.78    0.47
  -3   5  -1   19.52    0.43
  -3   5  -1   18.41    0.44
   3   5   1   18.76    0.43
   3   5   1   18.59    0.43
  -3   5  -1   19.44    0.45
   3   5   1   18.90    0.40
  -3   5  -1   20.86    0.46
   4  -5   1   37.83    0.75
   4  -5   1   37.37    0.70
   4  -5   1   37.61    0.68
  -4  -5  -1   36.34    0.82
   4  -5   1   36.30    0.74
   4  -5   1   36.72    0.73
  -4  -5  -1   36.78    0.75
   4   5   1   36.01    0.74
  -4   5  -1   38.24    0.79
   4   5   1   37.45    0.72
  -4   5  -1   37.18    0.80
  -4   5  -1   37.06    0.77
  -4   5  -1   37.76    0.75
   4   5   1   37.11    0.78
   4   5   1   37.04    0.76
   5  -5   1    6.08    0.29
  -5  -5  -1    6.16    0.28
   5  -5   1    6.26    0.28
  -5  -5  -1    6.33    0.35
   5  -5   1    6.51    0.28
  -5  -5  -1    5.84    0.32
   5   5   1    6.32    0.26
   5   5   1    6.08    0.31
  -5   5  -1    6.19    0.32
  -5   5  -1    6.28    0.29
  -5   5  -1    6.01    0.32
   5   5   1    6.25    0.28
   6  -5   1   10.36    0.39
   6  -5   1   10.46    0.40
  -6  -5  -1   10.08    0.47
  -6  -5  -1   10.71    0.51
  -6   5  -1    9.51    0.43
   6   5   1   10.14    0.40
   6   5   1   10.45    0.44
  -6   5  -1   10.37    0.46
   6  -6  -1    4.60    0.27
  -6  -6   1    4.11    0.32
  -6  -6   1    4.64    0.31
   6  -6  -1    4.34    0.27
   6   6  -1    4.50    0.30
   6   6  -1    4.47    0.27
   6   6  -1    4.69    0.27
  -6   6   1    4.23    0.30
  -6   6   1    4.07    0.29
  -5  -6   1    5.32    0.31
   5  -6  -1    5.48    0.26
  -5  -6   1    5.40    0.25
   5  -6  -1    5.31    0.25
  -5  -6   1    5.03    0.28
  -5  -6   1    5.39    0.25
   5   6  -1    4.83    0.24
   5   6  -1    4.80    0.24
   5   6  -1    5.13    0.27
  -5   6   1    4.75    0.26
  -5   6   1    5.31    0.28
  -5   6   1    4.83    0.27
  -4  -6   1   67.88    1.27
   4  -6  -1   71.51    1.22
  -4  -6   1   71.62    1.21
   4  -6  -1   69.21    1.23
   4  -6  -1   70.39    1.17
  -4  -6   1   71.83    1.24
   4   6  -1   70.53    1.25
   4   6  -1   72.05    1.21
   4   6  -1   71.11    1.24
  -4   6   1   69.86    1.28
  -4   6   1   71.91    1.27
  -4   6   1   69.17    1.27
   3  -6  -1    3.98    0.17
  -3  -6   1    3.98    0.17
   3  -6  -1    4.08    0.15
   3  -6  -1    4.29    0.13
  -3  -6   1    3.85    0.19
  -3  -6   1    4.45    0.12
  -3  -6   1    4.29    0.18
  -3  -6   1    3.95    0.20
   3  -6  -1    3.74    0.17
   3   6  -1    3.91    0.15
  -3   6   1    3.80    0.18
   3   6  -1    4.03    0.17
  -3   6   1    3.84    0.18
  -3   6   1    3.91    0.18
  -3   6   1    3.68    0.13
   3   6  -1    4.12    0.17
   2  -6  -1   46.37    0.77
  -2  -6   1   46.08    0.80
  -2  -6   1   45.07    0.80
  -2  -6   1   44.06    0.78
   2  -6  -1   44.81    0.75
  -2  -6   1   45.75    0.79
  -2  -6   1   46.11    0.74
   2   6  -1   46.68    0.76
   2   6  -1   45.99    0.80
  -2   6   1   44.99    0.80
  -2   6   1   46.38    0.81
  -2   6   1   46.83    0.80
   2   6  -1   46.21    0.78
   1  -6  -1  326.11    4.89
   1  -6  -1  322.89    4.85
   1  -6  -1  321.24    4.84
  -1  -6   1  326.26    4.89
  -1  -6   1  321.27    4.88
  -1  -6   1  330.90    4.87
  -1  -6   1  314.02    4.86
  -1  -6   1  332.91    4.96
   1   6  -1  321.47    4.87
  -1   6   1  333.65    4.86
  -1   6   1  317.16    4.95
   0  -6   1  101.42    1.59
   0  -6   1  101.98    1.58
   0  -6   1  101.67    1.57
   0  -6  -1  105.55    1.59
   0  -6   1   99.73    1.63
   0  -6  -1  104.03    1.57
   0  -6  -1  103.11    1.56
   0  -6  -1  102.55    1.60
   0   6  -1  102.91    1.61
   0   6   1  103.49    1.58
   0   6   1   98.57    1.58
   0   6   1  104.90    1.56
   0   6   1  101.16    1.54
   0   6   1  100.69    1.55
  -1  -6  -1  113.46    1.66
   1  -6   1  108.91    1.77
   1  -6   1  108.04    1.70
  -1  -6  -1  110.26    1.72
   1  -6   1  110.81    1.68
   1  -6   1  108.60    1.69
   1  -6   1  110.40    1.67
   1  -6   1  106.63    1.71
  -1  -6  -1  108.53    1.72
   1   6   1  107.22    1.67
   1   6   1  105.42    1.67
   1   6   1  105.40    1.68
  -1   6  -1  104.61    1.70
  -1   6  -1  113.19    1.66
  -2  -6  -1   87.89    1.48
   2  -6   1   88.45    1.40
  -2  -6  -1   87.91    1.45
  -2  -6  -1   89.14    1.37
  -2  -6  -1   90.65    1.43
   2  -6   1   86.84    1.40
   2  -6   1   86.75    1.43
   2  -6   1   89.14    1.37
   2  -6   1   85.50    1.50
  -2  -6  -1   88.95    1.36
   2  -6   1   86.46    1.40
   2  -6   1   89.97    1.38
   2  -6   1   90.70    1.40
  -2   6  -1   90.12    1.40
   2   6   1   87.35    1.32
  -2   6  -1   88.63    1.43
   2   6   1   84.58    1.42
   2   6   1   84.92    1.36
  -2   6  -1   82.48    1.39
   2   6   1   86.84    1.40
  -3  -6  -1  102.00    1.69
   3  -6   1  103.35    1.66
  -3  -6  -1  103.67    1.64
   3  -6   1  101.53    1.76
   3  -6   1  103.10    1.62
   3  -6   1  102.90    1.63
   3  -6   1  100.14    1.65
  -3  -6  -1  101.25    1.75
   3  -6   1  101.74    1.63
   3  -6   1  103.44    1.60
   3  -6   1  102.03    1.67
  -3  -6  -1  100.94    1.62
   3   6   1   99.29    1.68
  -3   6  -1  101.60    1.71
  -3   6  -1  104.62    1.72
   3   6   1  103.33    1.72
   3   6   1  100.28    1.69
  -3   6  -1  103.85    1.67
   3   6   1  105.02    1.65
  -3   6  -1  105.77    1.71
   4  -6   1    7.71    0.27
   4  -6   1    8.38    0.24
   4  -6   1    8.20    0.28
  -4  -6  -1    8.13    0.29
   4  -6   1    7.65    0.28
  -4  -6  -1    7.64    0.33
  -4   6  -1    8.40    0.30
   4   6   1    7.86    0.29
  -4   6  -1    8.47    0.31
   4   6   1    8.22    0.31
   4   6   1    8.21    0.27
  -4   6  -1    8.06    0.31
  -5  -6  -1   18.97    0.59
  -5  -6  -1   19.60    0.52
   5  -6   1   18.92    0.51
   5  -6   1   20.22    0.53
  -5  -6  -1   19.37    0.62
   5  -6   1   19.59    0.51
   5   6   1   19.09    0.52
  -5   6  -1   19.95    0.56
  -5   6  -1   19.80    0.57
   5   6   1   19.83    0.50
  -5   6  -1   20.13    0.55
   5   6   1   20.15    0.57
  -6  -7   1   17.82    0.62
   6  -7  -1   20.21    0.57
   6  -7  -1   20.31    0.56
  -6  -7   1   19.65    0.61
  -6   7   1   20.24    0.62
   6   7  -1   20.80    0.56
   6   7  -1   19.99    0.60
   6   7  -1   20.24    0.56
  -6   7   1   21.04    0.62
  -5  -7   1    3.45    0.26
  -5  -7   1    3.76    0.22
  -5  -7   1    3.62    0.26
  -5  -7   1    4.04    0.26
   5  -7  -1    3.55    0.23
   5  -7  -1    3.67    0.22
   5   7  -1    3.39    0.21
  -5   7   1    3.18    0.23
   5   7  -1    3.19    0.20
   5   7  -1    3.23    0.22
  -5   7   1    3.26    0.25
  -5   7   1    3.41    0.24
  -4  -7   1   12.74    0.35
   4  -7  -1   12.54    0.31
  -4  -7   1   13.39    0.41
   4  -7  -1   12.85    0.36
  -4  -7   1   12.35    0.39
  -4  -7   1   12.91    0.36
   4  -7  -1   12.81    0.35
  -4   7   1   13.22    0.39
   4   7  -1   12.45    0.34
  -4   7   1   12.65    0.38
   4   7  -1   12.96    0.36
  -4   7   1   12.52    0.38
   4   7  -1   13.06    0.37
  -3  -7   1   29.90    0.63
  -3  -7   1   30.63    0.60
  -3  -7   1   31.45    0.53
   3  -7  -1   31.50    0.53
   3  -7  -1   29.11    0.59
  -3  -7   1   30.68    0.64
  -3  -7   1   30.77    0.60
   3  -7  -1   29.85    0.56
   3   7  -1   29.52    0.59
   3   7  -1   29.64    0.59
  -3   7   1   29.74    0.61
  -3   7   1   30.26    0.61
   3   7  -1   29.92    0.56
  -3   7   1   30.69    0.61
  -3   7   1   30.19    0.52
  -2  -7   1   53.77    0.87
   2  -7  -1   54.11    0.89
  -2  -7   1   52.57    0.91
   2  -7  -1   53.82    0.90
   2  -7  -1   53.36    0.88
  -2  -7   1   55.06    0.92
  -2  -7   1   52.30    0.93
  -2  -7   1   54.95    0.92
   2   7  -1   52.68    0.87
  -2   7   1   53.63    0.92
   2   7  -1   54.88    0.90
  -2   7   1   55.91    0.92
   2   7  -1   52.63    0.92
  -2   7   1   53.22    0.92
  -1  -7   1  377.70    5.55
  -1  -7   1  369.95    5.61
  -1  -7   1  371.84    5.55
  -1  -7   1  371.18    5.65
   1  -7  -1  364.47    5.61
   1  -7  -1  369.63    5.67
  -1  -7   1  359.85    5.57
   1  -7  -1  376.95    5.56
   1   7  -1  380.21    5.58
  -1   7   1  376.36    5.58
  -1   7   1  362.73    5.56
   1   7  -1  374.83    5.58
  -1   7   1  361.10    5.60
   0  -7   1  118.38    1.88
   0  -7  -1  123.78    1.86
   0  -7   1  121.72    1.86
   0  -7   1  121.75    1.94
   0  -7   1  121.32    1.87
   0  -7  -1  123.51    1.88
   0  -7  -1  123.95    1.86
   0  -7  -1  120.32    1.90
   0   7   1  115.87    1.84
   0   7   1  120.80    1.80
   0   7   1  118.52    1.81
   0   7   1  116.20    1.79
   0   7   1  121.57    1.83
   0   7  -1  117.87    1.86
   1  -7   1   17.07    0.40
  -1  -7  -1   16.78    0.30
  -1  -7  -1   16.84    0.35
  -1  -7  -1   16.18    0.36
   1  -7   1   16.81    0.35
  -1  -7  -1   17.20    0.37
   1  -7   1   16.87    0.32
   1  -7   1   16.60    0.34
   1   7   1   18.36    0.36
   1   7   1   17.55    0.37
   1   7   1   18.55    0.33
   1   7   1   18.37    0.37
  -1   7  -1   18.96    0.35
   2  -7   1   10.46    0.25
   2  -7   1   10.16    0.25
   2  -7   1   10.23    0.27
  -2  -7  -1   10.03    0.28
   2  -7   1   10.06    0.21
  -2  -7  -1   10.56    0.27
  -2  -7  -1   10.91    0.31
   2  -7   1    9.76    0.22
  -2  -7  -1   10.24    0.20
  -2  -7  -1   10.37    0.21
   2  -7   1   10.30    0.25
   2  -7   1   10.39    0.23
   2   7   1    9.95    0.27
   2   7   1    9.99    0.26
   2   7   1   10.01    0.26
  -2   7  -1   10.13    0.26
   2   7   1    9.81    0.19
  -2   7  -1   10.30    0.25
   2   7   1    9.86    0.23
  -3  -7  -1   91.86    1.62
   3  -7   1   91.09    1.52
   3  -7   1   91.73    1.64
   3  -7   1   94.85    1.51
  -3  -7  -1   94.43    1.52
   3  -7   1   95.34    1.48
   3  -7   1   94.28    1.53
   3  -7   1   93.64    1.47
   3  -7   1   95.81    1.51
   3  -7   1   93.33    1.56
  -3  -7  -1   93.35    1.57
  -3   7  -1   95.86    1.60
   3   7   1   92.76    1.58
   3   7   1   97.28    1.63
  -3   7  -1   95.63    1.62
  -3   7  -1   97.99    1.57
  -3   7  -1   96.66    1.60
   3   7   1   97.46    1.55
   3   7   1   94.58    1.60
  -4  -7  -1   30.39    0.73
  -4  -7  -1   30.01    0.66
   4  -7   1   31.30    0.60
   4  -7   1   30.93    0.64
   4  -7   1   30.81    0.64
   4  -7   1   30.62    0.66
  -4   7  -1   32.31    0.70
   4   7   1   32.22    0.69
   4   7   1   32.01    0.64
  -4   7  -1   31.39    0.70
   4   7   1   31.51    0.67
   4   7   1   31.02    0.71
  -4   7  -1   31.60    0.70
   5  -7   1   18.31    0.50
  -5  -7  -1   17.09    0.56
   5  -7   1   17.36    0.48
  -5  -7  -1   17.55    0.49
  -5  -7  -1   16.55    0.58
  -5   7  -1   17.78    0.53
   5   7   1   17.51    0.49
  -5   7  -1   18.54    0.59
  -5   7  -1   16.37    0.52
   5   7   1   17.83    0.53
   6  -8  -1   14.42    0.47
  -6  -8   1   14.16    0.54
  -6  -8   1   13.64    0.52
   6  -8  -1   14.49    0.47
  -6   8   1   14.77    0.53
   6   8  -1   15.22    0.47
   6   8  -1   14.73    0.46
  -6   8   1   14.44    0.51
   6   8  -1   14.89    0.51
   5  -8  -1   30.59    0.69
   5  -8  -1   30.65    0.68
  -5  -8   1   30.97    0.77
  -5  -8   1   29.61    0.74
   5  -8  -1   30.67    0.61
  -5  -8   1   31.22    0.67
   5   8  -1   29.54    0.65
   5   8  -1   30.10    0.70
  -5   8   1   29.51    0.71
  -5   8   1   29.42    0.71
   5   8  -1   29.09    0.66
  -5   8   1   29.31    0.71
   4  -8  -1    6.71    0.25
   4  -8  -1    6.23    0.21
  -4  -8   1    6.15    0.25
  -4  -8   1    6.31    0.25
  -4  -8   1    6.42    0.28
  -4  -8   1    6.16    0.29
  -4   8   1    5.75    0.26
   4   8  -1    5.83    0.25
   4   8  -1    5.67    0.23
  -4   8   1    5.50    0.25
  -4   8   1    5.76    0.26
   4   8  -1    5.97    0.22
   3  -8  -1   78.29    1.32
  -3  -8   1   77.78    1.37
  -3  -8   1   80.11    1.33
   3  -8  -1   80.10    1.26
  -3  -8   1   79.60    1.33
  -3  -8   1   78.70    1.37
  -3  -8   1   78.97    1.26
   3  -8  -1   79.73    1.30
   3   8  -1   78.28    1.32
   3   8  -1   79.26    1.33
  -3   8   1   78.15    1.36
  -3   8   1   79.16    1.34
  -3   8   1   79.79    1.35
   3   8  -1   80.23    1.30
  -2  -8   1   77.12    1.26
   2  -8  -1   76.04    1.23
   2  -8  -1   73.60    1.22
  -2  -8   1   75.32    1.27
  -2  -8   1   77.49    1.21
  -2  -8   1   77.94    1.26
   2  -8  -1   75.56    1.23
  -2  -8   1   73.78    1.25
   2   8  -1   74.00    1.20
  -2   8   1   74.38    1.25
  -2   8   1   76.13    1.24
   2   8  -1   75.57    1.22
   2   8  -1   75.30    1.25
  -2   8   1   77.43    1.25
  -1  -8   1  131.20    2.00
   1  -8  -1  129.27    2.03
   1  -8  -1  129.10    1.98
  -1  -8   1  127.94    2.01
  -1  -8   1  130.74    1.96
   1  -8  -1  126.78    1.99
   1  -8  -1  132.06    1.96
  -1  -8   1  128.54    2.03
  -1  -8   1  128.87    2.00
   1  -8  -1  124.42    2.00
  -1   8   1  131.67    2.07
  -1   8   1  136.42    2.05
   1   8  -1  129.62    2.07
   1   8  -1  134.38    2.01
  -1   8   1  130.81    2.05
   0  -8  -1   14.44    0.30
   0  -8   1   14.16    0.27
   0  -8   1   13.83    0.29
   0  -8  -1   14.38    0.28
   0  -8   1   13.99    0.28
   0  -8   1   13.61    0.30
   0  -8  -1   14.11    0.28
   0  -8  -1   14.38    0.31
   0   8   1   14.66    0.32
   0   8   1   14.71    0.30
   0   8   1   15.24    0.28
   0   8  -1   14.87    0.34
   0   8   1   14.59    0.28
   0   8   1   15.32    0.30
   0   8  -1   17.75    0.32
   0   8   1   15.06    0.31
   1  -8   1    2.39    0.12
   1  -8   1    2.38    0.15
  -1  -8  -1    2.46    0.14
  -1  -8  -1    2.43    0.13
   1  -8   1    2.71    0.11
  -1  -8  -1    2.29    0.09
   1  -8   1    2.46    0.12
   1  -8   1    2.29    0.11
  -1  -8  -1    2.45    0.13
   1   8   1    2.64    0.12
   1   8   1    2.65    0.10
  -1   8  -1    2.75    0.11
   1   8   1    2.66    0.12
   1   8   1    2.80    0.12
  -2  -8  -1   58.25    0.89
   2  -8   1   55.98    0.92
   2  -8   1   55.33    1.06
   2  -8   1   57.23    0.98
   2  -8   1   57.38    0.94
   2  -8   1   58.26    0.90
   2  -8   1   57.72    0.93
  -2  -8  -1   56.58    1.00
   2  -8   1   55.88    0.96
  -2  -8  -1   57.61    0.98
   2  -8   1   56.02    0.96
  -2  -8  -1   57.13    1.03
   2   8   1   53.31    0.94
   2   8   1   55.03    0.85
  -2   8  -1   55.54    0.94
   2   8   1   54.98    0.90
  -2   8  -1   55.57    0.92
  -2   8  -1   55.41    0.98
   2   8   1   53.79    0.96
   2   8   1   54.30    0.94
   3  -8   1   24.47    0.54
   3  -8   1   26.00    0.51
   3  -8   1   25.53    0.51
  -3  -8  -1   25.52    0.52
   3  -8   1   25.40    0.51
  -3  -8  -1   24.84    0.56
   3  -8   1   25.70    0.62
   3  -8   1   24.96    0.52
  -3  -8  -1   25.96    0.60
  -3   8  -1   24.31    0.55
  -3   8  -1   25.21    0.54
   3   8   1   25.49    0.54
  -3   8  -1   25.23    0.53
   3   8   1   23.35    0.52
   3   8   1   24.42    0.49
   3   8   1   24.39    0.55
   4  -8   1   33.66    0.68
  -4  -8  -1   32.92    0.77
   4  -8   1   33.57    0.64
  -4  -8  -1   32.60    0.71
   4  -8   1   32.34    0.67
   4  -8   1   32.09    0.70
  -4   8  -1   34.11    0.73
   4   8   1   33.04    0.66
  -4   8  -1   32.48    0.72
   4   8   1   33.27    0.74
   4   8   1   32.46    0.70
   4   8   1   32.73    0.71
  -4   8  -1   32.83    0.73
   5  -8   1   13.25    0.42
  -5  -8  -1   14.17    0.53
  -5  -8  -1   12.96    0.43
   5  -8   1   13.03    0.41
  -5  -8  -1   13.09    0.49
   5   8   1   13.68    0.43
   5   8   1   13.13    0.46
  -5   8  -1   13.29    0.46
  -5   8  -1   12.88    0.45
  -6  -9   1   20.74    0.67
   6  -9  -1   20.66    0.58
  -6  -9   1   20.58    0.64
  -6   9   1   20.88    0.63
   6   9  -1   20.98    0.57
  -6   9   1   21.94    0.64
   6   9  -1   21.52    0.57
   6   9  -1   20.48    0.61
  -5  -9   1    0.68    0.16
  -5  -9   1    0.45    0.14
   5  -9  -1    0.50    0.12
   5  -9  -1    0.43    0.09
  -5  -9   1    0.53    0.13
  -5   9   1    0.57    0.13
  -5   9   1    0.61    0.15
   5   9  -1    0.54    0.13
  -5   9   1    0.67    0.14
   5   9  -1    0.68    0.13
   5   9  -1    0.60    0.12
  -4  -9   1    5.66    0.25
   4  -9  -1    6.25    0.24
  -4  -9   1    5.75    0.28
  -4  -9   1    6.45    0.29
   4  -9  -1    5.98    0.22
  -4  -9   1    5.93    0.24
  -4   9   1    5.95    0.27
  -4   9   1    6.00    0.27
   4   9  -1    6.05    0.25
  -4   9   1    5.72    0.26
   4   9  -1    6.04    0.23
   4   9  -1    5.94    0.25
   3  -9  -1   56.09    0.97
  -3  -9   1   54.34    0.97
  -3  -9   1   54.68    0.98
   3  -9  -1   55.24    0.91
  -3  -9   1   53.20    1.00
  -3  -9   1   55.07    0.91
  -3  -9   1   53.16    1.01
   3  -9  -1   54.36    0.94
  -3   9   1   56.03    1.00
   3   9  -1   56.66    0.99
   3   9  -1   54.53    0.95
  -3   9   1   56.55    1.01
   3   9  -1   55.63    1.00
  -3   9   1   56.15    1.02
   2  -9  -1   34.95    0.63
  -2  -9   1   35.90    0.67
  -2  -9   1   36.15    0.63
   2  -9  -1   34.71    0.64
   2  -9  -1   35.47    0.64
  -2  -9   1   36.42    0.57
  -2  -9   1   35.76    0.68
  -2  -9   1   35.47    0.66
  -2  -9   1   34.69    0.66
  -2   9   1   38.56    0.68
  -2   9   1   37.10    0.69
  -2   9   1   37.11    0.70
   2   9  -1   37.50    0.64
   2   9  -1   36.22    0.69
   2   9  -1   38.11    0.66
   1  -9  -1   39.92    0.69
  -1  -9   1   40.01    0.70
   1  -9  -1   41.19    0.73
  -1  -9   1   40.09    0.74
   1  -9  -1   41.45    0.67
   1  -9  -1   40.22    0.68
  -1  -9   1   40.56    0.71
  -1  -9   1   41.26    0.66
   1  -9  -1   39.89    0.71
  -1  -9   1   39.97    0.70
   1   9  -1   41.10    0.66
  -1   9   1   39.06    0.72
  -1   9   1   41.94    0.70
   1   9  -1   39.48    0.73
  -1   9   1   41.44    0.72
  -1   9   1   40.23    0.70
   0  -9   1   78.01    1.19
   0  -9   1   75.91    1.24
   0  -9   1   75.77    1.22
   0  -9  -1   76.79    1.23
   0  -9  -1   75.59    1.25
   0  -9   1   76.13    1.21
   0  -9  -1   77.21    1.21
   0  -9  -1   77.48    1.22
   0  -9   1   75.25    1.30
   0   9   1   73.66    1.17
   0   9  -1   74.07    1.25
   0   9   1   73.89    1.19
   0   9  -1   77.84    1.17
   0   9   1   74.76    1.17
   0   9   1   73.14    1.22
   0   9   1   74.92    1.19
   0   9   1   77.47    1.21
   1  -9   1  131.69    2.00
  -1  -9  -1  131.74    2.06
   1  -9   1  127.06    2.12
  -1  -9  -1  130.39    2.05
  -1  -9  -1  132.06    1.98
   1  -9   1  128.53    2.04
   1  -9   1  130.55    2.02
  -1  -9  -1  129.31    1.96
  -1  -9  -1  129.22    2.05
   1  -9   1  127.44    2.04
   1   9   1  127.13    1.94
   1   9   1  124.55    1.98
  -1   9  -1  123.17    2.03
   1   9   1  126.42    1.96
  -1   9  -1  128.73    1.95
   1   9   1  128.11    1.98
   1   9   1  122.91    1.89
   2  -9   1   81.65    1.33
  -2  -9  -1   81.73    1.40
   2  -9   1   79.49    1.44
  -2  -9  -1   79.64    1.36
   2  -9   1   80.56    1.28
   2  -9   1   82.22    1.35
  -2  -9  -1   82.50    1.35
   2  -9   1   80.75    1.32
   2   9   1   79.13    1.35
   2   9   1   79.67    1.34
  -2   9  -1   83.30    1.30
   2   9   1   78.87    1.33
  -2   9  -1   80.40    1.37
  -2   9  -1   81.18    1.40
  -2   9  -1   82.33    1.33
   2   9   1   81.13    1.29
  -3  -9  -1   32.71    0.68
   3  -9   1   32.66    0.75
   3  -9   1   33.38    0.63
  -3  -9  -1   32.52    0.72
   3  -9   1   31.78    0.63
  -3  -9  -1   33.47    0.64
   3  -9   1   33.18    0.63
   3  -9   1   32.68    0.67
   3   9   1   33.17    0.67
  -3   9  -1   31.32    0.65
   3   9   1   33.66    0.66
   3   9   1   31.81    0.68
  -3   9  -1   32.61    0.69
   3   9   1   31.92    0.61
  -3   9  -1   32.69    0.64
   4  -9   1   24.96    0.53
   4  -9   1   24.20    0.55
  -4  -9  -1   25.07    0.65
   4  -9   1   24.49    0.58
  -4  -9  -1   25.22    0.60
  -4   9  -1   26.16    0.63
   4   9   1   26.34    0.63
   4   9   1   26.48    0.61
  -4   9  -1   25.89    0.72
   4   9   1   24.66    0.59
   4   9   1   25.69    0.56
  -4   9  -1   26.34    0.62
  -5  -9  -1   18.28    0.53
   5  -9   1   18.96    0.52
   5  -9   1   18.51    0.50
  -5  -9  -1   18.59    0.60
  -5  -9  -1   17.17    0.61
   5   9   1   19.91    0.59
   5   9   1   19.70    0.54
  -5   9  -1   19.43    0.57
  -6 -10   1    0.64    0.18
   6 -10  -1    0.46    0.14
  -6 -10   1    0.47    0.17
   6  10  -1    0.53    0.16
  -6  10   1    0.43    0.17
  -6  10   1    0.39    0.16
   6  10  -1    0.49    0.14
   6  10  -1    0.80    0.15
  -5 -10   1   17.20    0.48
  -5 -10   1   17.65    0.55
   5 -10  -1   17.18    0.48
   5 -10  -1   16.59    0.42
  -5 -10   1   16.95    0.54
  -5  10   1   17.03    0.61
  -5  10   1   17.38    0.52
   5  10  -1   17.37    0.46
  -5  10   1   18.00    0.52
   5  10  -1   17.57    0.48
   5  10  -1   16.86    0.49
  -4 -10   1   51.68    1.04
   4 -10  -1   52.48    0.93
  -4 -10   1   52.85    0.98
  -4 -10   1   51.71    0.97
   4 -10  -1   50.52    0.97
  -4 -10   1   50.93    1.03
  -4  10   1   50.26    0.99
   4  10  -1   50.20    0.92
   4  10  -1   51.11    0.96
  -4  10   1   49.54    0.99
  -4  10   1   50.28    0.97
   4  10  -1   50.55    0.96
  -3 -10   1   15.02    0.39
   3 -10  -1   14.90    0.34
   3 -10  -1   14.73    0.37
  -3 -10   1   14.69    0.38
  -3 -10   1   15.07    0.42
  -3 -10   1   15.50    0.41
  -3 -10   1   14.75    0.33
   3 -10  -1   14.92    0.35
   3  10  -1   15.43    0.39
   3  10  -1   15.21    0.35
  -3  10   1   15.80    0.39
  -3  10   1   15.02    0.40
  -3  10   1   15.66    0.40
   3  10  -1   15.49    0.37
  -2 -10   1   61.74    1.07
  -2 -10   1   62.37    1.03
  -2 -10   1   61.30    1.07
  -2 -10   1   60.59    1.06
  -2 -10   1   62.99    0.96
  -2 -10   1   63.57    1.05
   2 -10  -1   60.88    1.04
   2 -10  -1   60.75    1.03
   2 -10  -1   60.72    1.03
   2  10  -1   62.46    1.04
  -2  10   1   62.70    1.09
   2  10  -1   63.20    1.09
   2  10  -1   63.68    1.03
  -2  10   1   62.78    1.09
  -2  10   1   65.35    1.07
   1 -10  -1   18.15    0.40
  -1 -10   1   18.01    0.39
  -1 -10   1   17.82    0.34
   1 -10  -1   17.68    0.36
   1 -10  -1   17.39    0.36
   1 -10  -1   17.89    0.39
   1 -10  -1   18.43    0.35
  -1 -10   1   18.47    0.41
  -1 -10   1   18.05    0.37
  -1 -10   1   17.77    0.38
  -1  10   1   17.29    0.36
  -1  10   1   17.64    0.38
   1  10  -1   17.91    0.33
  -1  10   1   17.16    0.39
  -1  10   1   17.78    0.36
   1  10  -1   17.75    0.40
   0 -10  -1   50.70    0.83
   0 -10   1   49.71    0.81
   0 -10  -1   48.89    0.87
   0 -10  -1   50.76    0.85
   0 -10   1   49.68    0.92
   0 -10  -1   50.12    0.83
   0 -10   1   50.29    0.85
   0 -10  -1   50.35    0.84
   0 -10   1   49.57    0.86
   0 -10   1   50.06    0.83
   0  10  -1   53.17    0.93
   0  10   1   51.07    0.85
   0  10   1   52.88    0.88
   0  10   1   51.12    0.89
   0  10  -1   54.10    0.85
   0  10   1   52.76    0.84
   0  10   1   52.95    0.88
  -1 -10  -1   46.82    0.85
  -1 -10  -1   49.26    0.86
   1 -10   1   47.27    0.82
   1 -10   1   49.69    0.81
  -1 -10  -1   49.27    0.79
   1 -10   1   48.01    0.92
  -1 -10  -1   48.16    0.86
   1 -10   1   48.28    0.85
  -1 -10  -1   48.77    0.78
   1 -10   1   48.27    0.85
   1  10   1   46.47    0.76
   1  10   1   49.06    0.84
  -1  10  -1   48.96    0.81
   1  10   1   49.52    0.81
   1  10   1   48.76    0.82
   1  10   1   47.32    0.84
  -1  10  -1   48.19    0.89
   2 -10   1   40.09    0.74
   2 -10   1   40.24    0.74
   2 -10   1   42.14    0.70
  -2 -10  -1   41.72    0.76
   2 -10   1   40.56    0.85
  -2 -10  -1   42.16    0.81
   2 -10   1   39.93    0.76
  -2 -10  -1   41.13    0.78
  -2  10  -1   41.36    0.82
  -2  10  -1   42.67    0.75
   2  10   1   41.79    0.76
   2  10   1   41.27    0.72
   2  10   1   41.48    0.78
  -2  10  -1   40.62    0.80
   2  10   1   41.40    0.76
   3 -10   1   12.41    0.42
   3 -10   1   11.92    0.32
  -3 -10  -1   12.39    0.33
  -3 -10  -1   11.51    0.36
   3 -10   1   12.31    0.32
   3 -10   1   11.75    0.34
  -3 -10  -1   12.15    0.40
   3 -10   1   12.04    0.31
   3  10   1   11.18    0.34
   3  10   1   11.46    0.34
   3  10   1   11.40    0.29
   3  10   1   11.30    0.33
  -3  10  -1   11.20    0.35
  -3  10  -1   11.32    0.33
   4 -10   1    5.50    0.25
  -4 -10  -1    5.27    0.29
  -4 -10  -1    5.59    0.27
   4 -10   1    5.28    0.24
   4 -10   1    5.50    0.22
   4  10   1    5.68    0.28
  -4  10  -1    5.62    0.28
   4  10   1    5.43    0.26
  -4  10  -1    5.63    0.27
   4  10   1    5.76    0.27
  -5 -10  -1   24.20    0.70
  -5 -10  -1   23.11    0.62
   5 -10   1   24.66    0.62
   5 -10   1   23.52    0.58
  -5 -10  -1   22.80    0.71
   5  10   1   24.14    0.66
   5  10   1   24.01    0.62
  -5  10  -1   24.81    0.65
  -6 -11   1   22.71    0.70
   6 -11  -1   24.10    0.65
  -6 -11   1   23.92    0.73
   6  11  -1   23.27    0.67
   6  11  -1   23.27    0.63
  -6  11   1   23.60    0.69
   6  11  -1   24.56    0.62
   5 -11  -1    6.51    0.30
   5 -11  -1    6.55    0.26
  -5 -11   1    6.98    0.35
  -5 -11   1    6.77    0.31
  -5 -11   1    6.96    0.36
   5  11  -1    6.70    0.31
   5  11  -1    6.63    0.28
  -5  11   1    6.41    0.32
  -5  11   1    6.44    0.32
   5  11  -1    5.96    0.28
  -4 -11   1    6.46    0.31
  -4 -11   1    6.59    0.29
  -4 -11   1    5.91    0.27
  -4 -11   1    6.34    0.30
   4 -11  -1    6.83    0.27
   4 -11  -1    7.04    0.25
   4  11  -1    6.65    0.27
  -4  11   1    7.26    0.30
  -4  11   1    6.81    0.29
   4  11  -1    6.79    0.25
  -4  11   1    6.59    0.29
   4  11  -1    6.43    0.27
  -3 -11   1   59.24    1.06
   3 -11  -1   57.12    1.04
   3 -11  -1   57.23    1.02
  -3 -11   1   60.92    1.00
   3 -11  -1   58.08    1.00
  -3 -11   1   58.84    1.09
  -3 -11   1   59.87    1.05
  -3 -11   1   58.49    1.08
   3  11  -1   57.39    1.02
   3  11  -1   58.31    1.00
   3  11  -1   58.95    1.05
  -3  11   1   58.81    1.07
  -3  11   1   58.66    1.03
  -3  11   1   56.89    1.06
  -2 -11   1   67.97    1.16
  -2 -11   1   68.96    1.05
  -2 -11   1   66.32    1.12
  -2 -11   1   67.22    1.16
   2 -11  -1   66.79    1.13
   2 -11  -1   65.23    1.12
  -2 -11   1   65.36    1.15
   2 -11  -1   66.03    1.13
  -2 -11   1   69.25    1.14
   2  11  -1   66.33    1.09
  -2  11   1   65.54    1.14
  -2  11   1   67.57    1.11
   2  11  -1   64.73    1.14
  -2  11   1   66.42    1.14
   2  11  -1   65.96    1.08
  -1 -11   1   21.78    0.46
   1 -11  -1   22.00    0.43
   1 -11  -1   20.96    0.47
  -1 -11   1   21.79    0.48
  -1 -11   1   22.63    0.44
   1 -11  -1   21.87    0.41
   1 -11  -1   21.49    0.43
   1 -11  -1   21.23    0.46
  -1 -11   1   23.59    0.43
  -1 -11   1   20.49    0.44
  -1 -11   1   22.30    0.40
  -1  11   1   22.19    0.42
  -1  11   1   21.31    0.44
   1  11  -1   22.42    0.41
   1  11  -1   20.61    0.47
   1  11  -1   22.07    0.40
  -1  11   1   21.50    0.47
  -1  11   1   22.05    0.46
   0 -11   1   32.03    0.54
   0 -11   1   30.97    0.60
   0 -11   1   32.92    0.66
   0 -11  -1   31.62    0.56
   0 -11  -1   32.30    0.57
   0 -11  -1   30.92    0.61
   0 -11   1   31.43    0.57
   0 -11  -1   31.25    0.59
   0 -11  -1   32.28    0.58
   0 -11   1   30.88    0.58
   0  11   1   30.79    0.55
   0  11  -1   32.40    0.55
   0  11   1   32.36    0.57
   0  11  -1   31.95    0.63
   0  11   1   31.95    0.54
   0  11   1   31.30    0.58
   0  11   1   31.24    0.59
  -1 -11  -1  164.08    2.60
  -1 -11  -1  168.28    2.61
  -1 -11  -1  165.25    2.52
   1 -11   1  168.01    2.55
   1 -11   1  166.89    2.69
  -1 -11  -1  168.21    2.53
   1 -11   1  166.64    2.60
   1 -11   1  164.72    2.61
  -1 -11  -1  166.29    2.61
   1 -11   1  163.16    2.57
  -1  11  -1  166.36    2.55
   1  11   1  167.54    2.55
   1  11   1  169.85    2.58
   1  11   1  166.75    2.56
   1  11   1  169.21    2.59
   1  11   1  161.02    2.50
  -1  11  -1  160.93    2.65
   2 -11   1   95.13    1.58
   2 -11   1   95.78    1.55
   2 -11   1   93.82    1.49
  -2 -11  -1   96.25    1.58
   2 -11   1   95.95    1.56
  -2 -11  -1   95.99    1.62
   2 -11   1   92.41    1.67
  -2 -11  -1   94.95    1.59
  -2  11  -1   95.06    1.54
   2  11   1   94.13    1.55
   2  11   1   94.98    1.56
  -2  11  -1   92.78    1.59
   2  11   1   93.13    1.56
   2  11   1   96.14    1.51
  -2  11  -1   93.99    1.63
  -3 -11  -1    2.44    0.17
   3 -11   1    2.39    0.17
   3 -11   1    2.29    0.20
   3 -11   1    2.51    0.16
  -3 -11  -1    2.65    0.20
   3 -11   1    2.42    0.16
  -3 -11  -1    2.42    0.20
  -3  11  -1    2.27    0.18
   3  11   1    2.55    0.15
  -3  11  -1    2.76    0.18
   3  11   1    2.49    0.17
   3  11   1    2.93    0.19
   3  11   1    2.77    0.18
   4 -11   1   13.71    0.41
  -4 -11  -1   13.00    0.42
   4 -11   1   13.14    0.36
  -4 -11  -1   13.24    0.46
   4  11   1   13.67    0.40
  -4  11  -1   13.02    0.41
  -4  11  -1   13.43    0.43
   4  11   1   13.47    0.42
   4  11   1   13.41    0.43
   5 -11   1    5.27    0.29
   5 -11   1    5.17    0.28
  -5 -11  -1    4.23    0.33
  -5 -11  -1    5.16    0.30
  -5 -11  -1    5.03    0.34
   5  11   1    5.35    0.29
  -5  11  -1    5.20    0.31
   5  11   1    5.04    0.31
   6 -12  -1    5.08    0.31
  -6 -12   1    4.69    0.36
  -6 -12   1    4.96    0.34
  -6 -12   1    4.86    0.36
   6  12  -1    5.17    0.29
   6  12  -1    4.92    0.33
   6  12  -1    5.12    0.29
  -6  12   1    5.37    0.36
  -5 -12   1   41.60    0.88
  -5 -12   1   40.76    0.96
   5 -12  -1   41.95    0.88
   5 -12  -1   41.50    0.81
  -5 -12   1   39.61    0.94
   5  12  -1   41.35    0.89
   5  12  -1   41.11    0.87
  -5  12   1   41.11    0.92
  -5  12   1   41.60    0.99
   5  12  -1   42.29    0.85
  -4 -12   1   61.58    1.13
  -4 -12   1   58.81    1.17
   4 -12  -1   59.36    1.11
   4 -12  -1   58.90    1.07
  -4 -12   1   59.52    1.17
  -4  12   1   60.61    1.15
   4  12  -1   60.21    1.12
  -4  12   1   62.51    1.18
   4  12  -1   60.10    1.09
   4  12  -1   58.65    1.12
  -4  12   1   60.93    1.12
  -3 -12   1    4.08    0.23
  -3 -12   1    4.11    0.20
  -3 -12   1    4.28    0.22
   3 -12  -1    4.21    0.18
   3 -12  -1    3.89    0.18
  -3 -12   1    3.97    0.21
  -3 -12   1    4.48    0.18
   3 -12  -1    4.11    0.19
  -3  12   1    4.19    0.22
  -3  12   1    4.17    0.23
   3  12  -1    4.09    0.22
  -3  12   1    4.60    0.22
   3  12  -1    4.61    0.18
   3  12  -1    4.21    0.19
  -2 -12   1   26.67    0.47
  -2 -12   1   25.82    0.55
  -2 -12   1   25.40    0.55
   2 -12  -1   25.77    0.53
  -2 -12   1   27.11    0.53
  -2 -12   1   26.12    0.53
   2 -12  -1   25.30    0.52
  -2 -12   1   26.97    0.56
   2 -12  -1   25.50    0.53
  -2  12   1   27.15    0.57
  -2  12   1   26.81    0.57
   2  12  -1   27.58    0.57
  -2  12   1   27.66    0.53
   2  12  -1   27.37    0.51
   2  12  -1   26.99    0.51
  -1 -12   1   35.10    0.70
   1 -12  -1   35.22    0.63
   1 -12  -1   35.28    0.65
   1 -12  -1   35.96    0.69
   1 -12  -1   34.53    0.67
  -1 -12   1   34.96    0.67
  -1 -12   1   36.48    0.68
  -1 -12   1   36.42    0.61
  -1 -12   1   35.86    0.65
   1 -12  -1   35.45    0.64
  -1 -12   1   35.81    0.62
  -1  12   1   37.05    0.70
  -1  12   1   37.20    0.67
  -1  12   1   36.91    0.70
   1  12  -1   34.45    0.70
  -1  12   1   37.61    0.65
   1  12  -1   37.47    0.64
   0 -12  -1  220.05    3.42
   0 -12   1  221.76    3.33
   0 -12  -1  219.80    3.38
   0 -12   1  220.53    3.38
   0 -12  -1  226.00    3.36
   0 -12   1  217.42    3.36
   0 -12  -1  225.74    3.36
   0 -12   1  212.66    3.40
   0 -12  -1  226.17    3.39
   0 -12   1  216.84    3.47
   0  12   1  226.29    3.39
   0  12   1  229.47    3.43
   0  12   1  220.59    3.40
   0  12  -1  227.89    3.40
   0  12   1  227.85    3.44
   0  12   1  219.72    3.45
   0  12  -1  221.02    3.50
   1 -12   1    4.39    0.19
   1 -12   1    4.53    0.17
   1 -12   1    4.15    0.18
   1 -12   1    4.17    0.16
  -1 -12  -1    4.68    0.20
  -1 -12  -1    3.68    0.19
  -1 -12  -1    4.86    0.19
  -1 -12  -1    4.20    0.14
   1 -12   1    4.32    0.22
  -1 -12  -1    4.34    0.14
  -1  12  -1    4.36    0.18
   1  12   1    3.98    0.17
   1  12   1    4.31    0.16
  -1  12  -1    4.45    0.21
   1  12   1    4.55    0.16
   1  12   1    4.44    0.18
  -2 -12  -1   93.25    1.58
   2 -12   1   91.64    1.56
   2 -12   1   92.71    1.47
  -2 -12  -1   92.84    1.56
   2 -12   1   93.88    1.54
   2 -12   1   92.82    1.66
  -2 -12  -1   92.82    1.59
   2 -12   1   93.41    1.53
   2  12   1   92.59    1.57
   2  12   1   95.78    1.52
  -2  12  -1   94.71    1.61
   2  12   1   95.44    1.57
   2  12   1   93.96    1.56
  -2  12  -1   94.47    1.55
  -2  12  -1   93.92    1.64
   3 -12   1   54.13    1.14
  -3 -12  -1   55.53    1.09
  -3 -12  -1   54.58    1.05
   3 -12   1   55.33    1.04
  -3 -12  -1   56.35    1.01
   3 -12   1   57.03    1.00
   3 -12   1   54.10    0.99
   3  12   1   55.96    1.04
  -3  12  -1   56.87    1.04
   3  12   1   59.30    1.10
  -3  12  -1   55.35    1.12
   3  12   1   56.25    1.05
  -3  12  -1   56.42    1.09
   3  12   1   56.40    1.06
  -4 -12  -1   12.96    0.47
  -4 -12  -1   13.18    0.44
   4 -12   1   13.68    0.42
   4 -12   1   13.61    0.38
  -4  12  -1   13.19    0.44
   4  12   1   13.31    0.43
  -4  12  -1   13.41    0.42
   4  12   1   13.23    0.41
  -5 -12  -1    2.42    0.27
   5 -12   1    2.87    0.23
  -5 -12  -1    3.06    0.26
  -5 -12  -1    2.91    0.31
   5 -12   1    2.63    0.20
   5  12   1    2.61    0.23
  -5  12  -1    2.99    0.26
   5  12   1    2.83    0.26
   5 -13  -1    4.49    0.23
  -5 -13   1    4.40    0.30
  -5 -13   1    4.61    0.32
   5 -13  -1    4.45    0.26
  -5 -13   1    4.53    0.29
   5  13  -1    5.03    0.28
   5  13  -1    4.60    0.25
  -5  13   1    4.35    0.30
   5  13  -1    4.53    0.25
   4 -13  -1   26.37    0.61
  -4 -13   1   25.53    0.65
   4 -13  -1   26.34    0.57
  -4 -13   1   26.19    0.62
  -4 -13   1   25.14    0.65
   4  13  -1   25.65    0.57
  -4  13   1   26.39    0.65
  -4  13   1   26.15    0.63
   4  13  -1   24.97    0.59
   4  13  -1   26.59    0.61
  -3 -13   1   19.14    0.42
   3 -13  -1   17.70    0.44
  -3 -13   1   19.24    0.48
  -3 -13   1   18.63    0.46
   3 -13  -1   17.93    0.43
  -3 -13   1   18.26    0.47
   3 -13  -1   18.42    0.42
  -3 -13   1   18.25    0.49
   3  13  -1   19.22    0.43
  -3  13   1   19.31    0.49
   3  13  -1   19.14    0.44
  -3  13   1   18.99    0.49
   3  13  -1   18.56    0.47
  -3  13   1   19.89    0.45
   2 -13  -1   35.27    0.68
  -2 -13   1   36.08    0.71
   2 -13  -1   34.49    0.67
  -2 -13   1   35.15    0.70
   2 -13  -1   35.16    0.67
  -2 -13   1   35.07    0.68
  -2 -13   1   36.81    0.67
  -2 -13   1   35.61    0.71
  -2  13   1   36.16    0.74
  -2  13   1   37.38    0.68
  -2  13   1   37.10    0.72
   2  13  -1   37.06    0.66
   2  13  -1   36.08    0.65
   2  13  -1   36.75    0.73
  -2  13   1   36.13    0.73
  -1 -13   1   13.11    0.31
   1 -13  -1   12.63    0.29
  -1 -13   1   12.43    0.33
  -1 -13   1   12.52    0.35
   1 -13  -1   12.31    0.31
   1 -13  -1   12.16    0.30
   1 -13  -1   12.14    0.34
  -1 -13   1   12.65    0.33
  -1 -13   1   12.93    0.28
   1 -13  -1   12.51    0.34
  -1  13   1   12.63    0.35
   1  13  -1   12.63    0.29
   1  13  -1   12.42    0.35
  -1  13   1   12.39    0.31
  -1  13   1   13.20    0.30
  -1  13   1   13.51    0.35
   0 -13   1   72.53    1.16
   0 -13   1   72.77    1.22
   0 -13   1   72.06    1.20
   0 -13  -1   73.49    1.26
   0 -13  -1   72.87    1.19
   0 -13  -1   73.34    1.22
   0 -13  -1   73.34    1.19
   0 -13   1   72.42    1.31
   0 -13  -1   73.92    1.23
   0 -13   1   75.37    1.25
   0  13  -1   75.48    1.18
   0  13   1   73.16    1.22
   0  13   1   71.75    1.19
   0  13   1   72.79    1.16
   0  13  -1   72.36    1.27
   0  13   1   72.83    1.23
   0  13   1   72.44    1.18
  -1 -13  -1   65.72    1.15
  -1 -13  -1   66.29    1.06
  -1 -13  -1   65.66    1.15
   1 -13   1   65.10    1.09
   1 -13   1   64.73    1.14
   1 -13   1   65.75    1.11
   1 -13   1   65.49    1.22
  -1 -13  -1   66.16    1.14
   1 -13   1   64.05    1.14
  -1 -13  -1   65.92    1.08
  -1  13  -1   68.48    1.25
  -1  13  -1   70.57    1.16
   1  13   1   68.80    1.15
   1  13   1   68.80    1.19
   1  13   1   70.53    1.17
   1  13   1   69.17    1.15
   2 -13   1    1.37    0.12
   2 -13   1    1.27    0.16
   2 -13   1    1.09    0.12
   2 -13   1    1.41    0.11
  -2 -13  -1    1.42    0.15
  -2 -13  -1    1.66    0.16
   2 -13   1    1.13    0.13
  -2 -13  -1    1.12    0.13
   2  13   1    1.51    0.13
  -2  13  -1    1.33    0.16
  -2  13  -1    1.17    0.14
  -2  13  -1    1.05    0.13
   2  13   1    1.47    0.14
   2  13   1    1.28    0.12
   2  13   1    1.19    0.13
  -3 -13  -1    6.22    0.29
   3 -13   1    6.09    0.31
   3 -13   1    6.08    0.24
   3 -13   1    6.16    0.26
  -3 -13  -1    6.24    0.30
  -3 -13  -1    6.51    0.26
   3 -13   1    6.16    0.24
   3  13   1    6.19    0.26
  -3  13  -1    6.67    0.29
   3  13   1    7.04    0.27
  -3  13  -1    6.79    0.27
  -3  13  -1    6.58    0.32
   3  13   1    6.81    0.28
  -4 -13  -1    7.69    0.35
   4 -13   1    7.93    0.33
   4 -13   1    7.92    0.29
  -4 -13  -1    8.57    0.38
   4  13   1    8.59    0.35
  -4  13  -1    8.38    0.34
   4  13   1    8.37    0.32
  -4  13  -1    8.58    0.40
   5 -13   1    8.89    0.32
  -5 -13  -1    7.99    0.42
   5 -13   1    8.74    0.37
  -5 -13  -1    8.21    0.43
  -5 -13  -1    8.86    0.39
  -5  13  -1    8.96    0.39
   5  13   1    8.73    0.39
   5  13   1    8.77    0.37
  -5  13  -1    9.60    0.45
  -5 -14   1   16.66    0.51
   5 -14  -1   17.49    0.51
   5 -14  -1   16.46    0.45
  -5 -14   1   17.21    0.56
  -5 -14   1   15.71    0.55
   5  14  -1   16.06    0.48
  -5  14   1   16.64    0.53
   5  14  -1   16.52    0.47
   5  14  -1   16.60    0.50
  -4 -14   1   11.35    0.40
  -4 -14   1   10.86    0.41
   4 -14  -1   11.91    0.35
   4 -14  -1   11.12    0.37
  -4 -14   1   11.53    0.41
  -4  14   1   11.24    0.40
   4  14  -1   11.10    0.36
   4  14  -1   10.90    0.34
  -4  14   1   11.28    0.41
   4  14  -1   10.74    0.37
   3 -14  -1   12.48    0.35
  -3 -14   1   13.03    0.38
  -3 -14   1   13.08    0.34
   3 -14  -1   12.88    0.35
  -3 -14   1   13.18    0.40
  -3 -14   1   12.81    0.40
  -3 -14   1   12.88    0.38
   3 -14  -1   12.62    0.36
   3  14  -1   13.35    0.34
   3  14  -1   12.67    0.34
  -3  14   1   12.88    0.40
   3  14  -1   12.45    0.38
  -3  14   1   12.67    0.39
  -2 -14   1   22.88    0.53
   2 -14  -1   23.43    0.51
  -2 -14   1   22.82    0.50
   2 -14  -1   23.72    0.51
   2 -14  -1   22.98    0.49
  -2 -14   1   24.42    0.54
  -2 -14   1   23.65    0.57
  -2 -14   1   23.16    0.53
   2 -14  -1   22.73    0.57
  -2  14   1   24.23    0.55
  -2  14   1   23.01    0.53
  -2  14   1   24.65    0.53
   2  14  -1   23.14    0.54
   2  14  -1   23.99    0.48
  -2  14   1   23.59    0.56
  -1 -14   1   11.81    0.30
   1 -14  -1   11.75    0.34
  -1 -14   1   11.32    0.33
  -1 -14   1   11.42    0.35
  -1 -14   1   11.09    0.32
  -1 -14   1   11.45    0.27
   1 -14  -1   11.61    0.30
   1 -14  -1   12.19    0.29
   1 -14  -1   11.21    0.29
   1 -14  -1   11.33    0.33
  -1  14   1   11.98    0.34
  -1  14   1   11.58    0.34
   1  14  -1   11.56    0.35
   1  14  -1   11.59    0.28
  -1  14   1   11.38    0.30
  -1  14   1   12.08    0.28
   0 -14   1   10.00    0.33
   0 -14   1    9.34    0.29
   0 -14  -1    9.30    0.24
   0 -14   1    9.84    0.26
   0 -14  -1    9.19    0.30
   0 -14   1    9.41    0.27
   0 -14  -1    9.05    0.28
   0 -14  -1    9.26    0.25
   0 -14  -1    9.47    0.27
   0  14   1    9.85    0.29
   0  14   1    9.71    0.25
   0  14   1   10.04    0.28
   0  14   1    9.46    0.23
   0  14  -1   10.72    0.25
   0  14   1   10.03    0.26
  -1 -14  -1   19.07    0.46
   1 -14   1   18.61    0.45
   1 -14   1   19.45    0.41
   1 -14   1   19.12    0.42
  -1 -14  -1   19.38    0.44
   1 -14   1   19.19    0.51
   1 -14   1   19.04    0.46
  -1 -14  -1   19.77    0.38
  -1 -14  -1   18.47    0.46
  -1  14  -1   20.42    0.44
   1  14   1   20.50    0.46
   1  14   1   19.59    0.43
   1  14   1   19.63    0.42
   1  14   1   19.47    0.43
  -1  14  -1   19.94    0.51
   2 -14   1    0.90    0.11
  -2 -14  -1    1.02    0.14
   2 -14   1    0.84    0.11
  -2 -14  -1    0.94    0.13
   2 -14   1    0.80    0.12
  -2 -14  -1    0.82    0.12
   2 -14   1    0.75    0.14
   2 -14   1    0.89    0.14
  -2  14  -1    0.48    0.11
   2  14   1    0.48    0.09
   2  14   1    0.48    0.10
   2  14   1    0.60    0.10
   2  14   1    0.38    0.09
  -2  14  -1    0.52    0.11
  -2  14  -1    0.67    0.14
   3 -14   1   10.27    0.32
  -3 -14  -1   10.36    0.34
   3 -14   1   10.05    0.41
   3 -14   1   10.38    0.35
   3 -14   1   10.20    0.32
  -3 -14  -1   10.79    0.39
  -3 -14  -1   10.07    0.37
  -3  14  -1    9.32    0.38
   3  14   1    9.24    0.33
   3  14   1    9.50    0.33
   3  14   1    9.46    0.32
  -3  14  -1    9.18    0.35
  -3  14  -1    9.51    0.33
   4 -14   1    8.95    0.35
  -4 -14  -1    9.00    0.37
  -4 -14  -1    8.04    0.38
   4 -14   1    8.64    0.31
   4  14   1    9.83    0.36
   4  14   1    8.19    0.35
  -4  14  -1    8.96    0.41
  -4  14  -1    8.84    0.35
   5 -14   1    9.26    0.34
  -5 -14  -1    8.64    0.45
  -5 -14  -1    7.90    0.43
  -5 -14  -1    8.83    0.41
   5 -14   1    8.64    0.37
   5  14   1    8.36    0.40
  -5  14  -1    8.43    0.44
   5  14   1    8.71    0.37
  -5  14  -1    8.66    0.39
  -5 -15   1    6.26    0.34
  -5 -15   1    6.44    0.36
  -5 -15   1    6.09    0.36
   5 -15  -1    6.76    0.28
   5 -15  -1    6.92    0.32
   5  15  -1    6.10    0.31
  -5  15   1    6.28    0.36
   5  15  -1    6.63    0.31
   5  15  -1    6.51    0.29
  -4 -15   1   34.80    0.78
   4 -15  -1   35.35    0.76
   4 -15  -1   34.58    0.73
  -4 -15   1   33.98    0.80
  -4 -15   1   34.90    0.80
   4  15  -1   35.62    0.75
   4  15  -1   36.07    0.74
   4  15  -1   35.74    0.78
  -4  15   1   35.68    0.80
  -4  15   1   35.99    0.82
   3 -15  -1   28.07    0.61
  -3 -15   1   29.60    0.60
  -3 -15   1   29.14    0.66
  -3 -15   1   28.48    0.67
   3 -15  -1   29.94    0.62
   3 -15  -1   27.81    0.62
  -3 -15   1   28.40    0.64
   3  15  -1   29.54    0.66
   3  15  -1   29.34    0.60
  -3  15   1   28.98    0.70
   3  15  -1   28.97    0.60
  -3  15   1   30.15    0.68
  -3  15   1   29.24    0.67
  -2 -15   1   12.49    0.37
   2 -15  -1   13.03    0.35
  -2 -15   1   12.22    0.34
   2 -15  -1   12.04    0.35
   2 -15  -1   12.55    0.40
   2 -15  -1   11.84    0.33
  -2 -15   1   11.88    0.36
  -2 -15   1   12.09    0.36
  -2  15   1   12.35    0.36
   2  15  -1   11.75    0.36
   2  15  -1   12.32    0.30
  -2  15   1   12.20    0.38
  -2  15   1   11.17    0.37
   1 -15  -1   57.70    0.98
  -1 -15   1   58.05    1.09
  -1 -15   1   58.18    0.97
  -1 -15   1   57.11    1.03
   1 -15  -1   56.69    1.00
   1 -15  -1   57.42    1.00
   1 -15  -1   57.28    1.05
   1 -15  -1   58.03    1.07
  -1 -15   1   58.03    1.00
  -1 -15   1   57.02    1.04
   1  15  -1   57.25    0.98
  -1  15   1   59.00    1.05
  -1  15   1   59.01    1.06
   1  15  -1   58.54    1.08
  -1  15   1   57.59    1.02
   0 -15  -1   58.49    1.02
   0 -15   1   57.63    0.99
   0 -15   1   56.78    1.00
   0 -15  -1   57.64    1.02
   0 -15   1   57.96    1.10
   0 -15  -1   55.95    1.05
   0 -15   1   55.85    1.03
   0 -15  -1   58.06    0.98
   0  15   1   57.97    0.98
   0  15   1   57.68    0.98
   0  15   1   58.99    1.03
   0  15  -1   57.89    0.98
   0  15  -1   57.49    1.08
   0  15   1   57.94    1.02
   1 -15   1   66.51    1.18
   1 -15   1   67.27    1.18
   1 -15   1   66.06    1.12
  -1 -15  -1   65.53    1.15
   1 -15   1   66.48    1.26
   1 -15   1   65.54    1.14
  -1 -15  -1   64.92    1.18
  -1 -15  -1   67.48    1.09
  -1 -15  -1   66.23    1.19
   1  15   1   66.31    1.12
   1  15   1   63.83    1.15
  -1  15  -1   64.91    1.22
   1  15   1   64.52    1.12
  -1  15  -1   66.44    1.12
   1  15   1   66.95    1.11
  -2 -15  -1   41.63    0.85
   2 -15   1   41.77    0.80
   2 -15   1   41.79    0.93
  -2 -15  -1   41.70    0.84
  -2 -15  -1   42.14    0.83
   2 -15   1   40.24    0.81
   2 -15   1   41.37    0.83
  -2  15  -1   41.95    0.86
  -2  15  -1   42.70    0.80
   2  15   1   42.68    0.82
   2  15   1   41.73    0.82
   2  15   1   42.55    0.83
   2  15   1   41.92    0.80
   3 -15   1    8.69    0.39
  -3 -15  -1    8.17    0.34
   3 -15   1    8.51    0.30
   3 -15   1    8.35    0.29
  -3 -15  -1    8.73    0.35
  -3 -15  -1    8.31    0.31
   3 -15   1    7.67    0.31
  -3  15  -1    8.51    0.38
  -3  15  -1    8.85    0.35
   3  15   1    8.68    0.32
  -3  15  -1    8.66    0.32
   3  15   1    8.93    0.32
  -4 -15  -1   16.58    0.52
   4 -15   1   15.97    0.49
   4 -15   1   16.30    0.45
  -4 -15  -1   15.76    0.53
   4  15   1   16.95    0.48
  -4  15  -1   16.62    0.57
  -4  15  -1   16.42    0.49
   4  15   1   16.02    0.50
  -5 -16   1    9.44    0.44
  -5 -16   1    9.96    0.42
   5 -16  -1   10.02    0.35
   5 -16  -1    9.99    0.39
  -5 -16   1    9.88    0.43
   5  16  -1    9.97    0.39
  -5  16   1   10.47    0.45
   5  16  -1    9.76    0.36
   5  16  -1    9.96    0.38
   4 -16  -1   30.09    0.66
  -4 -16   1   29.82    0.71
   4 -16  -1   31.06    0.70
  -4 -16   1   28.98    0.73
  -4 -16   1   28.72    0.71
  -4  16   1   29.96    0.72
   4  16  -1   29.05    0.66
   4  16  -1   29.76    0.65
   4  16  -1   29.26    0.69
  -3 -16   1   13.88    0.38
  -3 -16   1   13.84    0.43
   3 -16  -1   13.62    0.38
   3 -16  -1   13.55    0.38
   3 -16  -1   14.04    0.40
  -3 -16   1   14.29    0.43
   3  16  -1   14.37    0.37
  -3  16   1   14.04    0.43
   3  16  -1   13.58    0.41
  -3  16   1   13.79    0.46
  -3  16   1   14.09    0.44
   2 -16  -1    9.39    0.30
  -2 -16   1    9.71    0.33
  -2 -16   1    9.31    0.32
  -2 -16   1    9.05    0.33
   2 -16  -1    9.74    0.30
  -2 -16   1    9.31    0.31
   2 -16  -1    9.21    0.31
   2 -16  -1    9.29    0.35
   2  16  -1    9.90    0.28
  -2  16   1   10.07    0.33
  -2  16   1    9.93    0.36
   2  16  -1    9.32    0.33
  -2  16   1   10.04    0.36
   1 -16  -1   62.84    1.12
  -1 -16   1   63.33    1.16
   1 -16  -1   65.58    1.11
  -1 -16   1   67.06    1.12
   1 -16  -1   65.91    1.19
  -1 -16   1   65.38    1.09
  -1 -16   1   66.83    1.17
  -1 -16   1   65.96    1.22
   1 -16  -1   64.23    1.13
   1 -16  -1   64.22    1.18
  -1  16   1   65.37    1.16
   1  16  -1   66.70    1.20
  -1  16   1   64.53    1.14
   1  16  -1   65.34    1.10
  -1  16   1   65.08    1.18
   0 -16   1    5.11    0.20
   0 -16  -1    5.78    0.24
   0 -16  -1    5.62    0.22
   0 -16   1    5.55    0.24
   0 -16  -1    5.71    0.20
   0 -16  -1    5.63    0.26
   0 -16   1    5.32    0.22
   0 -16   1    6.00    0.27
   0  16   1    5.75    0.24
   0  16   1    5.74    0.20
   0  16   1    6.56    0.25
   0  16  -1    6.03    0.27
   0  16  -1    6.09    0.20
   1 -16   1   29.50    0.60
  -1 -16  -1   30.86    0.67
  -1 -16  -1   30.31    0.66
   1 -16   1   29.88    0.65
   1 -16   1   31.09    0.66
  -1 -16  -1   31.61    0.57
   1 -16   1   30.88    0.73
  -1 -16  -1   30.71    0.63
   1 -16   1   30.40    0.62
   1  16   1   30.36    0.63
  -1  16  -1   30.86    0.61
   1  16   1   29.53    0.61
  -1  16  -1   29.62    0.70
   1  16   1   31.40    0.61
  -2 -16  -1   23.41    0.57
   2 -16   1   22.35    0.63
  -2 -16  -1   24.08    0.58
   2 -16   1   23.76    0.54
  -2 -16  -1   23.90    0.58
   2 -16   1   23.67    0.55
   2 -16   1   23.63    0.57
   2  16   1   24.44    0.54
  -2  16  -1   24.56    0.60
  -2  16  -1   24.62    0.55
  -2  16  -1   22.92    0.63
   2  16   1   24.12    0.56
   3 -16   1   10.06    0.33
   3 -16   1   10.06    0.37
  -3 -16  -1    9.54    0.35
   3 -16   1    9.81    0.33
  -3 -16  -1   10.08    0.39
   3 -16   1    9.91    0.42
  -3 -16  -1    9.74    0.38
  -3  16  -1   10.28    0.35
   3  16   1   10.52    0.36
  -3  16  -1    9.70    0.41
  -3  16  -1   10.18    0.38
   3  16   1    9.52    0.34
   4 -16   1    4.15    0.28
   4 -16   1    4.39    0.24
  -4 -16  -1    4.53    0.30
  -4 -16  -1    3.79    0.29
   4  16   1    4.92    0.27
   4  16   1    4.18    0.26
  -4  16  -1    4.71    0.34
  -4  16  -1    3.93    0.29
   5 -17  -1    1.34    0.19
  -5 -17   1    1.17    0.20
   5 -17  -1    1.10    0.15
  -5 -17   1    1.11    0.21
  -5 -17   1    1.43    0.21
  -5  17   1    1.16    0.22
  -5  17   1    0.89    0.20
   5  17  -1    1.24    0.18
   5  17  -1    1.26    0.17
   5  17  -1    1.05    0.18
   4 -17  -1    5.83    0.27
  -4 -17   1    5.59    0.33
  -4 -17   1    5.78    0.33
   4 -17  -1    5.39    0.28
  -4  17   1    5.46    0.34
  -4  17   1    5.28    0.32
   4  17  -1    5.49    0.28
   4  17  -1    6.27    0.27
  -3 -17   1   67.85    1.19
   3 -17  -1   64.87    1.19
  -3 -17   1   64.86    1.24
  -3 -17   1   65.47    1.25
   3 -17  -1   65.49    1.21
   3 -17  -1   66.57    1.19
   3  17  -1   66.87    1.18
  -3  17   1   67.58    1.26
  -3  17   1   66.77    1.31
   3  17  -1   66.06    1.24
  -3  17   1   66.34    1.26
   2 -17  -1   33.49    0.76
  -2 -17   1   32.75    0.72
   2 -17  -1   33.03    0.67
  -2 -17   1   33.04    0.69
  -2 -17   1   33.96    0.70
  -2 -17   1   33.21    0.72
   2 -17  -1   31.89    0.68
   2 -17  -1   32.37    0.70
  -2  17   1   34.46    0.73
  -2  17   1   34.00    0.75
   2  17  -1   33.25    0.74
   2  17  -1   34.69    0.66
  -2  17   1   35.03    0.77
   1 -17  -1    6.67    0.23
  -1 -17   1    5.13    0.19
   1 -17  -1    5.67    0.26
  -1 -17   1    5.64    0.25
   1 -17  -1    5.24    0.25
  -1 -17   1    5.86    0.26
  -1 -17   1    4.90    0.25
   1 -17  -1    5.57    0.22
   1  17  -1    4.85    0.19
  -1  17   1    5.52    0.26
   1  17  -1    5.31    0.27
  -1  17   1    5.14    0.22
  -1  17   1    5.37    0.26
   0 -17  -1   49.61    0.97
   0 -17  -1   50.21    0.88
   0 -17   1   50.14    0.89
   0 -17   1   48.91    0.91
   0 -17   1   49.31    0.95
   0 -17  -1   51.40    0.93
   0 -17   1   48.17    1.00
   0  17  -1   54.19    0.94
   0  17   1   52.31    0.97
   0  17  -1   52.16    1.03
   0  17   1   52.86    0.98
  -1 -17  -1   14.61    0.39
   1 -17   1   14.31    0.41
  -1 -17  -1   14.34    0.43
   1 -17   1   14.00    0.37
  -1 -17  -1   15.35    0.42
  -1 -17  -1   15.06    0.34
   1 -17   1   14.37    0.36
   1 -17   1   14.25    0.47
  -1  17  -1   13.72    0.43
  -1  17  -1   13.19    0.41
  -1  17  -1   13.81    0.40
   1  17   1   13.44    0.37
   1  17   1   13.46    0.36
   1  17   1   13.41    0.35
   2 -17   1    1.67    0.17
  -2 -17  -1    1.47    0.16
  -2 -17  -1    1.42    0.17
   2 -17   1    1.49    0.16
   2 -17   1    1.49    0.19
   2 -17   1    1.70    0.15
  -2 -17  -1    1.74    0.18
   2  17   1    1.63    0.16
  -2  17  -1    1.60    0.18
  -2  17  -1    1.66    0.22
   2  17   1    1.99    0.16
  -3 -17  -1    4.83    0.30
   3 -17   1    4.48    0.24
  -3 -17  -1    4.58    0.28
   3 -17   1    4.30    0.26
  -3 -17  -1    5.13    0.27
   3 -17   1    4.45    0.24
   3  17   1    4.75    0.25
  -3  17  -1    3.91    0.29
   3  17   1    4.54    0.25
   4 -17   1    9.27    0.39
   4 -17   1    9.49    0.35
  -4 -17  -1    9.34    0.42
  -4 -17  -1   10.53    0.43
   4  17   1    9.51    0.37
   4  17   1    9.97    0.39
  -4  17  -1    9.13    0.45
   5 -18  -1   13.47    0.48
   5 -18  -1   13.19    0.42
  -5 -18   1   12.48    0.51
  -5 -18   1   12.25    0.49
   5  18  -1   13.13    0.43
  -5  18   1   12.12    0.51
  -5  18   1   13.31    0.55
   5  18  -1   12.70    0.45
  -4 -18   1   39.58    0.92
   4 -18  -1   41.81    0.85
  -4 -18   1   38.37    0.89
   4 -18  -1   40.07    0.88
  -4  18   1   39.87    0.96
   4  18  -1   40.46    0.88
   4  18  -1   40.14    0.82
  -4  18   1   39.69    0.91
  -3 -18   1    7.41    0.34
   3 -18  -1    7.44    0.29
  -3 -18   1    7.29    0.29
  -3 -18   1    7.80    0.34
   3 -18  -1    7.34    0.30
   3 -18  -1    7.86    0.30
  -3  18   1    6.91    0.36
   3  18  -1    7.86    0.28
   3  18  -1    7.53    0.33
  -3  18   1    7.93    0.37
  -3  18   1    7.56    0.32
   2 -18  -1    1.85    0.17
  -2 -18   1    2.00    0.19
  -2 -18   1    2.07    0.18
   2 -18  -1    2.18    0.20
   2 -18  -1    2.29    0.19
   2 -18  -1    1.97    0.17
  -2 -18   1    2.24    0.18
   2  18  -1    2.18    0.21
   2  18  -1    1.78    0.14
  -2  18   1    2.10    0.21
  -2  18   1    1.99    0.18
  -2  18   1    2.11    0.21
   1 -18  -1   23.68    0.58
  -1 -18   1   23.65    0.56
  -1 -18   1   23.55    0.60
   1 -18  -1   23.03    0.57
   1 -18  -1   23.64    0.51
  -1 -18   1   23.51    0.49
   1 -18  -1   23.13    0.52
  -1 -18   1   23.21    0.56
   1  18  -1   24.96    0.61
  -1  18   1   24.43    0.59
  -1  18   1   25.03    0.58
  -1  18   1   24.97    0.55
   0 -18  -1   36.59    0.74
   0 -18   1   35.17    0.72
   0 -18   1   37.05    0.77
   0 -18   1   37.20    0.71
   0 -18  -1   36.93    0.70
   0 -18   1   36.20    0.82
   0 -18  -1   36.94    0.78
   0  18  -1   37.19    0.80
   0  18   1   36.80    0.75
   0  18   1   37.24    0.75
   1 -18   1    3.03    0.18
   1 -18   1    2.54    0.20
  -1 -18  -1    2.66    0.21
  -1 -18  -1    2.84    0.22
   1 -18   1    2.87    0.23
   1 -18   1    2.72    0.17
  -1  18  -1    3.06    0.24
   1  18   1    3.02    0.19
  -1  18  -1    3.18    0.21
   1  18   1    2.87    0.19
   2 -18   1   29.71    0.77
  -2 -18  -1   30.39    0.69
  -2 -18  -1   29.25    0.70
  -2 -18  -1   30.47    0.69
   2 -18   1   29.14    0.69
   2 -18   1   28.89    0.67
   2 -18   1   30.27    0.65
  -2  18  -1   30.91    0.72
   2  18   1   29.14    0.66
   2  18   1   30.37    0.65
  -2  18  -1   30.11    0.76
  -3 -18  -1   29.90    0.73
  -3 -18  -1   29.47    0.74
  -3 -18  -1   30.35    0.69
   3 -18   1   29.27    0.67
   3 -18   1   29.42    0.72
   3 -18   1   30.11    0.68
   3  18   1   30.05    0.70
  -3  18  -1   31.80    0.82
   3  18   1   31.50    0.71
  -4 -18  -1   22.53    0.66
   4 -18   1   23.73    0.60
  -4 -18  -1   22.89    0.68
  -4 -18  -1   22.70    0.70
   4 -18   1   24.37    0.66
   4  18   1   24.63    0.64
   4  18   1   24.30    0.65
  -4  18  -1   24.31    0.75
  -4 -19   1   17.66    0.57
  -4 -19   1   18.38    0.56
   4 -19  -1   18.28    0.51
   4 -19  -1   19.09    0.54
  -4  19   1   18.15    0.61
  -4  19   1   17.92    0.58
   4  19  -1   18.51    0.53
   4  19  -1   18.57    0.50
   3 -19  -1   21.26    0.56
  -3 -19   1   21.89    0.54
  -3 -19   1   20.42    0.58
  -3 -19   1   21.48    0.58
   3 -19  -1   22.28    0.54
   3 -19  -1   22.22    0.55
  -3  19   1   22.39    0.64
   3  19  -1   21.18    0.57
   3  19  -1   22.31    0.55
  -3  19   1   21.78    0.58
  -3  19   1   20.99    0.60
   2 -19  -1   23.52    0.58
  -2 -19   1   24.02    0.62
   2 -19  -1   23.65    0.57
   2 -19  -1   23.88    0.55
  -2 -19   1   24.40    0.58
  -2 -19   1   23.96    0.60
  -2  19   1   24.55    0.64
  -2  19   1   24.98    0.61
   2  19  -1   23.99    0.61
  -2  19   1   24.72    0.60
  -1 -19   1    6.14    0.28
   1 -19  -1    5.97    0.28
  -1 -19   1    6.03    0.29
   1 -19  -1    5.78    0.24
  -1 -19   1    6.16    0.22
  -1 -19   1    6.65    0.28
   1 -19  -1    6.04    0.29
  -1  19   1    5.57    0.24
  -1  19   1    5.81    0.27
   1  19  -1    5.91    0.30
  -1  19   1    5.77    0.27
   0 -19  -1   11.37    0.31
   0 -19   1   10.63    0.37
   0 -19   1   11.15    0.34
   0 -19  -1   11.21    0.36
   0 -19   1   10.34    0.31
   0 -19  -1   11.86    0.39
   0 -19   1   11.48    0.41
   0  19   1   11.43    0.36
   0  19   1   11.04    0.35
   0  19  -1   11.19    0.40
   1 -19   1   35.18    0.76
   1 -19   1   33.70    0.82
  -1 -19  -1   34.06    0.75
   1 -19   1   33.38    0.68
   1 -19   1   35.09    0.71
  -1 -19  -1   33.32    0.76
   1  19   1   37.35    0.77
  -1  19  -1   36.85    0.80
  -1  19  -1   36.09    0.83
  -2 -19  -1   15.42    0.46
   2 -19   1   14.08    0.51
  -2 -19  -1   14.59    0.44
   2 -19   1   14.69    0.45
  -2 -19  -1   14.87    0.47
   2 -19   1   15.02    0.42
   2 -19   1   15.25    0.46
  -2  19  -1   15.19    0.47
   2  19   1   14.77    0.43
  -2  19  -1   15.23    0.52
  -3 -19  -1    8.90    0.38
  -3 -19  -1    7.98    0.34
   3 -19   1    8.99    0.34
  -3 -19  -1    7.96    0.38
   3 -19   1    8.26    0.33
   3 -19   1    8.53    0.37
  -3  19  -1    8.68    0.43
   3  19   1    8.63    0.34
   3  19   1    8.27    0.33
  -4 -19  -1    4.03    0.31
  -4 -19  -1    3.38    0.30
   4 -19   1    3.95    0.29
   4 -19   1    3.57    0.25
  -4 -19  -1    3.68    0.31
  -4  19  -1    4.73    0.36
   4  19   1    3.68    0.27
   4  19   1    4.26    0.28
   4 -20  -1    7.09    0.32
  -4 -20   1    6.90    0.38
  -4 -20   1    7.43    0.38
   4 -20  -1    7.18    0.34
  -4  20   1    7.33    0.41
   4  20  -1    7.53    0.35
  -4  20   1    7.24    0.41
  -3 -20   1    8.03    0.32
   3 -20  -1    7.96    0.34
   3 -20  -1    8.27    0.33
  -3 -20   1    8.08    0.37
  -3 -20   1    7.66    0.36
   3 -20  -1    8.06    0.32
  -3  20   1    7.53    0.39
   3  20  -1    7.12    0.34
  -3  20   1    6.98    0.39
   2 -20  -1   46.35    0.92
  -2 -20   1   46.06    0.96
  -2 -20   1   46.80    0.94
   2 -20  -1   46.96    0.96
   2 -20  -1   48.08    0.94
  -2  20   1   47.25    1.00
  -2  20   1   46.87    0.96
  -2  20   1   46.71    0.95
   2  20  -1   46.82    0.97
  -1 -20   1    5.05    0.28
  -1 -20   1    5.43    0.29
  -1 -20   1    5.56    0.28
  -1 -20   1    5.58    0.21
   1 -20  -1    5.53    0.24
   1 -20  -1    5.72    0.29
  -1  20   1    5.45    0.27
  -1  20   1    5.83    0.28
   1  20  -1    5.31    0.29
   0 -20   1    2.44    0.19
   0 -20   1    2.52    0.22
   0 -20   1    2.21    0.16
   0 -20  -1    2.39    0.16
   0 -20   1    2.36    0.20
   0 -20  -1    2.64    0.23
   0 -20  -1    2.53    0.22
   0  20   1    2.16    0.18
   0  20  -1    1.95    0.21
   0  20   1    2.51    0.21
   1 -20   1    3.18    0.20
   1 -20   1    2.75    0.18
   1 -20   1    3.33    0.26
   1 -20   1    2.82    0.23
  -1 -20  -1    3.13    0.25
  -1 -20  -1    2.65    0.24
  -1  20  -1    3.89    0.24
  -1  20  -1    3.39    0.27
   1  20   1    3.29    0.22
  -2 -20  -1    3.63    0.26
   2 -20   1    3.79    0.25
   2 -20   1    3.74    0.22
  -2 -20  -1    3.75    0.27
   2 -20   1    3.99    0.26
  -2  20  -1    3.01    0.28
   2  20   1    3.53    0.23
  -3 -20  -1    3.57    0.27
   3 -20   1    4.19    0.25
  -3 -20  -1    3.62    0.26
   3 -20   1    3.90    0.25
  -3 -20  -1    3.65    0.31
   3 -20   1    3.80    0.27
  -3  20  -1    3.82    0.34
   3  20   1    4.08    0.26
  -4 -21   1   12.92    0.50
   4 -21  -1   13.31    0.47
  -4 -21   1   12.81    0.49
   4 -21  -1   14.53    0.45
  -4  21   1   14.20    0.56
  -4  21   1   13.67    0.54
   4  21  -1   13.70    0.48
  -3 -21   1   27.43    0.70
   3 -21  -1   28.24    0.69
   3 -21  -1   28.53    0.68
   3 -21  -1   27.33    0.66
  -3 -21   1   28.70    0.72
  -3 -21   1   27.75    0.66
  -3  21   1   27.51    0.76
  -3  21   1   26.94    0.72
   3  21  -1   27.35    0.70
   2 -21  -1   32.73    0.74
   2 -21  -1   34.11    0.77
  -2 -21   1   32.55    0.74
  -2 -21   1   33.95    0.77
   2 -21  -1   32.75    0.71
  -2  21   1   32.83    0.79
  -2  21   1   32.63    0.75
  -2  21   1   33.65    0.75
   2  21  -1   32.31    0.77
   1 -21  -1    0.31    0.12
  -1 -21   1    0.57    0.13
  -1 -21   1    0.46    0.13
  -1 -21   1    0.59    0.09
   1 -21  -1    0.31    0.10
  -1  21   1    0.35    0.12
  -1  21   1    0.28    0.13
   1  21  -1    0.66    0.16
   0 -21   1    2.53    0.23
   0 -21  -1    2.76    0.24
   0 -21   1    2.48    0.20
   0 -21  -1    2.14    0.20
   0 -21   1    2.27    0.17
   0 -21   1    2.50    0.22
   0 -21  -1    2.65    0.17
   0  21   1    3.18    0.22
   0  21  -1    3.08    0.26
   0  21   1    2.57    0.22
   1 -21   1   15.72    0.54
  -1 -21  -1   16.91    0.51
   1 -21   1   17.08    0.45
  -1 -21  -1   16.65    0.50
   1 -21   1   16.04    0.49
  -1  21  -1   16.05    0.48
   1  21   1   16.33    0.46
  -1  21  -1   15.54    0.52
  -2 -21  -1    5.45    0.33
  -2 -21  -1    6.32    0.33
   2 -21   1    6.70    0.28
   2 -21   1    6.01    0.31
   2  21   1    6.73    0.31
  -2  21  -1    6.75    0.39
   3 -21   1    6.98    0.35
   3 -21   1    7.01    0.32
  -3 -21  -1    6.40    0.34
  -3 -21  -1    6.23    0.33
  -3 -21  -1    6.16    0.37
   3 -21   1    6.71    0.32
   3  21   1    7.43    0.33
  -3  21  -1    6.28    0.40
   3 -22  -1   17.76    0.52
  -3 -22   1   16.68    0.55
   3 -22  -1   17.15    0.49
   3 -22  -1   16.66    0.51
  -3 -22   1   16.83    0.50
  -3  22   1   16.95    0.59
   3  22  -1   16.93    0.54
  -3  22   1   17.42    0.57
  -2 -22   1   13.34    0.47
   2 -22  -1   14.81    0.47
  -2 -22   1   14.20    0.46
   2 -22  -1   14.40    0.43
   2  22  -1   14.02    0.47
  -2  22   1   13.66    0.49
  -2  22   1   13.34    0.46
   1 -22  -1   56.88    1.14
   1 -22  -1   56.84    1.06
  -1 -22   1   57.74    1.14
  -1 -22   1   56.18    1.11
  -1  22   1   56.32    1.09
  -1  22   1   56.54    1.12
   1  22  -1   56.86    1.16
   0 -22   1   22.80    0.54
   0 -22   1   23.70    0.62
   0 -22  -1   23.86    0.53
   0 -22   1   23.33    0.57
   0 -22  -1   23.17    0.62
   0 -22   1   22.86    0.66
   0 -22  -1   23.35    0.58
   0  22   1   23.15    0.57
   0  22  -1   22.63    0.63
   1 -22   1    0.93    0.13
  -1 -22  -1    0.78    0.16
  -1 -22  -1    0.80    0.16
   1 -22   1    0.76    0.15
   1  22   1    0.91    0.14
  -1  22  -1    1.01    0.19
   2 -22   1   24.22    0.64
   2 -22   1   23.45    0.60
  -2 -22  -1   23.98    0.65
  -2 -22  -1   23.71    0.65
  -2  22  -1   24.51    0.71
   2  22   1   24.65    0.62
   3 -22   1    9.34    0.37
   3 -22   1    9.71    0.39
  -3 -22  -1    9.61    0.40
   3 -22   1    9.25    0.41
  -3 -22  -1    9.01    0.43
   3  22   1    9.25    0.38
  -3  22  -1    9.21    0.47
   3 -23  -1   29.66    0.74
   3 -23  -1   29.45    0.71
   3 -23  -1   29.91    0.74
  -3 -23   1   31.89    0.74
  -3 -23   1   30.08    0.78
  -3  23   1   30.58    0.82
   3  23  -1   30.40    0.77
  -3  23   1   29.78    0.77
  -2 -23   1   44.45    0.97
   2 -23  -1   44.29    0.91
  -2 -23   1   44.97    0.96
   2 -23  -1   45.02    0.97
  -2  23   1   44.45    1.00
   2  23  -1   44.71    0.99
  -2  23   1   45.48    0.96
  -1 -23   1   16.38    0.50
  -1 -23   1   16.01    0.49
   1 -23  -1   15.50    0.51
   1 -23  -1   15.05    0.44
  -1  23   1   16.16    0.51
  -1  23   1   15.81    0.48
   1  23  -1   16.82    0.54
   0 -23   1   26.60    0.74
   0 -23  -1   26.66    0.59
   0 -23   1   27.27    0.68
   0 -23   1   25.74    0.62
   0 -23   1   26.00    0.60
   0 -23  -1   25.81    0.63
   0 -23  -1   26.52    0.69
   0  23  -1   28.20    0.72
   0  23  -1   27.34    0.66
   0  23   1   26.71    0.64
   1 -23   1    7.71    0.31
  -1 -23  -1    8.51    0.38
  -1 -23  -1    7.83    0.37
   1 -23   1    7.30    0.35
   1  23   1    8.00    0.33
  -1  23  -1    8.61    0.41
  -2 -23  -1    5.56    0.35
   2 -23   1    5.42    0.28
   2 -23   1    5.77    0.32
  -2 -23  -1    5.19    0.32
   2  23   1    6.04    0.30
  -2  23  -1    5.69    0.38
   2 -24  -1   17.07    0.53
   2 -24  -1   15.47    0.47
  -2 -24   1   16.06    0.53
  -2 -24   1   16.02    0.51
  -2  24   1   15.53    0.50
  -2  24   1   14.96    0.54
   2  24  -1   16.79    0.53
   1 -24  -1    7.16    0.30
  -1 -24   1    7.89    0.36
   1 -24  -1    8.67    0.39
  -1 -24   1    7.90    0.35
  -1  24   1    8.63    0.36
   1  24  -1    8.38    0.41
  -1  24   1    8.27    0.38
   0 -24  -1    7.74    0.37
   0 -24   1    8.44    0.34
   0 -24   1    8.40    0.31
   0 -24  -1    8.28    0.36
   0 -24  -1    8.21    0.30
   0 -24   1    8.12    0.37
   0  24  -1    7.68    0.39
   0  24   1    8.17    0.33
   1 -24   1    5.04    0.31
  -1 -24  -1    4.85    0.32
   1 -24   1    4.56    0.25
  -1 -24  -1    4.18    0.31
  -1  24  -1    4.72    0.36
   1  24   1    5.06    0.28
   2 -24   1    3.82    0.29
   2 -24   1    3.89    0.26
  -2 -24  -1    3.73    0.30
  -2 -24  -1    4.05    0.31
  -2  24  -1    4.63    0.38
   2  24   1    4.32    0.27
  -2 -25   1    6.35    0.35
  -2 -25   1    6.70    0.38
   2 -25  -1    7.51    0.33
   2 -25  -1    7.05    0.37
   2  25  -1    7.45    0.38
  -2  25   1    6.45    0.37
  -2  25   1    6.93    0.35
   1 -25  -1    8.49    0.40
  -1 -25   1    8.00    0.38
  -1 -25   1    8.15    0.37
   1 -25  -1    7.83    0.32
   1  25  -1    8.12    0.41
  -1  25   1    8.17    0.35
   0 -25  -1    3.70    0.30
   0 -25   1    3.37    0.22
   0 -25   1    4.17    0.26
   0 -25   1    3.66    0.29
   0  25  -1    3.77    0.33
   0  25   1    3.52    0.25
  -1 -25  -1   19.58    0.59
  -1 -25  -1   19.80    0.61
   1 -25   1   20.48    0.54
   1 -25   1   19.50    0.60
  -1  25  -1   20.83    0.66
   1  25   1   20.43    0.56
   0 -26   1   12.28    0.47
   0 -26  -1   12.35    0.49
   0 -26   1   11.96    0.39
   0 -26   1   11.19    0.50
   0  26  -1   11.87    0.51
  -6   0   2    7.07    0.34
  -6   0   2    7.18    0.38
   6   0  -2    7.68    0.32
   6   0  -2    7.35    0.32
  -6   0   2    6.94    0.34
  -5   0   2   81.91    1.45
  -5   0   2   80.23    1.51
  -5   0   2   81.77    1.46
   5   0  -2   83.31    1.41
   5   0  -2   81.26    1.44
  -5   0   2   80.55    1.47
   4   0  -2    7.83    0.25
  -4   0   2    8.19    0.29
  -4   0   2    9.43    0.29
   4   0  -2    8.08    0.27
  -4   0   2    8.60    0.28
   4   0  -2    8.20    0.21
  -4   0   2    8.38    0.31
  -3   0   2   61.07    1.05
  -3   0   2   61.50    1.06
  -3   0   2   62.15    1.09
  -3   0   2   61.08    1.08
   3   0  -2   61.39    1.05
   3   0  -2   62.29    1.02
   3   0  -2   62.55    0.99
  -3   0   2   62.68    0.98
   2   0  -2   12.49    0.27
  -2   0   2   12.55    0.27
   2   0  -2   12.75    0.26
  -2   0   2   12.33    0.24
  -2   0   2   12.53    0.31
  -2   0   2   12.44    0.30
  -2   0   2   12.89    0.29
   2   0  -2   12.80    0.26
   1   0  -2  154.35    2.35
  -1   0   2  153.96    2.38
   1   0  -2  153.18    2.36
  -1   0   2  154.45    2.34
  -1   0   2  154.29    2.36
   1   0  -2  160.36    2.34
  -1   0   2  155.25    2.38
  -1   0   2  152.31    2.34
   0   0  -2   56.55    0.91
   0   0   2   56.47    0.91
   0   0   2   54.82    0.92
   0   0   2   55.76    0.91
   0   0   2   55.54    0.90
   0   0  -2   60.30    0.93
   0   0   2   54.73    0.90
   0   0   2   54.84    0.91
   1   0   2   16.09    0.29
   1   0   2   15.58    0.33
   1   0   2   15.72    0.33
  -1   0  -2   16.09    0.33
   1   0   2   15.75    0.33
  -1   0  -2   15.73    0.36
   1   0   2   16.01    0.31
   1   0   2   15.59    0.32
   1   0   2   16.15    0.31
   1   0   2   16.26    0.34
   2   0   2  188.04    2.93
  -2   0  -2  190.69    2.97
   2   0   2  187.32    2.92
   2   0   2  188.69    2.96
  -2   0  -2  198.34    2.93
   2   0   2  188.30    2.95
   2   0   2  187.29    2.90
   2   0   2  184.06    2.92
   2   0   2  195.08    2.90
  -2   0  -2  196.09    2.92
   2   0   2  192.98    2.95
   3   0   2    0.67    0.11
   3   0   2    0.58    0.09
   3   0   2    0.65    0.10
   3   0   2    0.73    0.09
  -3   0  -2    0.64    0.10
  -3   0  -2    0.52    0.12
   3   0   2    0.92    0.10
   3   0   2    0.69    0.10
  -3   0  -2    0.74    0.11
  -3   0  -2    0.92    0.10
  -3   0  -2    0.94    0.10
   3   0   2    0.81    0.08
   4   0   2   13.13    0.40
   4   0   2   13.30    0.35
   4   0   2   13.44    0.38
  -4   0  -2   12.22    0.42
  -4   0  -2   12.96    0.38
   4   0   2   13.16    0.38
   4   0   2   12.60    0.35
   5   0   2   16.69    0.51
   5   0   2   17.21    0.48
   5   0   2   16.49    0.48
  -5   0  -2   16.58    0.54
  -5   0  -2   16.86    0.57
  -6  -1   2    6.82    0.34
   6  -1  -2    6.65    0.31
  -6  -1   2    7.44    0.37
  -6  -1   2    6.93    0.34
   6  -1  -2    6.81    0.31
   6   1  -2    7.11    0.32
   6   1  -2    7.24    0.30
  -6   1   2    7.03    0.37
  -6   1   2    7.08    0.33
  -6   1   2    6.89    0.34
   5  -1  -2    4.46    0.23
   5  -1  -2    4.56    0.23
  -5  -1   2    5.41    0.27
  -5  -1   2    4.60    0.28
  -5  -1   2    4.71    0.25
  -5  -1   2    4.66    0.25
  -5   1   2    4.46    0.25
   5   1  -2    4.70    0.22
  -5   1   2    4.60    0.25
   5   1  -2    4.45    0.23
  -5   1   2    4.10    0.23
  -5   1   2    4.44    0.27
  -4  -1   2   72.93    1.29
  -4  -1   2   73.98    1.31
   4  -1  -2   74.54    1.19
  -4  -1   2   74.99    1.30
   4  -1  -2   76.32    1.29
   4  -1  -2   75.50    1.26
  -4  -1   2   73.37    1.34
  -4   1   2   74.16    1.33
   4   1  -2   74.03    1.28
  -4   1   2   73.41    1.27
  -4   1   2   73.97    1.29
   4   1  -2   74.46    1.24
  -4   1   2   73.66    1.30
  -3  -1   2  131.95    2.13
   3  -1  -2  131.91    2.04
   3  -1  -2  133.04    2.07
  -3  -1   2  134.21    2.10
  -3  -1   2  134.46    2.03
   3  -1  -2  126.91    2.09
  -3  -1   2  133.95    2.14
  -3  -1   2  136.33    2.11
  -3   1   2  138.38    2.15
   3   1  -2  134.88    2.12
   3   1  -2  136.50    2.08
  -3   1   2  138.04    2.06
  -3   1   2  137.86    2.18
  -3   1   2  134.62    2.15
  -3   1   2  137.57    2.20
   3   1  -2  134.00    2.15
  -2  -1   2   59.91    0.97
  -2  -1   2   59.27    1.02
   2  -1  -2   60.29    0.98
  -2  -1   2   61.20    1.00
  -2  -1   2   60.46    0.95
  -2  -1   2   60.76    1.02
   2  -1  -2   59.97    0.97
  -2   1   2   60.02    1.02
  -2   1   2   59.28    1.01
  -2   1   2   60.40    0.99
  -2   1   2   60.67    0.93
  -2   1   2   60.02    0.98
   2   1  -2   59.75    0.96
   2   1  -2   59.53    0.98
   2   1  -2   60.82    0.95
   1  -1  -2   56.16    0.91
  -1  -1   2   55.81    0.90
  -1  -1   2   56.87    0.92
  -1  -1   2   57.02    0.90
  -1  -1   2   57.16    0.93
   1  -1  -2   56.63    0.92
  -1  -1   2   55.62    0.93
  -1   1   2   56.72    0.96
  -1   1   2   57.16    0.92
  -1   1   2   58.95    0.94
  -1   1   2   58.12    0.91
  -1   1   2   58.13    0.95
  -1   1   2   59.84    0.92
   1   1  -2   58.30    0.92
   1   1  -2   58.19    0.93
   0  -1  -2    8.92    0.21
   0  -1   2    9.25    0.22
   0  -1   2    8.73    0.21
   0  -1  -2    9.08    0.23
   0  -1   2    8.57    0.20
   0  -1   2    8.46    0.20
   0  -1  -2    8.30    0.19
   0   1   2    8.82    0.22
   0   1   2    8.93    0.20
   0   1  -2    9.45    0.22
   0   1   2    9.23    0.21
   0   1   2    9.25    0.19
   0   1   2    9.31    0.21
   1  -1   2    7.54    0.21
   1  -1   2    8.14    0.21
   1  -1   2    8.05    0.18
   1  -1   2    8.00    0.22
   1  -1   2    7.99    0.19
  -1  -1  -2    8.15    0.23
  -1  -1  -2    9.58    0.23
  -1  -1  -2    8.00    0.20
   1  -1   2    7.87    0.18
   1   1   2    8.17    0.21
  -1   1  -2    8.64    0.21
   1   1   2    8.03    0.22
   1   1   2    8.17    0.19
   1   1   2    8.40    0.20
   1   1   2    7.78    0.21
   1   1   2    8.37    0.19
  -1   1  -2    8.29    0.21
   2  -1   2  155.44    2.48
  -2  -1  -2  160.58    2.50
   2  -1   2  159.13    2.43
  -2  -1  -2  161.01    2.44
   2  -1   2  155.33    2.42
  -2  -1  -2  161.09    2.43
   2  -1   2  161.04    2.45
   2  -1   2  157.17    2.46
   2  -1   2  158.85    2.47
   2  -1   2  157.21    2.49
   2  -1   2  156.36    2.45
  -2  -1  -2  156.57    2.49
  -2   1  -2  158.47    2.40
   2   1   2  156.39    2.41
   2   1   2  154.01    2.40
   2   1   2  154.83    2.37
   2   1   2  154.26    2.37
   2   1   2  153.04    2.41
   2   1   2  157.08    2.43
   2   1   2  151.55    2.44
   2   1   2  153.15    2.41
  -2   1  -2  158.31    2.41
  -2   1  -2  154.87    2.45
   3  -1   2   79.13    1.27
  -3  -1  -2   77.74    1.35
   3  -1   2   79.53    1.33
   3  -1   2   80.11    1.31
   3  -1   2   78.76    1.34
   3  -1   2   78.98    1.31
  -3  -1  -2   79.92    1.30
  -3  -1  -2   77.60    1.41
   3  -1   2   77.65    1.30
  -3  -1  -2   81.27    1.35
   3  -1   2   78.32    1.36
   3   1   2   78.24    1.34
   3   1   2   80.47    1.31
  -3   1  -2   80.99    1.33
   3   1   2   78.36    1.35
   3   1   2   79.61    1.32
   3   1   2   78.90    1.32
   3   1   2   79.70    1.35
  -3   1  -2   79.70    1.36
  -3   1  -2   79.84    1.35
   3   1   2   79.05    1.38
  -3   1  -2   80.82    1.31
  -3   1  -2   77.76    1.40
   4  -1   2   12.06    0.32
   4  -1   2   11.97    0.34
   4  -1   2   11.97    0.38
  -4  -1  -2   11.69    0.41
  -4  -1  -2   12.61    0.37
   4  -1   2   11.86    0.36
   4  -1   2   12.53    0.36
  -4   1  -2   11.79    0.43
   4   1   2   11.74    0.36
   4   1   2   11.88    0.33
   4   1   2   12.25    0.34
   4   1   2   11.92    0.39
  -4   1  -2   12.40    0.41
  -4   1  -2   12.52    0.37
   4   1   2   12.14    0.36
   5  -1   2    1.63    0.17
  -5  -1  -2    1.47    0.20
   5  -1   2    1.52    0.19
  -5  -1  -2    1.30    0.21
   5  -1   2    1.48    0.17
   5   1   2    1.62    0.19
  -5   1  -2    1.34    0.19
   5   1   2    1.25    0.17
  -5   1  -2    0.99    0.18
   5   1   2    1.31    0.17
  -6  -2   2   21.60    0.71
   6  -2  -2   20.50    0.54
  -6  -2   2   21.04    0.59
  -6  -2   2   20.64    0.63
   6  -2  -2   20.66    0.56
  -6  -2   2   20.45    0.58
  -6   2   2   19.91    0.54
  -6   2   2   20.36    0.62
  -6   2   2   19.75    0.58
   6   2  -2   20.08    0.53
   6   2  -2   20.85    0.56
  -5  -2   2   12.52    0.40
   5  -2  -2   11.88    0.37
  -5  -2   2   12.24    0.43
   5  -2  -2   12.25    0.36
  -5  -2   2   12.37    0.40
  -5  -2   2   12.18    0.39
  -5   2   2   12.64    0.43
   5   2  -2   11.96    0.35
  -5   2   2   12.76    0.38
   5   2  -2   12.44    0.38
  -5   2   2   12.37    0.40
  -5   2   2   12.22    0.40
   4  -2  -2    2.22    0.16
   4  -2  -2    2.46    0.12
   4  -2  -2    2.29    0.16
  -4  -2   2    2.25    0.17
  -4  -2   2    2.25    0.19
  -4  -2   2    2.56    0.13
  -4  -2   2    2.28    0.16
  -4  -2   2    2.22    0.17
  -4   2   2    1.96    0.17
   4   2  -2    2.21    0.14
   4   2  -2    2.05    0.15
  -4   2   2    2.41    0.17
  -4   2   2    2.37    0.16
  -4   2   2    2.17    0.19
  -3  -2   2   13.36    0.34
   3  -2  -2   13.93    0.29
  -3  -2   2   13.22    0.34
  -3  -2   2   13.01    0.32
  -3  -2   2   13.81    0.28
   3  -2  -2   13.63    0.32
  -3  -2   2   13.80    0.36
   3  -2  -2   13.64    0.31
  -3   2   2   13.45    0.32
   3   2  -2   14.30    0.27
  -3   2   2   13.55    0.35
   3   2  -2   13.54    0.30
  -3   2   2   13.79    0.33
   3   2  -2   13.64    0.33
   2  -2  -2  105.49    1.64
   2  -2  -2  104.56    1.64
  -2  -2   2  104.64    1.63
  -2  -2   2  105.05    1.63
  -2  -2   2  104.85    1.69
  -2  -2   2  106.50    1.61
  -2  -2   2  105.05    1.68
   2  -2  -2  107.56    1.62
  -2   2   2  107.62    1.67
  -2   2   2  105.53    1.70
  -2   2   2  106.05    1.67
   2   2  -2  106.17    1.67
  -2   2   2  103.93    1.69
   2   2  -2  107.49    1.63
   2   2  -2  108.61    1.64
   1  -2  -2    1.90    0.10
  -1  -2   2    2.03    0.11
  -1  -2   2    1.89    0.11
   1  -2  -2    2.18    0.10
  -1  -2   2    1.90    0.11
  -1  -2   2    1.81    0.09
  -1  -2   2    1.95    0.09
  -1   2   2    1.74    0.09
  -1   2   2    1.60    0.11
  -1   2   2    1.47    0.09
   1   2  -2    1.78    0.10
  -1   2   2    1.90    0.10
  -1   2   2    1.59    0.09
  -1   2   2    1.73    0.08
   1   2  -2    1.72    0.09
   0  -2   2  105.04    1.61
   0  -2  -2  101.74    1.63
   0  -2  -2  104.49    1.60
   0  -2   2  103.92    1.60
   0  -2   2  100.81    1.59
   0  -2   2  102.96    1.60
   0  -2   2  103.12    1.60
   0  -2  -2  102.46    1.57
   0  -2   2  104.10    1.63
   0   2  -2  107.48    1.64
   0   2  -2  106.78    1.62
   0   2   2  105.55    1.61
   0   2   2  105.40    1.63
   0   2   2  101.16    1.65
   0   2   2  103.69    1.63
   0   2   2  105.26    1.61
  -1  -2  -2   67.37    1.13
   1  -2   2   64.86    1.09
  -1  -2  -2   67.80    1.06
   1  -2   2   65.54    1.08
  -1  -2  -2   68.20    1.08
   1  -2   2   69.65    1.06
   1  -2   2   67.39    1.13
   1  -2   2   68.42    1.07
   1  -2   2   67.85    1.09
   1  -2   2   67.07    1.09
   1  -2   2   67.07    1.08
   1   2   2   68.09    1.07
   1   2   2   66.84    1.10
   1   2   2   67.42    1.07
  -1   2  -2   70.88    1.11
   1   2   2   67.31    1.12
   1   2   2   68.08    1.10
   1   2   2   66.45    1.09
   2  -2   2   16.81    0.35
   2  -2   2   15.56    0.35
  -2  -2  -2   16.80    0.34
   2  -2   2   16.99    0.35
   2  -2   2   16.76    0.37
   2  -2   2   15.76    0.33
  -2  -2  -2   17.06    0.33
  -2  -2  -2   16.29    0.39
   2  -2   2   17.04    0.40
   2  -2   2   16.64    0.35
   2  -2   2   16.71    0.36
  -2  -2  -2   16.24    0.39
   2   2   2   17.42    0.33
   2   2   2   17.49    0.34
   2   2   2   16.97    0.40
   2   2   2   17.30    0.37
   2   2   2   16.97    0.37
   2   2   2   17.66    0.39
  -2   2  -2   17.70    0.37
   2   2   2   17.28    0.37
   3  -2   2    2.38    0.14
   3  -2   2    2.37    0.13
  -3  -2  -2    2.57    0.20
  -3  -2  -2    2.23    0.17
  -3  -2  -2    2.33    0.16
   3  -2   2    2.64    0.16
   3  -2   2    2.36    0.15
   3  -2   2    2.35    0.14
   3  -2   2    2.24    0.14
   3  -2   2    2.37    0.14
   3   2   2    2.54    0.18
  -3   2  -2    2.24    0.15
   3   2   2    2.29    0.15
   3   2   2    2.31    0.16
   3   2   2    2.45    0.15
  -3   2  -2    2.47    0.14
  -3   2  -2    2.44    0.17
   3   2   2    2.35    0.13
   3   2   2    2.33    0.14
   4  -2   2   15.09    0.37
   4  -2   2   14.84    0.40
   4  -2   2   15.31    0.43
  -4  -2  -2   15.02    0.48
   4  -2   2   14.76    0.39
  -4  -2  -2   15.40    0.42
   4  -2   2   15.01    0.40
   4   2   2   16.52    0.44
   4   2   2   15.69    0.46
  -4   2  -2   15.44    0.41
   4   2   2   15.58    0.40
  -4   2  -2   16.31    0.50
   4   2   2   16.39    0.43
  -4   2  -2   15.07    0.46
  -5  -2  -2   14.91    0.55
   5  -2   2   14.55    0.44
   5  -2   2   14.93    0.47
   5  -2   2   14.88    0.43
   5  -2   2   15.25    0.44
  -5  -2  -2   15.34    0.52
  -5   2  -2   14.57    0.49
  -5   2  -2   14.22    0.52
   5   2   2   14.48    0.45
   5   2   2   14.56    0.48
   5   2   2   15.92    0.46
  -6  -3   2    4.36    0.30
  -6  -3   2    4.14    0.30
  -6  -3   2    3.78    0.29
   6  -3  -2    3.77    0.25
  -6  -3   2    3.66    0.27
   6  -3  -2    4.13    0.25
  -6   3   2    4.01    0.28
  -6   3   2    3.92    0.30
   6   3  -2    3.91    0.25
   6   3  -2    3.91    0.24
   5  -3  -2   26.99    0.60
  -5  -3   2   26.94    0.64
  -5  -3   2   27.29    0.64
   5  -3  -2   27.52    0.62
  -5  -3   2   27.32    0.69
  -5  -3   2   27.33    0.65
  -5   3   2   27.40    0.65
   5   3  -2   27.91    0.59
  -5   3   2   26.94    0.60
  -5   3   2   27.13    0.65
   5   3  -2   27.19    0.62
  -5   3   2   27.13    0.68
  -4  -3   2   69.13    1.25
  -4  -3   2   69.34    1.23
  -4  -3   2   71.26    1.15
   4  -3  -2   70.35    1.20
  -4  -3   2   69.45    1.25
   4  -3  -2   70.32    1.14
  -4  -3   2   70.46    1.28
   4  -3  -2   70.35    1.22
   4   3  -2   70.49    1.17
  -4   3   2   67.56    1.26
   4   3  -2   68.14    1.21
  -4   3   2   67.99    1.24
  -4   3   2   70.00    1.23
  -4   3   2   71.28    1.19
   3  -3  -2    8.67    0.24
  -3  -3   2    8.97    0.27
  -3  -3   2    9.01    0.28
  -3  -3   2    8.73    0.24
   3  -3  -2    8.47    0.22
  -3  -3   2    9.21    0.22
  -3  -3   2    9.03    0.27
   3  -3  -2    8.57    0.24
  -3   3   2    8.20    0.27
   3   3  -2    8.18    0.24
   3   3  -2    8.07    0.21
  -3   3   2    8.21    0.23
   3   3  -2    8.44    0.19
  -3   3   2    8.55    0.26
  -2  -3   2   40.53    0.73
  -2  -3   2   41.02    0.66
   2  -3  -2   41.37    0.70
   2  -3  -2   40.87    0.69
  -2  -3   2   41.15    0.69
  -2  -3   2   40.81    0.74
   2  -3  -2   41.79    0.68
  -2  -3   2   42.02    0.73
  -2  -3   2   42.00    0.69
   2   3  -2   41.19    0.66
  -2   3   2   40.09    0.72
   2   3  -2   40.53    0.71
  -2   3   2   41.47    0.71
  -2   3   2   42.33    0.70
   2   3  -2   40.91    0.68
  -2   3   2   41.06    0.74
  -1  -3   2   85.05    1.37
  -1  -3   2   86.56    1.34
  -1  -3   2   84.72    1.33
   1  -3  -2   83.78    1.34
  -1  -3   2   84.09    1.32
  -1  -3   2   86.18    1.35
  -1  -3   2   85.01    1.33
  -1   3   2   85.07    1.35
  -1   3   2   84.85    1.36
   1   3  -2   85.99    1.36
   1   3  -2   88.16    1.36
  -1   3   2   88.75    1.39
  -1   3   2   86.34    1.33
  -1   3   2   86.36    1.36
   0  -3  -2   46.87    0.76
   0  -3  -2   44.99    0.79
   0  -3  -2   45.80    0.72
   0  -3   2   45.38    0.76
   0  -3   2   46.27    0.80
   0  -3   2   47.04    0.76
   0  -3   2   47.16    0.75
   0  -3   2   43.84    0.76
   0   3   2   43.35    0.72
   0   3  -2   43.57    0.74
   0   3   2   43.77    0.70
   0   3   2   42.88    0.73
   0   3  -2   44.79    0.73
   0   3   2   44.35    0.72
   0   3   2   43.80    0.76
   0   3   2   44.63    0.73
   1  -3   2    3.14    0.12
   1  -3   2    3.18    0.10
   1  -3   2    3.17    0.12
   1  -3   2    3.00    0.12
   1  -3   2    3.12    0.15
  -1  -3  -2    3.13    0.08
   1  -3   2    2.97    0.12
  -1  -3  -2    3.09    0.09
   1  -3   2    3.00    0.13
  -1  -3  -2    3.01    0.12
  -1  -3  -2    3.16    0.15
   1  -3   2    3.00    0.12
  -1   3  -2    3.14    0.13
   1   3   2    2.94    0.12
   1   3   2    2.69    0.12
   1   3   2    2.66    0.13
   1   3   2    2.95    0.12
   1   3   2    2.94    0.13
   1   3   2    2.93    0.09
   2  -3   2    8.98    0.23
   2  -3   2    8.73    0.24
  -2  -3  -2    9.47    0.20
  -2  -3  -2    8.76    0.27
   2  -3   2    9.33    0.29
  -2  -3  -2    9.13    0.22
   2  -3   2    9.05    0.23
   2  -3   2    8.85    0.22
   2  -3   2    9.30    0.24
   2  -3   2    9.28    0.23
   2  -3   2    9.01    0.24
  -2  -3  -2    9.25    0.27
   2   3   2    9.15    0.25
   2   3   2    8.47    0.24
   2   3   2    8.40    0.26
  -2   3  -2    8.79    0.24
   2   3   2    8.59    0.24
   2   3   2    8.94    0.20
   2   3   2    9.03    0.24
   3  -3   2   69.73    1.20
   3  -3   2   70.24    1.21
  -3  -3  -2   71.03    1.25
   3  -3   2   71.46    1.17
   3  -3   2   71.42    1.23
   3  -3   2   71.81    1.28
  -3  -3  -2   71.27    1.23
   3  -3   2   69.09    1.18
  -3  -3  -2   71.80    1.31
   3  -3   2   71.52    1.20
   3  -3   2   71.01    1.19
   3   3   2   72.40    1.19
   3   3   2   71.18    1.22
  -3   3  -2   72.90    1.24
  -3   3  -2   74.66    1.25
   3   3   2   71.54    1.28
   3   3   2   73.06    1.26
   3   3   2   71.40    1.24
   4  -3   2   33.54    0.72
  -4  -3  -2   33.31    0.72
   4  -3   2   34.36    0.69
   4  -3   2   33.71    0.69
   4  -3   2   33.33    0.66
   4  -3   2   33.66    0.69
  -4  -3  -2   33.69    0.79
   4   3   2   33.32    0.74
   4   3   2   34.11    0.72
  -4   3  -2   32.38    0.74
  -4   3  -2   33.59    0.82
  -4   3  -2   33.13    0.75
   4   3   2   32.49    0.70
  -4   3  -2   33.33    0.78
   5  -3   2    2.97    0.22
  -5  -3  -2    3.24    0.30
  -5  -3  -2    3.06    0.28
  -5  -3  -2    2.73    0.29
   5  -3   2    3.03    0.21
   5  -3   2    2.92    0.21
   5  -3   2    2.70    0.23
   5   3   2    2.87    0.24
   5   3   2    2.68    0.23
  -5   3  -2    2.80    0.26
  -5   3  -2    2.85    0.28
   5   3   2    3.07    0.23
  -5   3  -2    2.80    0.25
  -6  -4   2   21.84    0.68
   6  -4  -2   24.27    0.62
   6  -4  -2   23.99    0.60
  -6  -4   2   23.29    0.65
  -6  -4   2   23.93    0.64
  -6  -4   2   25.26    0.69
   6   4  -2   24.00    0.62
  -6   4   2   23.31    0.68
  -6   4   2   24.91    0.66
   6   4  -2   24.53    0.59
  -5  -4   2   39.49    0.83
  -5  -4   2   38.96    0.88
   5  -4  -2   38.18    0.80
  -5  -4   2   39.75    0.86
  -5  -4   2   39.85    0.83
   5  -4  -2   39.60    0.79
  -5   4   2   39.14    0.78
  -5   4   2   39.33    0.87
   5   4  -2   38.90    0.77
  -5   4   2   39.31    0.84
  -5   4   2   38.68    0.83
   5   4  -2   39.27    0.81
   4  -4  -2    4.82    0.21
  -4  -4   2    4.74    0.24
   4  -4  -2    4.84    0.21
   4  -4  -2    5.10    0.17
  -4  -4   2    4.70    0.25
  -4  -4   2    4.61    0.19
  -4  -4   2    4.93    0.23
   4   4  -2    5.04    0.22
  -4   4   2    4.78    0.20
   4   4  -2    4.48    0.18
  -4   4   2    4.37    0.22
  -4   4   2    4.22    0.24
  -4   4   2    5.03    0.23
  -3  -4   2   11.04    0.31
   3  -4  -2   10.34    0.27
  -3  -4   2   11.11    0.32
   3  -4  -2   10.97    0.26
  -3  -4   2   10.85    0.31
  -3  -4   2   11.03    0.26
   3   4  -2   10.28    0.21
  -3   4   2   10.43    0.26
  -3   4   2   10.41    0.29
   3   4  -2   10.44    0.24
  -3   4   2   10.05    0.29
  -3   4   2   10.36    0.31
   3   4  -2   10.45    0.28
  -2  -4   2  154.45    2.30
  -2  -4   2  153.48    2.37
  -2  -4   2  151.71    2.33
  -2  -4   2  151.94    2.32
  -2  -4   2  156.35    2.40
   2  -4  -2  149.32    2.33
   2  -4  -2  153.61    2.32
   2  -4  -2  149.61    2.33
  -2  -4   2  148.95    2.37
  -2   4   2  151.08    2.39
   2   4  -2  154.87    2.37
  -2   4   2  153.46    2.38
   2   4  -2  155.99    2.31
  -2   4   2  151.54    2.37
   2   4  -2  152.08    2.32
  -2   4   2  152.15    2.34
  -1  -4   2   34.37    0.63
  -1  -4   2   34.52    0.59
   1  -4  -2   35.30    0.60
  -1  -4   2   34.50    0.58
  -1  -4   2   34.04    0.61
   1  -4  -2   34.54    0.61
  -1  -4   2   34.65    0.59
  -1  -4   2   34.29    0.59
   1   4  -2   35.31    0.61
  -1   4   2   35.52    0.64
  -1   4   2   35.04    0.60
  -1   4   2   34.29    0.60
  -1   4   2   35.57    0.62
   1   4  -2   36.01    0.61
  -1   4   2   35.70    0.58
   0  -4   2    0.73    0.06
   0  -4   2    0.75    0.07
   0  -4  -2    0.58    0.05
   0  -4   2    0.64    0.07
   0  -4  -2    0.85    0.07
   0  -4   2    0.82    0.07
   0  -4  -2    0.63    0.08
   0  -4   2    0.72    0.08
   0  -4   2    0.43    0.06
   0   4  -2    0.77    0.07
   0   4   2    0.70    0.08
   0   4   2    0.68    0.06
   0   4   2    0.67    0.05
   0   4   2    0.64    0.07
   0   4   2    0.66    0.06
  -1  -4  -2  213.82    3.27
   1  -4   2  209.45    3.23
   1  -4   2  209.35    3.31
   1  -4   2  213.54    3.23
  -1  -4  -2  215.91    3.22
   1  -4   2  209.46    3.23
   1  -4   2  216.12    3.22
  -1  -4  -2  213.97    3.28
   1  -4   2  214.44    3.24
   1  -4   2  215.26    3.20
   1  -4   2  210.61    3.25
   1   4   2  207.81    3.19
  -1   4  -2  216.21    3.21
   1   4   2  206.56    3.21
   1   4   2  205.80    3.19
   1   4   2  204.34    3.17
   1   4   2  211.14    3.18
   2  -4   2   24.13    0.47
   2  -4   2   24.35    0.47
  -2  -4  -2   24.09    0.41
   2  -4   2   23.85    0.53
  -2  -4  -2   23.90    0.44
   2  -4   2   23.37    0.46
   2  -4   2   23.51    0.47
  -2  -4  -2   23.71    0.50
  -2  -4  -2   23.64    0.51
   2  -4   2   24.27    0.45
   2  -4   2   23.50    0.47
   2  -4   2   23.43    0.46
   2   4   2   23.87    0.43
   2   4   2   23.82    0.48
   2   4   2   23.93    0.48
   2   4   2   24.32    0.51
  -2   4  -2   23.84    0.49
   2   4   2   23.66    0.49
  -3  -4  -2   12.98    0.35
   3  -4   2   12.72    0.31
  -3  -4  -2   12.90    0.37
   3  -4   2   12.77    0.32
   3  -4   2   12.81    0.33
   3  -4   2   12.36    0.32
   3  -4   2   13.21    0.33
   3  -4   2   12.78    0.31
   3  -4   2   13.46    0.39
   3  -4   2   12.98    0.35
  -3  -4  -2   12.33    0.40
  -3   4  -2   12.91    0.34
   3   4   2   12.20    0.35
   3   4   2   12.33    0.33
   3   4   2   13.34    0.38
   3   4   2   12.19    0.34
   3   4   2   12.64    0.37
   4  -4   2   22.44    0.52
  -4  -4  -2   22.95    0.56
   4  -4   2   21.51    0.53
  -4  -4  -2   21.90    0.61
   4  -4   2   22.63    0.51
   4  -4   2   22.01    0.52
   4   4   2   20.91    0.53
  -4   4  -2   21.65    0.58
  -4   4  -2   21.66    0.52
  -4   4  -2   21.40    0.55
  -4   4  -2   21.66    0.55
   4   4   2   20.90    0.52
   4   4   2   20.37    0.55
  -5  -4  -2    5.93    0.34
   5  -4   2    5.53    0.28
   5  -4   2    6.05    0.28
   5  -4   2    5.84    0.28
  -5  -4  -2    5.52    0.29
  -5  -4  -2    5.66    0.37
   5   4   2    5.63    0.31
   5   4   2    6.30    0.31
   5   4   2    5.82    0.30
  -5   4  -2    6.27    0.33
  -5   4  -2    5.67    0.33
   6  -5  -2    0.23    0.12
   6  -5  -2    0.52    0.15
  -6  -5   2    1.04    0.17
  -6  -5   2    0.73    0.17
  -6  -5   2    0.66    0.18
  -6  -5   2    0.54    0.16
   6   5  -2    0.57    0.13
  -6   5   2    0.75    0.17
   6   5  -2    0.64    0.13
  -6   5   2    0.60    0.16
  -5  -5   2    5.71    0.30
  -5  -5   2    5.95    0.28
   5  -5  -2    5.92    0.26
  -5  -5   2    5.75    0.31
   5  -5  -2    6.14    0.26
  -5   5   2    5.74    0.30
   5   5  -2    6.10    0.27
  -5   5   2    5.48    0.28
   5   5  -2    5.78    0.24
  -5   5   2    6.12    0.29
   4  -5  -2    6.87    0.24
  -4  -5   2    6.45    0.29
   4  -5  -2    6.40    0.24
   4  -5  -2    7.10    0.21
  -4  -5   2    7.12    0.23
  -4  -5   2    6.42    0.26
  -4  -5   2    6.46    0.28
   4   5  -2    6.41    0.25
  -4   5   2    6.28    0.26
  -4   5   2    6.63    0.28
   4   5  -2    6.35    0.22
  -4   5   2    6.15    0.25
  -4   5   2    6.79    0.23
   3  -5  -2  135.74    2.13
   3  -5  -2  137.02    2.08
   3  -5  -2  134.27    2.15
  -3  -5   2  138.65    2.21
  -3  -5   2  134.58    2.20
  -3  -5   2  138.56    2.21
  -3  -5   2  138.64    2.14
   3   5  -2  134.59    2.16
  -3   5   2  136.60    2.11
   3   5  -2  136.49    2.06
   3   5  -2  136.71    2.10
  -3   5   2  136.49    2.17
  -3   5   2  133.59    2.18
  -3   5   2  136.47    2.19
  -2  -5   2   19.73    0.36
   2  -5  -2   19.56    0.38
   2  -5  -2   19.85    0.38
  -2  -5   2   20.98    0.40
   2  -5  -2   19.49    0.39
  -2  -5   2   19.76    0.43
  -2  -5   2   20.44    0.41
  -2  -5   2   20.15    0.36
  -2   5   2   20.89    0.38
  -2   5   2   20.27    0.41
  -2   5   2   19.75    0.41
   2   5  -2   19.51    0.35
  -2   5   2   20.28    0.43
   2   5  -2   20.19    0.37
   2   5  -2   19.27    0.41
   1  -5  -2  141.16    2.18
   1  -5  -2  144.21    2.20
  -1  -5   2  140.10    2.18
  -1  -5   2  141.82    2.16
  -1  -5   2  139.64    2.16
  -1  -5   2  141.80    2.23
  -1  -5   2  143.82    2.20
   1  -5  -2  145.63    2.16
  -1  -5   2  138.39    2.17
  -1   5   2  143.85    2.21
  -1   5   2  145.85    2.18
  -1   5   2  145.43    2.20
   1   5  -2  144.51    2.24
  -1   5   2  142.61    2.24
  -1   5   2  143.61    2.25
   1   5  -2  145.78    2.22
   0  -5   2   80.45    1.34
   0  -5   2   77.46    1.28
   0  -5   2   83.05    1.27
   0  -5  -2   81.60    1.29
   0  -5  -2   78.55    1.30
   0  -5  -2   81.53    1.27
   0  -5   2   77.61    1.26
   0  -5  -2   80.39    1.21
   0   5   2   81.24    1.29
   0   5   2   81.00    1.31
   0   5  -2   80.04    1.30
   0   5   2   79.11    1.23
   0   5   2   82.04    1.28
   0   5   2   80.15    1.27
   1  -5   2  101.48    1.72
   1  -5   2  105.15    1.63
   1  -5   2  105.52    1.63
   1  -5   2  103.59    1.65
   1  -5   2  104.45    1.62
   1  -5   2  102.86    1.65
   1  -5   2  101.84    1.63
  -1  -5  -2  105.87    1.62
  -1  -5  -2  105.21    1.68
  -1  -5  -2  104.54    1.68
   1  -5   2  106.09    1.60
   1   5   2  102.60    1.66
   1   5   2  104.97    1.66
   1   5   2  102.15    1.68
  -1   5  -2  107.28    1.69
   1   5   2  106.28    1.65
   2  -5   2   91.27    1.44
   2  -5   2   92.82    1.47
   2  -5   2   90.05    1.56
  -2  -5  -2   92.06    1.52
   2  -5   2   91.38    1.46
  -2  -5  -2   90.50    1.51
   2  -5   2   90.24    1.46
   2  -5   2   89.09    1.45
   2  -5   2   90.76    1.48
   2  -5   2   89.94    1.48
  -2  -5  -2   91.81    1.42
   2   5   2   92.61    1.46
   2   5   2   90.14    1.51
   2   5   2   87.08    1.48
   2   5   2   89.27    1.47
   2   5   2   90.56    1.40
  -2   5  -2   89.78    1.49
  -3  -5  -2   57.31    1.05
   3  -5   2   57.49    1.01
  -3  -5  -2   56.91    1.11
   3  -5   2   57.24    1.00
   3  -5   2   56.91    0.99
  -3  -5  -2   57.13    1.03
   3  -5   2   57.75    1.10
   3  -5   2   55.89    0.99
   3  -5   2   56.23    0.98
   3  -5   2   56.58    0.97
   3  -5   2   57.16    1.01
  -3   5  -2   58.42    1.07
   3   5   2   55.78    1.06
   3   5   2   57.41    1.04
   3   5   2   55.90    1.00
   3   5   2   57.07    1.02
  -3   5  -2   56.93    1.04
  -4  -5  -2    8.64    0.33
   4  -5   2    8.57    0.31
   4  -5   2    8.70    0.28
   4  -5   2    8.88    0.30
  -4  -5  -2    8.50    0.37
   4  -5   2    8.44    0.29
   4   5   2    8.25    0.33
  -4   5  -2    8.64    0.34
  -4   5  -2    8.69    0.33
  -4   5  -2    9.12    0.32
   4   5   2    8.76    0.31
  -4   5  -2    8.99    0.33
   4   5   2    8.99    0.33
   5  -5   2    1.38    0.17
   5  -5   2    1.71    0.18
  -5  -5  -2    1.86    0.20
  -5  -5  -2    1.56    0.24
   5  -5   2    1.77    0.19
  -5  -5  -2    1.68    0.23
   5   5   2    1.13    0.17
  -5   5  -2    1.48    0.20
  -5   5  -2    1.70    0.21
   5   5   2    1.39    0.18
   5   5   2    1.72    0.21
  -6  -6   2   15.62    0.54
   6  -6  -2   15.84    0.48
   6  -6  -2   16.18    0.49
  -6  -6   2   16.77    0.57
  -6  -6   2   15.75    0.51
  -6  -6   2   15.89    0.56
  -6   6   2   17.10    0.54
  -6   6   2   16.23    0.55
   6   6  -2   15.87    0.46
   6   6  -2   16.80    0.50
   5  -6  -2   21.77    0.46
  -5  -6   2   21.69    0.56
  -5  -6   2   21.80    0.61
   5  -6  -2   21.97    0.53
   5  -6  -2   21.11    0.53
  -5  -6   2   21.67    0.59
   5   6  -2   21.09    0.53
   5   6  -2   21.89    0.50
  -5   6   2   21.26    0.56
  -5   6   2   20.83    0.58
  -5   6   2   21.75    0.57
   4  -6  -2   40.47    0.74
  -4  -6   2   41.54    0.76
   4  -6  -2   40.32    0.78
  -4  -6   2   40.74    0.84
  -4  -6   2   41.29    0.82
  -4  -6   2   40.27    0.84
  -4   6   2   41.23    0.73
  -4   6   2   40.39    0.82
  -4   6   2   39.52    0.81
   4   6  -2   39.10    0.78
  -4   6   2   40.01    0.80
   4   6  -2   39.67    0.74
   3  -6  -2   29.61    0.55
  -3  -6   2   27.74    0.60
  -3  -6   2   31.02    0.52
   3  -6  -2   29.52    0.51
  -3  -6   2   28.82    0.61
   3  -6  -2   28.09    0.56
  -3  -6   2   29.29    0.56
  -3  -6   2   28.81    0.61
  -3   6   2   29.43    0.61
   3   6  -2   30.25    0.54
  -3   6   2   28.96    0.60
   3   6  -2   29.94    0.50
  -3   6   2   29.60    0.61
   3   6  -2   29.98    0.59
  -3   6   2   29.18    0.54
  -2  -6   2   68.13    1.17
  -2  -6   2   69.04    1.10
  -2  -6   2   69.88    1.19
   2  -6  -2   69.48    1.13
  -2  -6   2   70.44    1.15
   2  -6  -2   69.50    1.12
  -2  -6   2   68.97    1.09
  -2  -6   2   70.59    1.14
   2  -6  -2   70.52    1.12
  -2   6   2   70.04    1.17
  -2   6   2   68.82    1.16
  -2   6   2   68.47    1.15
   2   6  -2   69.88    1.08
   2   6  -2   70.03    1.10
   2   6  -2   69.50    1.16
  -2   6   2   69.42    1.10
  -1  -6   2   44.06    0.74
   1  -6  -2   44.79    0.75
   1  -6  -2   42.97    0.76
  -1  -6   2   43.83    0.72
   1  -6  -2   46.49    0.71
   1  -6  -2   45.18    0.73
  -1  -6   2   42.85    0.72
  -1  -6   2   43.54    0.80
  -1  -6   2   43.69    0.76
   1   6  -2   45.69    0.79
  -1   6   2   46.29    0.80
  -1   6   2   45.98    0.80
  -1   6   2   44.46    0.75
  -1   6   2   45.64    0.73
  -1   6   2   45.77    0.75
   0  -6   2    9.53    0.23
   0  -6   2    9.43    0.22
   0  -6   2    9.18    0.23
   0  -6   2    9.43    0.28
   0  -6  -2    9.61    0.24
   0  -6   2    9.78    0.22
   0  -6  -2    9.62    0.22
   0  -6  -2    9.36    0.26
   0   6   2   10.16    0.26
   0   6   2   10.50    0.23
   0   6   2    9.71    0.18
   0   6   2    9.88    0.22
   0   6   2    9.66    0.24
  -1  -6  -2   50.45    0.89
   1  -6   2   50.19    0.86
  -1  -6  -2   52.38    0.84
   1  -6   2   49.52    0.85
  -1  -6  -2   50.05    0.90
   1  -6   2   50.96    0.87
   1  -6   2   49.11    0.87
   1  -6   2   52.24    0.84
   1  -6   2   51.69    0.82
   1  -6   2   52.02    0.81
   1  -6   2   50.96    0.94
  -1   6  -2   52.33    0.83
   1   6   2   51.07    0.87
  -1   6  -2   51.23    0.90
   1   6   2   50.41    0.90
   1   6   2   50.16    0.86
   1   6   2   49.72    0.87
   2  -6   2   44.37    0.80
   2  -6   2   44.91    0.80
   2  -6   2   44.45    0.88
  -2  -6  -2   44.85    0.74
   2  -6   2   44.14    0.77
   2  -6   2   45.06    0.77
   2  -6   2   43.61    0.78
   2  -6   2   44.86    0.76
   2  -6   2   44.76    0.77
  -2  -6  -2   44.37    0.84
  -2  -6  -2   45.09    0.83
   2   6   2   44.31    0.81
   2   6   2   45.18    0.85
  -2   6  -2   46.10    0.86
   2   6   2   45.15    0.82
   2   6   2   46.12    0.83
  -2   6  -2   47.97    0.81
  -2   6  -2   45.05    0.84
   3  -6   2   23.94    0.49
   3  -6   2   23.64    0.49
   3  -6   2   23.45    0.50
   3  -6   2   23.61    0.49
   3  -6   2   23.24    0.52
  -3  -6  -2   24.36    0.60
  -3  -6  -2   23.43    0.55
   3  -6   2   24.03    0.60
   3  -6   2   23.69    0.48
  -3  -6  -2   24.31    0.53
   3  -6   2   23.62    0.51
   3   6   2   24.12    0.52
  -3   6  -2   23.81    0.54
  -3   6  -2   24.07    0.55
   3   6   2   23.34    0.52
   3   6   2   23.80    0.56
  -3   6  -2   22.22    0.52
   3   6   2   23.21    0.54
   4  -6   2   43.63    0.85
   4  -6   2   45.34    0.82
  -4  -6  -2   44.89    0.91
  -4  -6  -2   43.30    0.98
   4  -6   2   44.05    0.87
   4  -6   2   44.90    0.88
   4   6   2   42.15    0.87
  -4   6  -2   45.04    0.89
  -4   6  -2   42.77    0.91
   4   6   2   43.74    0.89
   4   6   2   44.05    0.92
  -4   6  -2   42.87    0.89
  -5  -6  -2   16.61    0.61
   5  -6   2   17.06    0.50
  -5  -6  -2   17.99    0.52
  -5  -6  -2   17.00    0.58
   5  -6   2   17.79    0.50
   5  -6   2   17.61    0.49
   5   6   2   17.62    0.53
  -5   6  -2   17.38    0.53
   5   6   2   16.75    0.50
  -5   6  -2   16.93    0.55
   5   6   2   17.31    0.55
   6  -7  -2    6.47    0.32
  -6  -7   2    6.11    0.32
  -6  -7   2    6.84    0.39
  -6  -7   2    6.83    0.38
   6   7  -2    6.75    0.30
  -6   7   2    6.02    0.34
   6   7  -2    6.45    0.32
  -6   7   2    6.59    0.37
  -5  -7   2    6.40    0.26
   5  -7  -2    6.77    0.23
  -5  -7   2    6.21    0.33
  -5  -7   2    6.57    0.33
  -5  -7   2    6.43    0.30
   5  -7  -2    6.64    0.28
   5   7  -2    5.89    0.24
  -5   7   2    6.22    0.29
  -5   7   2    6.01    0.30
  -5   7   2    5.89    0.31
   5   7  -2    6.10    0.27
   4  -7  -2   35.81    0.67
  -4  -7   2   35.01    0.76
   4  -7  -2   35.43    0.70
  -4  -7   2   35.56    0.69
  -4  -7   2   34.60    0.76
  -4  -7   2   35.21    0.74
  -4   7   2   33.24    0.71
  -4   7   2   33.49    0.72
  -4   7   2   33.94    0.73
   4   7  -2   34.15    0.65
   4   7  -2   34.71    0.70
  -3  -7   2   67.29    1.19
  -3  -7   2   68.39    1.14
  -3  -7   2   69.34    1.19
   3  -7  -2   66.32    1.14
   3  -7  -2   66.63    1.12
  -3  -7   2   68.64    1.20
   3  -7  -2   67.16    1.09
  -3  -7   2   66.83    1.07
   3   7  -2   68.04    1.11
  -3   7   2   68.78    1.20
  -3   7   2   67.49    1.18
  -3   7   2   68.26    1.19
  -3   7   2   68.46    1.10
   3   7  -2   67.23    1.18
   2  -7  -2   19.30    0.40
   2  -7  -2   20.16    0.40
  -2  -7   2   19.76    0.44
  -2  -7   2   20.27    0.41
  -2  -7   2   19.53    0.45
  -2  -7   2   20.15    0.41
  -2  -7   2   19.75    0.36
   2  -7  -2   19.60    0.38
  -2  -7   2   19.66    0.38
  -2   7   2   20.37    0.44
  -2   7   2   19.95    0.43
  -2   7   2   19.75    0.42
  -2   7   2   20.06    0.36
   2   7  -2   19.99    0.35
   2   7  -2   19.30    0.43
   2   7  -2   20.00    0.38
   1  -7  -2   14.11    0.28
  -1  -7   2   14.48    0.30
  -1  -7   2   13.72    0.31
  -1  -7   2   13.47    0.30
   1  -7  -2   13.77    0.26
   1  -7  -2   13.60    0.31
   1  -7  -2   13.35    0.29
  -1  -7   2   13.45    0.29
  -1  -7   2   12.77    0.34
  -1  -7   2   13.13    0.27
  -1   7   2   14.77    0.35
   1   7  -2   15.32    0.34
  -1   7   2   14.87    0.34
  -1   7   2   14.53    0.30
  -1   7   2   14.93    0.28
  -1   7   2   14.98    0.29
   0  -7   2    3.68    0.18
   0  -7  -2    4.04    0.16
   0  -7   2    4.22    0.15
   0  -7   2    4.31    0.14
   0  -7  -2    4.05    0.14
   0  -7   2    4.14    0.14
   0  -7   2    3.98    0.15
   0  -7  -2    3.93    0.17
   0   7   2    3.58    0.15
   0   7   2    3.92    0.13
   0   7  -2    4.15    0.17
   0   7   2    4.16    0.16
   0   7   2    4.02    0.14
   1  -7   2   54.62    0.97
  -1  -7  -2   56.70    1.00
   1  -7   2   56.75    0.96
   1  -7   2   56.90    0.98
  -1  -7  -2   59.06    0.94
  -1  -7  -2   57.51    1.01
   1  -7   2   58.09    0.96
   1  -7   2   57.38    1.06
   1  -7   2   59.27    0.94
   1  -7   2   59.11    0.91
   1  -7   2   59.40    0.92
  -1   7  -2   60.22    0.95
  -1   7  -2   58.62    1.04
   1   7   2   58.21    1.00
   1   7   2   59.34    1.02
   1   7   2   58.85    0.99
   1   7   2   57.98    0.98
  -2  -7  -2    3.70    0.19
   2  -7   2    3.86    0.15
   2  -7   2    4.02    0.15
  -2  -7  -2    3.94    0.17
   2  -7   2    3.85    0.14
   2  -7   2    3.83    0.21
   2  -7   2    3.89    0.15
  -2  -7  -2    3.66    0.19
   2  -7   2    3.74    0.17
   2  -7   2    3.87    0.17
   2  -7   2    3.58    0.16
   2   7   2    4.08    0.18
  -2   7  -2    4.44    0.17
  -2   7  -2    4.09    0.20
   2   7   2    3.88    0.17
  -2   7  -2    4.00    0.19
   2   7   2    4.06    0.19
   2   7   2    4.24    0.18
   3  -7   2   53.58    0.99
   3  -7   2   54.48    0.93
   3  -7   2   54.92    0.96
  -3  -7  -2   53.03    1.03
   3  -7   2   54.50    0.97
   3  -7   2   53.72    1.09
   3  -7   2   54.74    0.96
   3  -7   2   56.30    0.97
  -3  -7  -2   54.54    1.08
   3  -7   2   55.39    0.95
  -3  -7  -2   54.69    1.00
   3   7   2   54.17    1.00
  -3   7  -2   55.68    0.99
  -3   7  -2   53.25    1.01
   3   7   2   52.02    1.02
  -3   7  -2   53.56    1.00
   3   7   2   53.82    0.99
  -4  -7  -2   17.73    0.50
  -4  -7  -2   17.19    0.55
   4  -7   2   17.93    0.42
   4  -7   2   17.22    0.45
   4  -7   2   16.98    0.44
   4  -7   2   18.08    0.47
   4   7   2   17.11    0.48
  -4   7  -2   16.85    0.48
   4   7   2   17.82    0.51
  -4   7  -2   17.97    0.49
   4   7   2   17.32    0.47
  -4   7  -2   17.25    0.50
  -5  -7  -2    9.27    0.46
  -5  -7  -2    8.84    0.43
   5  -7   2    9.26    0.35
  -5  -7  -2    9.96    0.39
   5  -7   2    9.47    0.35
   5   7   2    9.46    0.38
   5   7   2    9.32    0.40
  -5   7  -2    8.91    0.39
   5   7   2    9.49    0.37
   6  -8  -2   27.85    0.68
  -6  -8   2   27.27    0.77
  -6  -8   2   26.95    0.75
  -6   8   2   25.30    0.70
   6   8  -2   27.56    0.64
   6   8  -2   26.73    0.67
  -6   8   2   26.42    0.73
   5  -8  -2    0.84    0.11
  -5  -8   2    0.54    0.15
  -5  -8   2    0.70    0.13
  -5  -8   2    0.77    0.14
  -5  -8   2    0.37    0.14
   5  -8  -2    0.75    0.13
  -5   8   2    0.62    0.15
   5   8  -2    0.50    0.12
  -5   8   2    0.47    0.13
  -5   8   2    0.50    0.13
   5   8  -2    0.58    0.11
   4  -8  -2   20.38    0.45
   4  -8  -2   19.88    0.47
  -4  -8   2   20.50    0.47
  -4  -8   2   20.21    0.51
  -4  -8   2   20.42    0.54
  -4  -8   2   20.28    0.53
   4   8  -2   20.10    0.49
  -4   8   2   20.74    0.52
  -4   8   2   20.22    0.51
   4   8  -2   19.95    0.44
  -4   8   2   20.28    0.51
   3  -8  -2   39.68    0.69
  -3  -8   2   39.22    0.78
  -3  -8   2   38.90    0.77
  -3  -8   2   38.96    0.74
  -3  -8   2   39.91    0.67
  -3  -8   2   40.74    0.77
   3  -8  -2   40.15    0.73
   3  -8  -2   39.70    0.72
   3   8  -2   40.30    0.70
  -3   8   2   39.46    0.77
  -3   8   2   40.06    0.78
  -3   8   2   40.65    0.78
   3   8  -2   40.29    0.77
   2  -8  -2   69.20    1.16
   2  -8  -2   70.87    1.16
  -2  -8   2   70.58    1.11
   2  -8  -2   70.78    1.14
  -2  -8   2   71.58    1.17
  -2  -8   2   70.61    1.22
  -2  -8   2   70.83    1.14
  -2  -8   2   70.73    1.20
  -2  -8   2   71.53    1.18
  -2   8   2   71.45    1.21
  -2   8   2   73.36    1.13
   2   8  -2   68.40    1.20
  -2   8   2   71.80    1.20
   2   8  -2   71.98    1.15
  -2   8   2   73.01    1.22
   2   8  -2   71.78    1.12
   1  -8  -2   64.82    1.02
  -1  -8   2   64.53    1.05
   1  -8  -2   65.85    1.05
   1  -8  -2   64.10    1.07
  -1  -8   2   64.36    1.07
   1  -8  -2   66.14    1.10
  -1  -8   2   66.16    1.08
  -1  -8   2   65.42    1.08
  -1   8   2   69.79    1.15
  -1   8   2   67.40    1.10
  -1   8   2   68.94    1.08
   1   8  -2   66.39    1.15
  -1   8   2   69.17    1.08
   0  -8   2   81.09    1.34
   0  -8   2   84.12    1.33
   0  -8  -2   84.74    1.32
   0  -8  -2   81.63    1.37
   0  -8   2   84.17    1.32
   0  -8   2   81.95    1.32
   0  -8   2   82.03    1.42
   0  -8  -2   83.52    1.35
   0   8   2   83.69    1.32
   0   8   2   83.24    1.26
   0   8   2   84.23    1.36
   0   8   2   84.21    1.32
   0   8  -2   80.59    1.37
   0   8   2   80.54    1.35
   1  -8   2   12.41    0.31
   1  -8   2   12.80    0.27
  -1  -8  -2   12.66    0.33
   1  -8   2   12.83    0.24
   1  -8   2   12.31    0.28
   1  -8   2   11.66    0.29
  -1  -8  -2   11.70    0.32
  -1  -8  -2   12.58    0.27
   1  -8   2   12.18    0.36
   1  -8   2   12.30    0.31
   1   8   2   12.84    0.31
   1   8   2   13.20    0.33
   1   8   2   12.66    0.31
  -1   8  -2   12.47    0.34
  -1   8  -2   13.07    0.27
   1   8   2   12.37    0.30
   2  -8   2    7.81    0.23
   2  -8   2    7.87    0.22
   2  -8   2    7.77    0.21
   2  -8   2    8.10    0.22
  -2  -8  -2    7.70    0.26
   2  -8   2    7.82    0.25
   2  -8   2    7.86    0.31
   2  -8   2    8.06    0.21
  -2  -8  -2    8.07    0.30
   2  -8   2    7.29    0.25
  -2  -8  -2    8.12    0.28
  -2   8  -2    8.51    0.25
  -2   8  -2    7.61    0.28
   2   8   2    7.30    0.25
   2   8   2    7.61    0.27
   2   8   2    7.93    0.25
  -2   8  -2    8.37    0.24
  -2   8  -2    7.84    0.27
  -3  -8  -2    3.68    0.22
   3  -8   2    3.82    0.19
   3  -8   2    3.20    0.19
  -3  -8  -2    3.34    0.23
   3  -8   2    3.33    0.23
   3  -8   2    3.55    0.18
   3  -8   2    3.83    0.24
  -3  -8  -2    3.49    0.20
   3  -8   2    3.76    0.18
   3  -8   2    3.72    0.16
  -3   8  -2    3.64    0.20
  -3   8  -2    3.55    0.22
   3   8   2    3.35    0.19
   3   8   2    3.59    0.20
   3   8   2    3.45    0.21
  -3   8  -2    3.59    0.20
   4  -8   2   18.59    0.46
  -4  -8  -2   19.26    0.59
  -4  -8  -2   19.06    0.53
   4  -8   2   19.38    0.50
   4  -8   2   19.63    0.46
   4   8   2   18.26    0.51
   4   8   2   18.46    0.50
   4   8   2   19.30    0.54
  -4   8  -2   18.82    0.51
  -4   8  -2   18.79    0.51
  -5  -8  -2   12.76    0.53
   5  -8   2   12.78    0.41
  -5  -8  -2   12.83    0.51
  -5  -8  -2   12.07    0.44
   5  -8   2   12.61    0.43
   5   8   2   12.50    0.45
   5   8   2   12.37    0.43
   5   8   2   12.27    0.47
  -5   8  -2   11.85    0.44
   6  -9  -2    4.86    0.28
  -6  -9   2    4.71    0.35
  -6  -9   2    4.52    0.33
   6   9  -2    4.80    0.28
   6   9  -2    4.78    0.26
  -6   9   2    4.09    0.33
  -6   9   2    4.40    0.31
  -5  -9   2    2.31    0.19
  -5  -9   2    2.11    0.20
  -5  -9   2    2.28    0.23
   5  -9  -2    2.66    0.17
  -5  -9   2    2.30    0.23
   5  -9  -2    2.45    0.19
  -5   9   2    2.27    0.22
  -5   9   2    2.56    0.25
   5   9  -2    2.26    0.17
  -5   9   2    2.18    0.22
   5   9  -2    1.94    0.19
  -4  -9   2   22.33    0.54
  -4  -9   2   21.89    0.57
  -4  -9   2   21.37    0.50
   4  -9  -2   22.28    0.48
  -4  -9   2   21.35    0.55
   4  -9  -2   21.78    0.50
  -4   9   2   21.42    0.54
  -4   9   2   21.47    0.53
   4   9  -2   21.33    0.52
   4   9  -2   21.92    0.47
  -4   9   2   21.07    0.54
   3  -9  -2   28.99    0.54
   3  -9  -2   28.17    0.56
  -3  -9   2   28.85    0.62
  -3  -9   2   29.27    0.52
   3  -9  -2   27.79    0.56
  -3  -9   2   28.53    0.59
  -3  -9   2   27.80    0.62
  -3  -9   2   28.76    0.60
  -3   9   2   27.99    0.59
   3   9  -2   28.36    0.59
  -3   9   2   27.14    0.59
  -3   9   2   26.98    0.59
   3   9  -2   27.27    0.51
   2  -9  -2   44.05    0.78
  -2  -9   2   43.08    0.84
   2  -9  -2   43.93    0.78
  -2  -9   2   44.27    0.73
   2  -9  -2   45.14    0.76
   2  -9  -2   46.60    0.73
  -2  -9   2   44.45    0.77
  -2  -9   2   42.72    0.79
  -2  -9   2   44.33    0.76
  -2  -9   2   43.37    0.81
   2   9  -2   43.04    0.80
   2   9  -2   43.04    0.71
  -2   9   2   43.12    0.78
  -2   9   2   44.22    0.80
  -2   9   2   43.25    0.81
  -2   9   2   44.04    0.71
   2   9  -2   44.50    0.74
  -1  -9   2   45.46    0.80
   1  -9  -2   46.12    0.79
  -1  -9   2   46.66    0.80
  -1  -9   2   45.71    0.77
   1  -9  -2   46.67    0.77
  -1  -9   2   44.99    0.79
   1  -9  -2   46.12    0.75
  -1  -9   2   43.98    0.85
   1  -9  -2   45.92    0.82
   1   9  -2   44.54    0.83
  -1   9   2   45.72    0.77
  -1   9   2   45.26    0.77
  -1   9   2   46.41    0.82
  -1   9   2   46.48    0.75
   0  -9   2   20.11    0.48
   0  -9   2   19.51    0.39
   0  -9   2   19.97    0.38
   0  -9  -2   19.59    0.43
   0  -9   2   19.55    0.40
   0  -9   2   18.93    0.41
   0  -9  -2   19.84    0.39
   0  -9  -2   19.04    0.41
   0   9   2   19.32    0.33
   0   9   2   19.89    0.39
   0   9   2   19.93    0.43
  -1  -9  -2    0.10    0.05
   1  -9   2    0.17    0.07
   1  -9   2    0.21    0.07
   1  -9   2    0.13    0.05
   1  -9   2    0.14    0.08
  -1  -9  -2    0.08    0.07
   1  -9   2    0.13    0.06
  -1  -9  -2    0.03    0.07
  -1   9  -2    0.01    0.05
  -1   9  -2    0.12    0.08
   1   9   2    0.15    0.06
   1   9   2    0.10    0.06
   1   9   2    0.32    0.07
   2  -9   2    1.17    0.11
   2  -9   2    1.40    0.13
   2  -9   2    1.14    0.09
   2  -9   2    1.20    0.10
  -2  -9  -2    1.33    0.16
   2  -9   2    1.31    0.13
  -2  -9  -2    1.30    0.14
  -2  -9  -2    1.31    0.13
   2  -9   2    1.14    0.10
   2  -9   2    1.46    0.17
  -2   9  -2    1.24    0.14
   2   9   2    1.58    0.14
  -2   9  -2    1.31    0.12
  -2   9  -2    1.43    0.14
   2   9   2    1.40    0.13
   2   9   2    1.55    0.14
  -3  -9  -2   10.89    0.34
   3  -9   2   11.03    0.30
   3  -9   2   11.30    0.32
   3  -9   2   11.52    0.34
   3  -9   2   10.48    0.40
   3  -9   2   11.24    0.32
   3  -9   2   10.72    0.31
  -3  -9  -2   10.83    0.39
  -3  -9  -2   10.65    0.36
  -3   9  -2   11.19    0.33
   3   9   2   11.00    0.34
  -3   9  -2   10.90    0.38
   3   9   2   11.48    0.37
   3   9   2   11.72    0.35
  -3   9  -2   11.07    0.36
   4  -9   2   33.26    0.69
  -4  -9  -2   33.32    0.77
  -4  -9  -2   33.18    0.83
   4  -9   2   33.37    0.73
   4  -9   2   33.94    0.69
  -4   9  -2   34.05    0.75
   4   9   2   34.75    0.75
  -4   9  -2   34.06    0.77
   4   9   2   33.40    0.79
   4   9   2   33.28    0.76
  -5  -9  -2    9.83    0.45
   5  -9   2   10.10    0.37
   5  -9   2   10.53    0.39
  -5  -9  -2   10.65    0.42
  -5  -9  -2    9.61    0.48
   5   9   2   10.23    0.44
   5   9   2   10.84    0.42
  -5   9  -2   10.50    0.41
   5   9   2   10.57    0.40
   6 -10  -2   36.56    0.83
  -6 -10   2   35.88    0.90
  -6 -10   2   35.23    0.91
   6  10  -2   35.94    0.78
  -6  10   2   35.34    0.87
  -6  10   2   35.42    0.88
   6  10  -2   35.56    0.82
   5 -10  -2   32.01    0.72
  -5 -10   2   32.79    0.71
   5 -10  -2   32.55    0.67
  -5 -10   2   32.83    0.80
  -5 -10   2   33.35    0.75
  -5 -10   2   32.58    0.79
  -5  10   2   31.68    0.75
   5  10  -2   31.86    0.68
  -5  10   2   33.20    0.79
   5  10  -2   32.26    0.73
  -5  10   2   31.70    0.76
  -4 -10   2   15.01    0.41
   4 -10  -2   15.52    0.40
  -4 -10   2   14.51    0.46
  -4 -10   2   15.24    0.43
   4 -10  -2   14.95    0.38
  -4 -10   2   15.74    0.45
  -4  10   2   14.88    0.44
   4  10  -2   14.85    0.36
   4  10  -2   14.55    0.42
  -4  10   2   15.56    0.44
  -4  10   2   14.83    0.44
  -3 -10   2   28.97    0.53
   3 -10  -2   28.15    0.57
   3 -10  -2   29.02    0.57
  -3 -10   2   28.27    0.62
  -3 -10   2   28.17    0.59
   3 -10  -2   28.63    0.55
  -3 -10   2   28.04    0.63
  -3 -10   2   28.05    0.60
  -3  10   2   30.68    0.63
   3  10  -2   28.78    0.62
   3  10  -2   29.67    0.55
  -3  10   2   28.96    0.63
  -3  10   2   29.31    0.62
  -2 -10   2   10.35    0.32
  -2 -10   2   10.61    0.23
   2 -10  -2   10.90    0.26
  -2 -10   2   10.42    0.30
  -2 -10   2   10.26    0.26
  -2 -10   2   10.85    0.27
   2 -10  -2   10.75    0.28
  -2 -10   2   11.07    0.31
   2 -10  -2   10.52    0.28
  -2  10   2   11.06    0.32
  -2  10   2   10.72    0.30
   2  10  -2   10.86    0.31
  -2  10   2   10.67    0.29
   2  10  -2   10.56    0.23
   1 -10  -2   50.24    0.87
  -1 -10   2   50.06    0.87
  -1 -10   2   50.34    0.88
   1 -10  -2   52.28    0.85
  -1 -10   2   50.01    0.94
   1 -10  -2   50.71    0.90
   1 -10  -2   50.58    0.83
  -1 -10   2   50.89    0.85
  -1  10   2   50.46    0.91
  -1  10   2   52.73    0.84
  -1  10   2   50.16    0.86
   1  10  -2   51.65    0.94
  -1  10   2   51.99    0.91
  -1  10   2   52.65    0.87
   0 -10   2   55.70    0.96
   0 -10  -2   55.71    0.96
   0 -10  -2   56.20    0.93
   0 -10   2   55.77    0.95
   0 -10   2   56.78    0.92
   0 -10   2   55.32    1.04
   0 -10  -2   54.75    0.98
   0 -10   2   53.55    0.93
   0  10   2   54.49    0.86
   0  10   2   54.97    0.88
   0  10   2   56.36    0.92
   0  10  -2   53.20    0.99
   0  10   2   56.30    0.97
   0  10   2   57.27    0.97
   0  10   2   54.17    0.88
   1 -10   2   39.05    0.74
  -1 -10  -2   39.89    0.76
   1 -10   2   40.41    0.75
   1 -10   2   39.87    0.68
  -1 -10  -2   39.50    0.76
   1 -10   2   39.72    0.72
  -1 -10  -2   41.12    0.68
   1 -10   2   38.55    0.71
   1 -10   2   39.61    0.83
  -1  10  -2   41.07    0.71
   1  10   2   40.77    0.74
   1  10   2   39.51    0.76
   1  10   2   40.18    0.76
  -1  10  -2   41.19    0.81
  -2 -10  -2   47.37    0.92
  -2 -10  -2   48.54    0.91
   2 -10   2   48.48    0.83
  -2 -10  -2   49.11    0.95
   2 -10   2   47.32    0.90
   2 -10   2   47.38    0.86
   2 -10   2   48.51    0.88
   2 -10   2   47.48    0.99
   2  10   2   48.68    0.92
   2  10   2   47.68    0.90
  -2  10  -2   48.63    0.96
   2  10   2   49.68    0.90
  -2  10  -2   49.59    0.86
  -2  10  -2   47.14    0.93
  -3 -10  -2    7.37    0.30
   3 -10   2    7.63    0.34
   3 -10   2    7.49    0.25
   3 -10   2    7.13    0.25
   3 -10   2    7.32    0.26
   3 -10   2    7.36    0.28
  -3 -10  -2    7.05    0.32
  -3 -10  -2    7.06    0.28
   3  10   2    6.96    0.27
  -3  10  -2    7.58    0.29
   3  10   2    7.04    0.28
   3  10   2    7.12    0.30
  -3  10  -2    7.48    0.27
  -3  10  -2    6.81    0.31
  -4 -10  -2   13.04    0.49
   4 -10   2   12.81    0.37
  -4 -10  -2   12.64    0.43
   4 -10   2   12.95    0.41
   4 -10   2   13.03    0.37
  -4  10  -2   13.19    0.41
   4  10   2   13.53    0.42
  -4  10  -2   13.59    0.47
   4  10   2   13.16    0.43
  -4  10  -2   13.83    0.45
   4  10   2   12.15    0.44
   5 -10   2   11.99    0.40
  -5 -10  -2   11.60    0.45
  -5 -10  -2   10.58    0.50
  -5 -10  -2   12.18    0.51
   5 -10   2   11.31    0.41
  -5  10  -2   10.84    0.48
   5  10   2   11.27    0.45
   5  10   2   10.98    0.44
  -5  10  -2   11.30    0.47
   5  10   2   11.28    0.42
   6 -11  -2   11.64    0.42
  -6 -11   2   12.52    0.51
  -6 -11   2   12.64    0.51
  -6  11   2   12.48    0.49
   6  11  -2   12.42    0.41
   6  11  -2   11.38    0.43
  -6  11   2   13.06    0.49
  -5 -11   2   13.96    0.62
  -5 -11   2   12.25    0.46
   5 -11  -2   12.61    0.36
  -5 -11   2   13.14    0.41
  -5 -11   2   11.94    0.45
   5 -11  -2   12.29    0.40
  -5  11   2   11.87    0.44
   5  11  -2   12.52    0.37
  -5  11   2   12.31    0.44
   5  11  -2   12.22    0.41
   4 -11  -2   13.42    0.37
  -4 -11   2   12.97    0.41
  -4 -11   2   13.08    0.39
  -4 -11   2   13.13    0.41
  -4 -11   2   12.72    0.43
   4 -11  -2   13.81    0.36
   4  11  -2   12.64    0.39
  -4  11   2   12.97    0.41
  -4  11   2   12.95    0.41
  -4  11   2   13.67    0.42
   4  11  -2   12.82    0.34
   3 -11  -2   32.48    0.65
   3 -11  -2   33.29    0.65
   3 -11  -2   32.94    0.63
  -3 -11   2   32.81    0.61
  -3 -11   2   34.04    0.72
  -3 -11   2   33.96    0.68
  -3 -11   2   35.23    0.72
  -3 -11   2   31.96    0.67
  -3  11   2   34.07    0.70
  -3  11   2   33.65    0.70
   3  11  -2   31.94    0.69
   3  11  -2   33.76    0.61
  -3  11   2   33.87    0.70
  -2 -11   2    0.72    0.12
  -2 -11   2    0.71    0.07
  -2 -11   2    0.73    0.11
  -2 -11   2    0.62    0.08
   2 -11  -2    0.74    0.09
   2 -11  -2    0.69    0.08
  -2 -11   2    0.56    0.10
   2 -11  -2    0.57    0.08
  -2 -11   2    0.65    0.09
  -2  11   2    0.65    0.09
  -2  11   2    0.75    0.13
   2  11  -2    0.55    0.10
  -2  11   2    0.72    0.11
   2  11  -2    0.73    0.07
  -1 -11   2   64.63    1.08
  -1 -11   2   63.89    1.09
   1 -11  -2   64.24    1.11
   1 -11  -2   64.68    1.06
  -1 -11   2   64.80    1.05
   1 -11  -2   62.36    1.07
  -1 -11   2   62.83    1.09
  -1 -11   2   64.18    1.16
   1 -11  -2   65.17    1.04
  -1  11   2   63.34    1.05
  -1  11   2   63.68    1.11
  -1  11   2   64.35    1.02
  -1  11   2   64.31    1.10
  -1  11   2   64.46    1.06
   1  11  -2   63.03    1.13
   0 -11  -2  209.73    3.21
   0 -11  -2  208.44    3.17
   0 -11   2  204.29    3.22
   0 -11   2  205.24    3.31
   0 -11  -2  204.84    3.24
   0 -11   2  208.31    3.19
   0 -11   2  214.34    3.20
   0 -11   2  205.60    3.16
   0  11   2  207.95    3.20
   0  11   2  210.70    3.17
   0  11  -2  213.06    3.32
   0  11   2  213.52    3.23
   0  11   2  212.51    3.28
  -1 -11  -2    5.29    0.17
   1 -11   2    5.49    0.26
  -1 -11  -2    4.91    0.22
  -1 -11  -2    5.26    0.23
   1 -11   2    5.20    0.21
   1 -11   2    5.15    0.17
   1 -11   2    4.50    0.18
   1 -11   2    5.14    0.21
   1 -11   2    5.21    0.19
   1  11   2    4.93    0.21
   1  11   2    4.93    0.18
  -1  11  -2    4.91    0.24
   1  11   2    4.99    0.21
   2 -11   2   20.57    0.48
   2 -11   2   21.47    0.50
  -2 -11  -2   21.06    0.53
   2 -11   2   20.79    0.46
  -2 -11  -2   20.28    0.49
  -2 -11  -2   20.23    0.51
   2 -11   2   21.27    0.44
   2 -11   2   20.97    0.57
   2  11   2   21.62    0.49
  -2  11  -2   20.65    0.51
   2  11   2   21.23    0.48
  -2  11  -2   19.04    0.53
   2  11   2   21.82    0.51
  -3 -11  -2   17.96    0.53
   3 -11   2   17.58    0.47
  -3 -11  -2   18.36    0.47
   3 -11   2   17.73    0.44
   3 -11   2   18.17    0.45
  -3 -11  -2   17.56    0.50
   3 -11   2   18.98    0.57
   3  11   2   17.76    0.46
  -3  11  -2   16.70    0.51
  -3  11  -2   17.76    0.48
   3  11   2   17.87    0.46
  -3  11  -2   17.71    0.47
   3  11   2   16.89    0.48
  -4 -11  -2    0.61    0.15
   4 -11   2    0.79    0.14
   4 -11   2    0.95    0.13
  -4 -11  -2    0.89    0.18
   4 -11   2    0.92    0.15
   4  11   2    0.89    0.15
   4  11   2    0.80    0.14
   4  11   2    0.86    0.14
  -4  11  -2    0.89    0.18
  -5 -11  -2    1.55    0.24
  -5 -11  -2    1.23    0.20
  -5 -11  -2    1.66    0.27
   5 -11   2    1.76    0.20
  -5  11  -2    1.38    0.23
   5  11   2    1.32    0.18
   5  11   2    1.38    0.21
  -6 -12   2    4.11    0.33
   6 -12  -2    4.69    0.29
  -6 -12   2    4.71    0.35
  -6  12   2    3.70    0.33
  -6  12   2    3.69    0.33
   6  12  -2    4.54    0.26
   6  12  -2    4.38    0.28
  -5 -12   2   15.27    0.52
  -5 -12   2   15.61    0.46
  -5 -12   2   15.02    0.50
   5 -12  -2   14.54    0.45
   5 -12  -2   15.19    0.41
  -5  12   2   14.31    0.48
   5  12  -2   14.72    0.46
  -5  12   2   15.52    0.49
   5  12  -2   14.81    0.41
  -4 -12   2    2.56    0.20
   4 -12  -2    2.61    0.18
   4 -12  -2    2.53    0.17
  -4 -12   2    2.70    0.21
  -4 -12   2    2.63    0.23
  -4 -12   2    2.14    0.20
   4  12  -2    2.67    0.16
  -4  12   2    2.78    0.24
   4  12  -2    2.69    0.20
  -4  12   2    2.89    0.21
  -4  12   2    2.29    0.22
   3 -12  -2    8.32    0.27
  -3 -12   2    8.41    0.30
  -3 -12   2    8.15    0.32
   3 -12  -2    8.66    0.27
  -3 -12   2    8.82    0.25
  -3 -12   2    8.80    0.29
   3 -12  -2    8.44    0.26
  -3 -12   2    8.57    0.31
  -3  12   2    8.41    0.32
   3  12  -2    9.03    0.24
  -3  12   2    9.33    0.32
   3  12  -2    9.09    0.32
  -3  12   2    8.76    0.30
  -2 -12   2   30.19    0.53
  -2 -12   2   28.60    0.58
   2 -12  -2   29.65    0.56
   2 -12  -2   29.79    0.59
  -2 -12   2   29.10    0.64
   2 -12  -2   29.34    0.60
  -2 -12   2   29.77    0.61
  -2 -12   2   29.64    0.62
   2  12  -2   31.14    0.65
  -2  12   2   29.63    0.61
  -2  12   2   31.94    0.63
   1 -12  -2   17.91    0.36
  -1 -12   2   18.56    0.40
  -1 -12   2   17.27    0.41
  -1 -12   2   18.03    0.47
   1 -12  -2   18.60    0.38
  -1 -12   2   17.87    0.37
   1 -12  -2   17.92    0.43
   1 -12  -2   17.27    0.39
  -1 -12   2   18.59    0.42
  -1  12   2   19.48    0.43
  -1  12   2   18.32    0.45
  -1  12   2   18.26    0.39
  -1  12   2   19.31    0.41
  -1  12   2   19.45    0.36
   1  12  -2   18.51    0.46
   0 -12   2   33.87    0.66
   0 -12   2   34.17    0.64
   0 -12   2   32.74    0.73
   0 -12  -2   32.87    0.68
   0 -12  -2   33.93    0.65
   0 -12  -2   33.19    0.61
   0 -12   2   33.77    0.60
   0 -12   2   33.86    0.62
   0  12   2   34.06    0.66
   0  12   2   34.40    0.62
   0  12  -2   34.66    0.71
   0  12   2   34.59    0.58
   0  12   2   34.11    0.67
  -1 -12  -2  104.56    1.74
  -1 -12  -2  108.11    1.65
  -1 -12  -2  106.42    1.75
   1 -12   2  102.99    1.72
  -1 -12  -2  104.51    1.75
   1 -12   2  101.80    1.73
   1 -12   2  102.99    1.68
   1 -12   2  104.96    1.69
   1 -12   2  102.00    1.82
  -1  12  -2  108.89    1.83
   1  12   2  107.58    1.77
   1  12   2  106.93    1.77
   1  12   2  106.06    1.73
   2 -12   2    2.79    0.15
   2 -12   2    2.78    0.17
  -2 -12  -2    2.72    0.20
   2 -12   2    2.46    0.21
   2 -12   2    2.92    0.18
   2 -12   2    2.84    0.19
  -2 -12  -2    2.55    0.19
  -2 -12  -2    2.51    0.20
   2  12   2    2.36    0.17
  -2  12  -2    2.40    0.18
  -2  12  -2    2.67    0.21
   2  12   2    2.63    0.16
   2  12   2    2.36    0.17
  -3 -12  -2    0.22    0.10
  -3 -12  -2    0.16    0.11
  -3 -12  -2    0.20    0.12
   3 -12   2    0.16    0.11
   3 -12   2    0.22    0.10
   3 -12   2    0.17    0.08
   3 -12   2    0.22    0.09
   3  12   2    0.16    0.09
   3  12   2    0.18    0.10
  -3  12  -2    0.16    0.12
   3  12   2    0.13    0.09
  -3  12  -2    0.23    0.10
   4 -12   2   11.51    0.41
  -4 -12  -2   11.02    0.46
   4 -12   2   12.05    0.37
  -4 -12  -2   11.77    0.43
   4  12   2   11.65    0.44
  -4  12  -2   11.65    0.47
   4  12   2   12.27    0.41
   4  12   2   12.33    0.42
  -6 -13   2   14.28    0.48
  -6 -13   2   13.69    0.54
   6 -13  -2   14.68    0.49
  -6 -13   2   14.07    0.55
   6  13  -2   14.58    0.49
  -6  13   2   13.22    0.52
   6  13  -2   14.25    0.44
  -5 -13   2   14.64    0.49
   5 -13  -2   14.38    0.40
  -5 -13   2   13.67    0.44
   5 -13  -2   14.18    0.44
  -5 -13   2   13.92    0.50
  -5  13   2   13.39    0.48
   5  13  -2   14.75    0.46
   5  13  -2   14.26    0.40
  -5  13   2   13.64    0.47
  -4 -13   2   27.40    0.65
   4 -13  -2   27.14    0.61
   4 -13  -2   27.70    0.60
  -4 -13   2   27.55    0.68
  -4 -13   2   27.23    0.63
  -4 -13   2   27.19    0.65
   4  13  -2   26.63    0.63
  -4  13   2   25.81    0.63
  -4  13   2   26.85    0.65
  -4  13   2   26.75    0.66
   4  13  -2   27.08    0.56
  -3 -13   2    7.94    0.28
  -3 -13   2    7.65    0.30
   3 -13  -2    7.59    0.26
  -3 -13   2    7.51    0.30
  -3 -13   2    7.36    0.31
  -3 -13   2    7.90    0.25
   3 -13  -2    7.94    0.26
   3 -13  -2    7.98    0.27
   3  13  -2    7.31    0.23
   3  13  -2    7.40    0.29
  -3  13   2    6.51    0.27
  -3  13   2    7.20    0.28
  -3  13   2    7.05    0.30
  -2 -13   2   16.89    0.34
  -2 -13   2   16.24    0.42
  -2 -13   2   16.19    0.39
   2 -13  -2   16.60    0.39
   2 -13  -2   16.75    0.37
  -2 -13   2   15.85    0.44
   2 -13  -2   16.64    0.41
  -2 -13   2   16.54    0.42
  -2  13   2   16.72    0.45
  -2  13   2   16.75    0.41
  -2  13   2   16.29    0.41
   2  13  -2   16.54    0.44
  -2  13   2   16.62    0.42
   1 -13  -2    9.48    0.27
  -1 -13   2    9.66    0.33
  -1 -13   2    9.54    0.30
  -1 -13   2    9.65    0.29
   1 -13  -2    9.95    0.27
  -1 -13   2    9.66    0.28
   1 -13  -2   10.05    0.31
  -1 -13   2    9.71    0.25
   1 -13  -2    9.52    0.24
  -1  13   2    9.18    0.31
   1  13  -2    9.49    0.32
  -1  13   2    9.34    0.28
  -1  13   2    9.33    0.27
  -1  13   2    9.51    0.25
   0 -13   2   71.28    1.23
   0 -13  -2   71.92    1.17
   0 -13   2   68.91    1.18
   0 -13   2   70.61    1.20
   0 -13   2   70.39    1.15
   0 -13   2   70.22    1.32
   0 -13  -2   71.16    1.25
   0 -13  -2   70.76    1.21
   0  13   2   75.03    1.21
   0  13   2   74.68    1.26
   0  13   2   72.55    1.27
   1 -13   2   46.95    0.84
   1 -13   2   47.20    0.88
  -1 -13  -2   47.20    0.90
   1 -13   2   45.74    0.85
  -1 -13  -2   46.40    0.89
  -1 -13  -2   46.00    0.89
   1 -13   2   46.15    0.98
  -1 -13  -2   47.69    0.80
   1 -13   2   46.50    0.89
  -1  13  -2   47.30    0.94
   1  13   2   46.59    0.84
   1  13   2   46.32    0.87
   1  13   2   46.18    0.88
  -2 -13  -2    3.99    0.23
   2 -13   2    3.86    0.19
   2 -13   2    4.05    0.22
  -2 -13  -2    3.78    0.23
   2 -13   2    3.88    0.21
   2 -13   2    4.01    0.26
  -2 -13  -2    3.81    0.23
   2 -13   2    3.86    0.18
   2  13   2    4.11    0.21
   2  13   2    4.83    0.23
  -2  13  -2    4.66    0.24
   2  13   2    4.35    0.22
  -2  13  -2    3.91    0.26
  -3 -13  -2   10.76    0.42
  -3 -13  -2   10.68    0.39
   3 -13   2   11.24    0.44
   3 -13   2   10.88    0.35
   3 -13   2   10.66    0.34
   3 -13   2   10.84    0.37
  -3 -13  -2   10.90    0.36
  -3  13  -2   10.46    0.38
   3  13   2   11.25    0.38
   3  13   2   10.88    0.37
  -3  13  -2   10.75    0.42
   3  13   2   10.62    0.36
   4 -13   2    0.06    0.11
  -4 -13  -2    0.12    0.13
  -4 -13  -2   -0.14    0.11
   4 -13   2    0.01    0.09
   4  13   2    0.10    0.11
   4  13   2   -0.02    0.10
  -4  13  -2    0.12    0.14
   4  13   2   -0.02    0.10
  -5 -14   2   30.82    0.77
   5 -14  -2   30.00    0.67
  -5 -14   2   30.96    0.72
  -5 -14   2   29.54    0.78
   5 -14  -2   30.21    0.71
   5  14  -2   30.51    0.74
  -5  14   2   30.38    0.77
   5  14  -2   30.58    0.67
  -4 -14   2    3.32    0.24
  -4 -14   2    3.30    0.23
   4 -14  -2    3.54    0.20
   4 -14  -2    3.37    0.20
  -4 -14   2    3.41    0.23
  -4 -14   2    3.64    0.27
   4  14  -2    4.01    0.22
   4  14  -2    3.68    0.24
  -4  14   2    3.28    0.27
  -4  14   2    3.51    0.25
  -4  14   2    3.68    0.24
  -3 -14   2   11.99    0.38
  -3 -14   2   11.69    0.39
   3 -14  -2   11.66    0.34
   3 -14  -2   11.78    0.34
   3 -14  -2   11.69    0.33
  -3 -14   2   11.58    0.32
  -3 -14   2   12.30    0.39
  -3  14   2   13.30    0.38
  -3  14   2   11.79    0.37
   3  14  -2   12.42    0.39
  -3  14   2   12.89    0.41
  -2 -14   2   14.52    0.39
   2 -14  -2   14.37    0.35
  -2 -14   2   14.81    0.40
  -2 -14   2   13.96    0.42
  -2 -14   2   14.08    0.31
   2 -14  -2   13.97    0.36
   2 -14  -2   13.78    0.38
  -2 -14   2   13.80    0.36
  -2  14   2   14.73    0.40
   2  14  -2   14.60    0.42
  -2  14   2   14.40    0.38
  -2  14   2   13.90    0.42
  -2  14   2   14.98    0.38
   1 -14  -2   24.83    0.49
  -1 -14   2   25.59    0.55
   1 -14  -2   26.12    0.52
   1 -14  -2   25.19    0.57
  -1 -14   2   25.05    0.52
  -1 -14   2   25.37    0.50
  -1 -14   2   25.29    0.61
   1 -14  -2   25.27    0.52
  -1 -14   2   25.41    0.55
   1  14  -2   25.95    0.61
  -1  14   2   27.66    0.56
  -1  14   2   26.55    0.58
  -1  14   2   27.05    0.55
  -1  14   2   26.53    0.53
   0 -14  -2    0.41    0.09
   0 -14   2    0.38    0.09
   0 -14   2    0.34    0.07
   0 -14  -2    0.26    0.07
   0 -14  -2    0.17    0.09
   0 -14   2    0.29    0.11
   0 -14   2    0.40    0.10
   0 -14  -2    0.15    0.10
   0  14  -2    0.23    0.10
   0  14   2    0.38    0.10
   0  14   2    0.21    0.08
   0  14   2    0.27    0.06
   1 -14   2   13.78    0.39
  -1 -14  -2   14.31    0.40
   1 -14   2   13.94    0.40
   1 -14   2   14.12    0.35
  -1 -14  -2   14.67    0.41
  -1 -14  -2   13.90    0.41
   1 -14   2   14.07    0.36
  -1 -14  -2   14.33    0.33
   1  14   2   14.58    0.39
   1  14   2   14.69    0.36
  -1  14  -2   13.94    0.44
  -2 -14  -2   25.50    0.61
   2 -14   2   27.08    0.53
   2 -14   2   25.85    0.57
   2 -14   2   25.93    0.61
   2 -14   2   25.42    0.69
   2 -14   2   25.92    0.59
  -2 -14  -2   25.67    0.61
  -2 -14  -2   25.46    0.63
  -2  14  -2   24.75    0.65
  -2  14  -2   25.10    0.61
   2  14   2   25.11    0.59
   2  14   2   25.58    0.59
   2  14   2   25.73    0.57
  -3 -14  -2    1.07    0.17
   3 -14   2    0.87    0.14
  -3 -14  -2    1.20    0.17
   3 -14   2    1.27    0.20
  -3 -14  -2    1.24    0.16
   3 -14   2    1.12    0.14
   3 -14   2    1.30    0.15
  -3  14  -2    1.09    0.16
   3  14   2    0.98    0.15
   3  14   2    1.19    0.15
  -3  14  -2    1.26    0.20
   3  14   2    0.98    0.14
   4 -14   2    8.75    0.37
   4 -14   2    9.24    0.34
  -4 -14  -2    8.52    0.39
  -4 -14  -2    8.33    0.41
  -4  14  -2    8.53    0.42
   4  14   2    8.90    0.39
   4  14   2    7.86    0.34
   4  14   2    8.90    0.37
  -5 -15   2    2.48    0.23
   5 -15  -2    2.34    0.20
  -5 -15   2    2.50    0.26
   5 -15  -2    2.18    0.21
  -5 -15   2    2.49    0.25
  -5  15   2    2.34    0.26
   5  15  -2    1.56    0.19
   4 -15  -2   22.74    0.54
  -4 -15   2   22.05    0.62
   4 -15  -2   22.32    0.55
  -4 -15   2   23.55    0.59
   4  15  -2   22.56    0.59
  -4  15   2   22.88    0.60
  -4  15   2   22.15    0.61
  -3 -15   2    1.33    0.17
  -3 -15   2    1.31    0.13
   3 -15  -2    1.20    0.13
  -3 -15   2    1.09    0.16
   3 -15  -2    1.30    0.14
   3 -15  -2    1.18    0.13
  -3 -15   2    1.40    0.17
  -3  15   2    0.85    0.17
  -3  15   2    1.63    0.17
  -3  15   2    1.18    0.15
   3  15  -2    0.88    0.15
   2 -15  -2   12.96    0.35
  -2 -15   2   12.91    0.38
  -2 -15   2   12.65    0.39
   2 -15  -2   13.21    0.34
  -2 -15   2   13.19    0.41
  -2 -15   2   13.30    0.30
  -2 -15   2   12.70    0.36
   2 -15  -2   12.31    0.37
  -2  15   2   13.12    0.36
  -2  15   2   12.58    0.35
  -2  15   2   12.94    0.38
  -2  15   2   13.05    0.42
   2  15  -2   12.68    0.40
   1 -15  -2   84.34    1.41
  -1 -15   2   83.39    1.53
   1 -15  -2   85.36    1.40
  -1 -15   2   84.10    1.44
  -1 -15   2   82.74    1.44
  -1 -15   2   84.95    1.40
   1 -15  -2   83.44    1.47
   1 -15  -2   85.33    1.38
  -1 -15   2   84.43    1.39
  -1  15   2   88.39    1.46
  -1  15   2   85.21    1.43
  -1  15   2   87.32    1.46
   1  15  -2   88.77    1.54
  -1  15   2   85.73    1.49
   0 -15  -2   29.79    0.66
   0 -15   2   29.53    0.72
   0 -15   2   30.15    0.64
   0 -15  -2   30.10    0.58
   0 -15  -2   30.61    0.63
   0 -15   2   28.99    0.59
   0 -15   2   30.33    0.62
   0 -15  -2   30.72    0.61
   0  15   2   29.79    0.64
   0  15   2   30.06    0.61
   0  15  -2   30.71    0.68
   0  15   2   30.20    0.57
  -1 -15  -2    6.61    0.29
   1 -15   2    6.58    0.27
  -1 -15  -2    6.99    0.28
   1 -15   2    7.29    0.33
   1 -15   2    7.08    0.25
  -1 -15  -2    7.24    0.28
  -1 -15  -2    7.09    0.22
   1 -15   2    7.40    0.25
  -1  15  -2    7.39    0.32
   1  15   2    7.24    0.24
   1  15   2    7.09    0.28
   1  15   2    7.09    0.26
   2 -15   2    3.92    0.19
   2 -15   2    4.21    0.24
  -2 -15  -2    3.63    0.24
   2 -15   2    3.49    0.26
   2 -15   2    3.62    0.20
  -2 -15  -2    3.57    0.24
   2 -15   2    3.86    0.22
  -2 -15  -2    3.63    0.24
  -2  15  -2    3.99    0.24
   2  15   2    3.87    0.22
  -2  15  -2    3.66    0.27
   2  15   2    3.60    0.22
   2  15   2    3.68    0.21
   3 -15   2   18.45    0.48
  -3 -15  -2   18.75    0.57
  -3 -15  -2   18.73    0.54
  -3 -15  -2   18.61    0.52
   3 -15   2   18.82    0.53
   3 -15   2   18.71    0.49
   3  15   2   18.76    0.51
   3  15   2   18.90    0.51
   3  15   2   18.22    0.52
  -3  15  -2   17.47    0.57
  -4 -15  -2    4.23    0.33
   4 -15   2    4.51    0.29
  -4 -15  -2    4.60    0.32
   4 -15   2    4.43    0.25
   4  15   2    4.92    0.28
   4  15   2    4.62    0.30
  -4  15  -2    4.49    0.34
   4  15   2    4.61    0.30
  -5 -16   2   32.92    0.84
  -5 -16   2   32.69    0.78
   5 -16  -2   32.73    0.73
   5 -16  -2   32.82    0.77
   5  16  -2   32.57    0.78
  -5  16   2   31.48    0.81
  -4 -16   2    2.72    0.26
   4 -16  -2    2.60    0.20
  -4 -16   2    2.86    0.26
   4 -16  -2    2.43    0.20
   4  16  -2    2.70    0.24
  -4  16   2    2.71    0.23
  -4  16   2    2.57    0.25
  -3 -16   2   13.08    0.43
  -3 -16   2   12.58    0.42
   3 -16  -2   13.28    0.38
   3 -16  -2   13.32    0.38
   3 -16  -2   13.54    0.37
  -3 -16   2   13.18    0.42
  -3 -16   2   13.19    0.37
   3  16  -2   13.90    0.44
  -3  16   2   14.01    0.47
  -3  16   2   14.20    0.45
  -3  16   2   14.07    0.42
  -2 -16   2   25.10    0.58
  -2 -16   2   24.20    0.62
  -2 -16   2   24.97    0.57
   2 -16  -2   24.32    0.53
   2 -16  -2   24.20    0.54
  -2 -16   2   24.62    0.55
   2 -16  -2   23.83    0.57
  -2  16   2   24.00    0.55
   2  16  -2   23.15    0.59
  -2  16   2   24.90    0.58
  -2  16   2   24.84    0.54
  -2  16   2   23.22    0.59
  -1 -16   2   19.59    0.45
  -1 -16   2   19.32    0.48
   1 -16  -2   18.90    0.44
  -1 -16   2   19.29    0.42
   1 -16  -2   18.67    0.44
   1 -16  -2   19.61    0.50
  -1 -16   2   19.10    0.54
  -1 -16   2   18.77    0.47
  -1  16   2   19.45    0.49
  -1  16   2   18.66    0.44
   1  16  -2   19.33    0.52
  -1  16   2   19.29    0.45
   0 -16  -2    4.31    0.25
   0 -16   2    3.99    0.22
   0 -16   2    4.30    0.26
   0 -16   2    4.08    0.19
   0 -16  -2    3.96    0.18
   0 -16  -2    3.81    0.21
   0 -16   2    4.11    0.21
   0  16   2    4.28    0.20
   0  16   2    4.11    0.22
   0  16  -2    4.54    0.26
  -1 -16  -2   27.05    0.63
   1 -16   2   26.54    0.56
   1 -16   2   26.06    0.57
  -1 -16  -2   26.15    0.60
  -1 -16  -2   25.85    0.61
   1 -16   2   26.24    0.61
   1 -16   2   25.39    0.68
   1  16   2   25.16    0.56
   1  16   2   24.83    0.53
  -1  16  -2   25.49    0.64
   1  16   2   25.77    0.59
   2 -16   2   53.00    1.02
  -2 -16  -2   53.00    1.04
   2 -16   2   52.50    1.15
  -2 -16  -2   52.44    1.06
  -2 -16  -2   52.14    1.05
   2 -16   2   53.45    1.05
   2 -16   2   52.31    0.99
  -2  16  -2   53.54    1.13
   2  16   2   52.48    1.04
  -2  16  -2   54.56    1.08
   2  16   2   54.53    1.04
   2  16   2   54.41    1.01
  -3 -16  -2    8.24    0.38
  -3 -16  -2    7.97    0.34
   3 -16   2    7.97    0.31
  -3 -16  -2    7.36    0.35
   3 -16   2    8.24    0.32
   3 -16   2    7.99    0.35
   3  16   2    7.23    0.32
   3  16   2    8.22    0.34
  -3  16  -2    8.18    0.40
   3  16   2    8.22    0.33
  -4 -16  -2   15.59    0.57
   4 -16   2   16.15    0.53
  -4 -16  -2   15.72    0.54
   4 -16   2   16.04    0.47
  -4  16  -2   15.08    0.58
   4  16   2   16.70    0.54
   4  16   2   16.01    0.51
  -5 -17   2    6.39    0.38
   5 -17  -2    5.94    0.31
  -5 -17   2    6.70    0.35
   5 -17  -2    5.78    0.28
  -5  17   2    6.44    0.40
   5  17  -2    6.24    0.34
  -4 -17   2   25.11    0.67
   4 -17  -2   25.50    0.61
   4 -17  -2   26.42    0.62
  -4 -17   2   25.12    0.65
   4  17  -2   26.59    0.67
  -4  17   2   25.42    0.68
  -4  17   2   24.79    0.68
   3 -17  -2    9.15    0.32
   3 -17  -2    9.07    0.31
  -3 -17   2    9.52    0.36
  -3 -17   2    8.95    0.36
   3 -17  -2    9.44    0.33
  -3 -17   2    8.90    0.31
  -3 -17   2    8.75    0.35
  -3  17   2    9.31    0.38
  -3  17   2    9.71    0.35
  -3  17   2    9.81    0.40
   3  17  -2    9.08    0.36
   2 -17  -2    1.77    0.15
  -2 -17   2    2.48    0.21
  -2 -17   2    2.23    0.18
   2 -17  -2    2.19    0.17
  -2 -17   2    1.90    0.20
   2 -17  -2    2.22    0.20
  -2 -17   2    2.12    0.19
  -2  17   2    2.12    0.20
  -2  17   2    2.08    0.17
  -2  17   2    2.09    0.21
   2  17  -2    2.30    0.22
  -1 -17   2   50.15    1.07
  -1 -17   2   52.40    0.92
   1 -17  -2   52.14    0.94
   1 -17  -2   51.47    0.94
  -1 -17   2   52.20    0.99
  -1 -17   2   51.21    0.98
   1 -17  -2   51.49    1.01
  -1  17   2   53.80    0.97
  -1  17   2   54.61    1.13
   1  17  -2   52.93    1.06
  -1  17   2   52.28    1.01
   0 -17   2   57.78    1.18
   0 -17   2   57.81    1.08
   0 -17   2   56.00    1.04
   0 -17  -2   58.52    1.11
   0 -17  -2   56.96    1.06
   0 -17  -2   57.42    1.01
   0 -17   2   56.82    1.02
   0  17   2   56.12    1.07
   0  17   2   58.40    1.03
   0  17  -2   57.03    1.12
   1 -17   2   46.80    1.03
   1 -17   2   46.40    0.93
   1 -17   2   46.78    0.89
  -1 -17  -2   48.07    0.93
   1 -17   2   46.03    0.87
  -1 -17  -2   46.33    0.95
  -1 -17  -2   46.89    0.94
   1  17   2   46.65    0.94
   1  17   2   48.83    0.89
  -1  17  -2   48.29    1.01
   1  17   2   48.24    0.92
   2 -17   2    8.65    0.31
   2 -17   2    8.70    0.33
   2 -17   2    8.28    0.40
   2 -17   2    8.50    0.34
  -2 -17  -2    7.94    0.34
  -2 -17  -2    8.30    0.35
  -2 -17  -2    8.78    0.35
   2  17   2    8.20    0.30
  -2  17  -2    8.42    0.35
   2  17   2    8.44    0.32
   2  17   2    8.24    0.32
  -2  17  -2    8.28    0.38
  -3 -17  -2   10.37    0.40
  -3 -17  -2   11.19    0.44
   3 -17   2   11.29    0.42
  -3 -17  -2   10.97    0.43
   3 -17   2   11.02    0.38
   3 -17   2   10.85    0.37
   3  17   2   11.85    0.40
  -3  17  -2   11.94    0.49
   3  17   2   11.49    0.41
   3  17   2   11.58    0.41
  -4 -17  -2    2.11    0.25
   4 -17   2    2.24    0.25
   4 -17   2    1.81    0.19
  -4 -17  -2    1.59    0.23
  -4  17  -2    1.76    0.27
   4  17   2    2.02    0.23
   5 -18  -2    4.25    0.27
  -5 -18   2    4.32    0.34
  -5 -18   2    4.25    0.31
   5 -18  -2    4.37    0.26
  -5  18   2    4.69    0.38
   5  18  -2    4.39    0.30
  -5  18   2    5.01    0.35
  -4 -18   2    6.66    0.35
   4 -18  -2    6.90    0.30
  -4 -18   2    6.56    0.35
   4 -18  -2    7.53    0.30
   4  18  -2    6.90    0.34
  -4  18   2    6.96    0.37
  -4  18   2    6.62    0.39
   3 -18  -2   16.54    0.46
  -3 -18   2   16.97    0.58
  -3 -18   2   16.92    0.45
  -3 -18   2   17.16    0.50
   3 -18  -2   16.72    0.45
   3 -18  -2   16.84    0.45
  -3 -18   2   16.74    0.50
  -3  18   2   17.08    0.49
  -3  18   2   16.23    0.51
  -3  18   2   16.20    0.53
   3  18  -2   16.81    0.51
   2 -18  -2   41.05    0.82
  -2 -18   2   39.94    0.85
   2 -18  -2   40.93    0.85
  -2 -18   2   41.77    0.82
  -2 -18   2   41.65    0.91
   2 -18  -2   40.51    0.80
  -2 -18   2   40.53    0.83
  -2  18   2   42.10    0.89
   2  18  -2   42.35    0.91
  -2  18   2   43.68    0.86
  -2  18   2   43.83    0.89
  -1 -18   2   15.78    0.50
  -1 -18   2   15.31    0.43
   1 -18  -2   16.25    0.46
  -1 -18   2   16.62    0.39
   1 -18  -2   16.60    0.47
  -1 -18   2   16.22    0.45
   1 -18  -2   16.03    0.41
  -1  18   2   16.47    0.46
   1  18  -2   15.83    0.49
   0 -18   2   23.22    0.54
   0 -18   2   23.62    0.52
   0 -18  -2   23.68    0.51
   0 -18  -2   23.67    0.56
   0 -18   2   23.87    0.58
   0 -18   2   22.84    0.64
   0 -18  -2   23.46    0.60
   0  18   2   24.01    0.58
   0  18   2   24.44    0.54
   1 -18   2   14.42    0.39
  -1 -18  -2   14.17    0.46
  -1 -18  -2   14.59    0.46
   1 -18   2   14.15    0.50
   1 -18   2   13.87    0.39
  -1 -18  -2   13.74    0.43
   1  18   2   13.85    0.42
  -1  18  -2   13.93    0.48
   1  18   2   14.55    0.40
   2 -18   2    7.43    0.29
  -2 -18  -2    7.40    0.34
  -2 -18  -2    7.16    0.33
   2 -18   2    7.56    0.33
  -2 -18  -2    7.21    0.34
   2 -18   2    7.41    0.32
   2  18   2    7.47    0.32
   2  18   2    7.53    0.30
  -2  18  -2    7.24    0.38
   2  18   2    8.05    0.31
  -3 -18  -2   -0.01    0.12
   3 -18   2    0.27    0.11
  -3 -18  -2    0.35    0.14
  -3 -18  -2    0.26    0.15
   3 -18   2    0.27    0.14
   3 -18   2    0.28    0.12
   3  18   2    0.43    0.13
  -3  18  -2    0.30    0.17
   3  18   2    0.51    0.13
   3  18   2    0.53    0.14
   4 -19  -2    6.54    0.31
  -4 -19   2    6.77    0.35
   4 -19  -2    7.04    0.31
  -4 -19   2    6.83    0.37
   4  19  -2    6.22    0.34
  -4  19   2    6.32    0.36
  -4  19   2    5.95    0.39
  -3 -19   2    1.42    0.16
  -3 -19   2    1.73    0.20
  -3 -19   2    1.71    0.21
   3 -19  -2    1.32    0.16
   3 -19  -2    1.52    0.16
   3 -19  -2    1.40    0.16
  -3  19   2    1.21    0.19
  -3  19   2    1.31    0.22
  -3  19   2    1.23    0.17
   3  19  -2    1.04    0.17
   2 -19  -2    2.61    0.19
  -2 -19   2    2.54    0.23
  -2 -19   2    2.76    0.21
   2 -19  -2    2.55    0.22
   2 -19  -2    2.57    0.18
  -2 -19   2    2.10    0.20
  -2  19   2    3.24    0.26
   2  19  -2    2.54    0.24
  -2  19   2    2.61    0.23
   1 -19  -2   44.88    0.86
  -1 -19   2   44.70    0.91
  -1 -19   2   45.50    0.90
   1 -19  -2   44.54    0.93
  -1 -19   2   44.35    1.00
  -1 -19   2   46.18    0.85
  -1  19   2   43.72    0.90
   1  19  -2   45.87    0.96
   0 -19   2   15.09    0.43
   0 -19  -2   16.30    0.41
   0 -19   2   15.67    0.52
   0 -19  -2   16.20    0.45
   0 -19   2   16.16    0.41
   0 -19  -2   16.03    0.49
   0 -19   2   16.54    0.47
   0  19  -2   16.69    0.52
   0  19   2   17.08    0.48
   1 -19   2    5.78    0.33
   1 -19   2    6.47    0.30
   1 -19   2    6.23    0.26
  -1 -19  -2    6.20    0.31
   1 -19   2    6.00    0.25
  -1 -19  -2    5.40    0.30
   1  19   2    6.32    0.29
   1  19   2    6.38    0.27
  -1  19  -2    6.29    0.33
  -2 -19  -2    5.53    0.31
   2 -19   2    4.58    0.27
  -2 -19  -2    5.19    0.29
   2 -19   2    5.35    0.26
  -2 -19  -2    4.47    0.30
   2  19   2    5.12    0.26
   2  19   2    4.97    0.26
  -2  19  -2    4.62    0.33
   2  19   2    4.86    0.28
   3 -19   2    6.81    0.32
   3 -19   2    6.11    0.30
  -3 -19  -2    6.16    0.36
   3 -19   2    6.51    0.34
  -3 -19  -2    6.02    0.35
  -3 -19  -2    7.13    0.36
  -3  19  -2    7.54    0.42
   3  19   2    7.20    0.33
   3  19   2    7.26    0.34
  -4 -20   2    5.87    0.35
   4 -20  -2    5.95    0.30
  -4 -20   2    5.99    0.36
   4 -20  -2    6.37    0.31
  -4  20   2    6.22    0.38
  -4  20   2    5.89    0.39
   4  20  -2    6.24    0.34
   3 -20  -2    4.77    0.25
  -3 -20   2    4.57    0.25
   3 -20  -2    4.35    0.26
   3 -20  -2    4.62    0.26
  -3 -20   2    4.74    0.30
  -3 -20   2    4.25    0.30
  -3  20   2    4.44    0.29
  -3  20   2    4.66    0.28
   3  20  -2    4.57    0.31
  -3  20   2    3.87    0.31
  -2 -20   2   24.06    0.61
   2 -20  -2   24.00    0.61
  -2 -20   2   23.76    0.66
  -2 -20   2   24.73    0.60
   2 -20  -2   24.61    0.60
   2 -20  -2   23.19    0.56
  -2  20   2   22.87    0.60
   2  20  -2   23.69    0.63
  -2  20   2   22.74    0.61
   1 -20  -2    5.92    0.26
   1 -20  -2    6.11    0.31
  -1 -20   2    6.30    0.34
  -1 -20   2    6.29    0.24
  -1 -20   2    6.75    0.30
  -1 -20   2    6.32    0.30
   1  20  -2    7.31    0.35
  -1  20   2    6.10    0.30
   0 -20   2    0.09    0.11
   0 -20  -2    0.01    0.08
   0 -20  -2    0.17    0.12
   0 -20  -2    0.10    0.11
   0 -20   2   -0.08    0.09
   0 -20   2    0.06    0.10
   0 -20   2    0.24    0.08
   0  20   2    0.17    0.11
   0  20  -2    0.06    0.14
   1 -20   2    7.86    0.29
  -1 -20  -2    7.94    0.36
  -1 -20  -2    7.68    0.35
   1 -20   2    7.85    0.30
   1 -20   2    8.38    0.35
   1  20   2    7.66    0.33
  -1  20  -2    7.53    0.37
  -2 -20  -2    6.34    0.34
   2 -20   2    6.06    0.31
   2 -20   2    6.29    0.28
  -2 -20  -2    6.00    0.31
  -2 -20  -2    6.31    0.35
  -2  20  -2    5.98    0.36
   2  20   2    5.81    0.28
   2  20   2    5.84    0.30
  -3 -20  -2    3.98    0.30
  -3 -20  -2    3.40    0.29
   3 -20   2    3.86    0.25
   3 -20   2    3.72    0.29
   3 -20   2    4.22    0.27
  -3 -20  -2    4.26    0.31
   3  20   2    3.85    0.27
  -3  20  -2    3.32    0.33
   3  20   2    4.07    0.27
   4 -21  -2    3.64    0.25
  -4 -21   2    3.31    0.31
   4 -21  -2    3.21    0.25
  -4 -21   2    3.16    0.28
  -4  21   2    3.64    0.31
  -4  21   2    2.99    0.32
   4  21  -2    3.20    0.27
   3 -21  -2   14.76    0.45
  -3 -21   2   16.09    0.47
   3 -21  -2   14.93    0.47
   3 -21  -2   16.02    0.47
  -3 -21   2   15.07    0.51
   3  21  -2   15.14    0.52
  -3  21   2   15.88    0.55
  -3  21   2   15.78    0.53
   2 -21  -2   13.02    0.40
  -2 -21   2   11.03    0.55
  -2 -21   2   12.72    0.44
   2 -21  -2   13.09    0.44
  -2 -21   2   12.01    0.41
   2  21  -2   12.79    0.46
  -2  21   2   12.51    0.44
   1 -21  -2   24.68    0.57
   1 -21  -2   24.38    0.64
  -1 -21   2   25.13    0.56
  -1 -21   2   25.44    0.63
  -1 -21   2   24.87    0.70
  -1 -21   2   24.24    0.61
   1  21  -2   25.28    0.68
  -1  21   2   25.27    0.63
   0 -21   2   26.84    0.68
   0 -21  -2   27.81    0.60
   0 -21   2   28.33    0.62
   0 -21  -2   27.24    0.65
   0 -21   2   26.77    0.63
   0 -21   2   27.97    0.78
   0 -21  -2   28.45    0.71
   0  21  -2   27.85    0.72
   0  21   2   28.44    0.67
  -1 -21  -2    1.56    0.20
   1 -21   2    1.38    0.17
   1 -21   2    1.91    0.17
  -1 -21  -2    1.70    0.21
   1 -21   2    1.72    0.16
  -1  21  -2    1.62    0.22
   1  21   2    1.66    0.19
  -2 -21  -2    2.47    0.24
   2 -21   2    2.92    0.22
   2 -21   2    2.73    0.25
  -2 -21  -2    2.33    0.25
  -2  21  -2    2.28    0.26
   2  21   2    2.06    0.21
  -3 -22   2    8.63    0.40
   3 -22  -2    8.68    0.35
  -3 -22   2    8.21    0.35
   3 -22  -2    8.43    0.36
   3 -22  -2    8.19    0.34
  -3  22   2    8.42    0.41
   3  22  -2    8.49    0.40
  -3  22   2    7.99    0.40
  -2 -22   2   49.62    1.04
   2 -22  -2   50.74    1.05
   2 -22  -2   50.25    1.00
  -2 -22   2   49.93    1.03
   2  22  -2   49.31    1.07
  -2  22   2   49.39    1.04
  -1 -22   2    0.17    0.11
   1 -22  -2    0.17    0.10
   1 -22  -2    0.17    0.13
  -1 -22   2    0.04    0.07
  -1 -22   2    0.26    0.14
  -1 -22   2    0.32    0.12
  -1  22   2    0.33    0.13
   1  22  -2    0.64    0.18
   0 -22   2    3.03    0.25
   0 -22   2    3.05    0.23
   0 -22  -2    3.28    0.26
   0 -22  -2    2.39    0.24
   0 -22   2    2.85    0.20
   0 -22  -2    2.71    0.19
   0  22   2    3.16    0.23
   0  22  -2    3.30    0.30
   1 -22   2   20.76    0.59
  -1 -22  -2   20.84    0.59
   1 -22   2   20.61    0.54
  -1 -22  -2   20.18    0.60
  -1  22  -2   20.90    0.65
   1  22   2   20.83    0.58
   2 -22   2    8.35    0.38
  -2 -22  -2    8.46    0.40
   2 -22   2    8.06    0.34
  -2 -22  -2    8.25    0.41
  -2  22  -2    8.84    0.46
   2  22   2    8.70    0.37
  -3 -23   2   26.18    0.71
   3 -23  -2   27.19    0.70
   3 -23  -2   26.27    0.66
  -3 -23   2   27.12    0.67
  -3  23   2   25.25    0.82
   3  23  -2   27.40    0.74
  -3  23   2   25.56    0.72
  -2 -23   2    5.30    0.30
  -2 -23   2    4.64    0.30
   2 -23  -2    3.88    0.25
   2 -23  -2    4.67    0.30
  -2  23   2    4.27    0.31
   2  23  -2    3.97    0.30
   1 -23  -2    8.80    0.39
   1 -23  -2    9.10    0.33
  -1 -23   2    8.82    0.38
  -1 -23   2    9.16    0.34
  -1 -23   2    8.20    0.36
   1  23  -2    8.21    0.41
  -1  23   2    8.64    0.37
   0 -23   2   26.31    0.61
   0 -23  -2   25.57    0.65
   0 -23  -2   25.41    0.70
   0 -23   2   25.86    0.63
   0 -23  -2   26.75    0.60
   0 -23   2   25.98    0.68
   0  23  -2   26.15    0.72
   0  23   2   25.98    0.66
  -1 -23  -2    6.58    0.37
   1 -23   2    7.13    0.31
   1 -23   2    7.21    0.36
  -1 -23  -2    5.60    0.34
  -1  23  -2    7.24    0.42
   1  23   2    7.33    0.34
   2 -24  -2    8.00    0.33
  -2 -24   2    7.74    0.37
  -2 -24   2    8.04    0.37
   2 -24  -2    8.01    0.38
   2  24  -2    7.84    0.41
  -2  24   2    8.44    0.38
  -1 -24   2    7.15    0.34
  -1 -24   2    7.43    0.36
   1 -24  -2    6.80    0.37
   1 -24  -2    6.94    0.30
   1  24  -2    7.29    0.41
  -1  24   2    7.32    0.35
   0 -24   2    0.29    0.13
   0 -24   2    0.47    0.12
   0 -24  -2    0.40    0.15
   0 -24  -2    0.43    0.21
   1 -24   2    5.46    0.33
  -1 -24  -2    5.56    0.35
  -1 -24  -2    5.81    0.35
   1 -24   2    6.51    0.30
  -1  24  -2    6.44    0.42
   1  24   2    6.22    0.32
   1 -25  -2    7.57    0.32
   1 -25  -2    7.56    0.40
  -1 -25   2    7.73    0.38
  -1 -25   2    7.93    0.37
   1  25  -2    7.73    0.43
  -1  25   2    7.89    0.37
   0 -25   2    5.94    0.29
   0 -25   2    5.94    0.34
   0 -25   2    6.08    0.31
   0 -25  -2    6.40    0.37
   0  25   2    5.97    0.33
   0  25  -2    5.71    0.38
   6   0  -3    6.74    0.31
  -6   0   3    6.33    0.36
  -6   0   3    7.27    0.34
  -6   0   3    6.35    0.31
   6   0  -3    6.87    0.30
  -5   0   3    0.27    0.11
   5   0  -3    0.31    0.11
  -5   0   3    0.13    0.12
  -5   0   3    0.28    0.11
   5   0  -3    0.27    0.10
  -5   0   3   -0.05    0.10
  -4   0   3  110.23    1.86
   4   0  -3  114.89    1.78
  -4   0   3  111.47    1.85
   4   0  -3  113.83    1.85
  -4   0   3  111.00    1.92
  -4   0   3  113.67    1.91
   4   0  -3  113.04    1.81
   3   0  -3  126.91    2.00
  -3   0   3  127.61    2.05
  -3   0   3  125.22    2.09
  -3   0   3  132.96    1.98
  -3   0   3  127.35    1.97
   3   0  -3  126.77    2.03
  -3   0   3  127.13    2.02
   3   0  -3  130.69    1.97
  -3   0   3  126.57    2.09
  -2   0   3   12.56    0.28
  -2   0   3   12.47    0.27
  -2   0   3   12.35    0.33
  -2   0   3   12.57    0.31
   2   0  -3   12.82    0.29
   2   0  -3   12.68    0.28
   2   0  -3   12.67    0.29
  -2   0   3   12.55    0.33
  -2   0   3   12.47    0.27
   1   0  -3    1.26    0.08
   1   0  -3    1.15    0.11
  -1   0   3    1.28    0.11
   1   0  -3    0.92    0.09
  -1   0   3    1.36    0.11
  -1   0   3    1.18    0.08
  -1   0   3    1.29    0.12
  -1   0   3    1.39    0.09
  -1   0   3    1.16    0.09
   0   0   3   52.83    0.93
   0   0   3   52.85    0.90
   0   0   3   52.58    0.92
   0   0  -3   52.75    0.96
   0   0   3   54.81    0.92
   0   0  -3   56.62    0.86
   0   0  -3   54.32    0.92
   0   0   3   55.00    0.87
   0   0   3   55.10    0.93
   0   0   3   53.68    0.91
   1   0   3  165.60    2.57
  -1   0  -3  162.18    2.60
   1   0   3  159.35    2.48
   1   0   3  159.24    2.55
   1   0   3  163.71    2.56
   1   0   3  163.92    2.55
   1   0   3  163.33    2.53
  -1   0  -3  165.90    2.55
   1   0   3  165.12    2.51
  -1   0  -3  162.18    2.50
   1   0   3  165.78    2.54
   2   0   3   27.03    0.53
   2   0   3   26.36    0.56
   2   0   3   26.59    0.55
   2   0   3   26.96    0.57
   2   0   3   26.05    0.52
   2   0   3   26.06    0.55
  -2   0  -3   27.70    0.52
   2   0   3   27.56    0.57
  -2   0  -3   26.95    0.54
  -2   0  -3   27.11    0.60
  -3   0  -3   23.09    0.56
   3   0   3   22.71    0.51
   3   0   3   22.42    0.55
   3   0   3   22.61    0.54
   3   0   3   24.15    0.54
  -3   0  -3   23.22    0.56
   3   0   3   23.42    0.52
   3   0   3   23.18    0.52
  -4   0  -3   17.75    0.50
  -4   0  -3   17.79    0.55
   4   0   3   17.74    0.45
   4   0   3   18.00    0.47
   4   0   3   17.81    0.49
   4   0   3   17.77    0.51
   5   0   3    1.09    0.18
   6  -1  -3    6.49    0.31
  -6  -1   3    5.96    0.35
  -6  -1   3    5.80    0.31
  -6  -1   3    6.66    0.34
   6  -1  -3    6.40    0.29
  -6   1   3    6.37    0.37
   6   1  -3    5.81    0.30
  -6   1   3    5.30    0.29
   6   1  -3    5.91    0.28
  -6   1   3    6.28    0.31
  -5  -1   3   63.77    1.20
   5  -1  -3   64.26    1.15
   5  -1  -3   64.44    1.18
  -5  -1   3   65.55    1.20
  -5  -1   3   63.66    1.23
  -5  -1   3   64.11    1.26
  -5   1   3   66.25    1.21
  -5   1   3   63.50    1.27
  -5   1   3   65.37    1.22
   5   1  -3   66.61    1.17
   5   1  -3   65.27    1.21
  -5   1   3   66.55    1.26
   4  -1  -3   31.18    0.61
  -4  -1   3   29.91    0.67
  -4  -1   3   30.72    0.65
   4  -1  -3   30.60    0.57
   4  -1  -3   30.54    0.63
  -4  -1   3   30.83    0.63
  -4   1   3   32.24    0.64
   4   1  -3   30.62    0.56
  -4   1   3   29.88    0.67
  -4   1   3   30.54    0.70
   4   1  -3   30.66    0.63
  -4   1   3   30.63    0.64
   4   1  -3   30.37    0.59
  -3  -1   3   19.78    0.48
   3  -1  -3   19.97    0.38
  -3  -1   3   19.92    0.37
  -3  -1   3   19.76    0.38
  -3  -1   3   19.30    0.41
   3  -1  -3   19.50    0.42
   3  -1  -3   19.88    0.40
  -3  -1   3   19.50    0.47
  -3  -1   3   19.40    0.45
  -3   1   3   20.59    0.37
   3   1  -3   20.41    0.38
  -3   1   3   19.71    0.48
  -3   1   3   19.94    0.44
  -3   1   3   20.50    0.43
  -3   1   3   19.66    0.47
   3   1  -3   18.63    0.42
   3   1  -3   19.34    0.40
  -2  -1   3   38.13    0.65
   2  -1  -3   37.59    0.67
   2  -1  -3   38.51    0.65
  -2  -1   3   38.21    0.72
   2  -1  -3   37.02    0.67
  -2  -1   3   37.48    0.65
  -2  -1   3   37.06    0.71
  -2  -1   3   39.08    0.65
  -2  -1   3   37.32    0.69
   2   1  -3   38.65    0.69
  -2   1   3   39.41    0.69
   2   1  -3   39.21    0.70
  -2   1   3   40.23    0.67
  -2   1   3   39.56    0.71
   2   1  -3   39.73    0.69
  -2   1   3   39.42    0.74
  -2   1   3   39.96    0.67
  -2   1   3   38.95    0.73
   1  -1  -3   20.86    0.44
  -1  -1   3   21.70    0.37
  -1  -1   3   20.86    0.41
  -1  -1   3   20.84    0.44
   1  -1  -3   21.77    0.43
  -1  -1   3   21.19    0.41
  -1  -1   3   21.02    0.44
  -1  -1   3   20.74    0.43
   1  -1  -3   21.49    0.37
   1   1  -3   20.00    0.41
  -1   1   3   20.27    0.40
  -1   1   3   20.10    0.41
  -1   1   3   20.09    0.38
   1   1  -3   20.66    0.38
  -1   1   3   20.14    0.43
  -1   1   3   19.63    0.41
  -1   1   3   20.20    0.39
   0  -1   3   10.95    0.22
   0  -1   3   11.09    0.29
   0  -1   3   10.26    0.26
   0  -1  -3   10.70    0.27
   0  -1   3   10.72    0.27
   0  -1   3   10.71    0.26
   0  -1  -3   10.18    0.30
   0  -1   3   10.72    0.27
   0   1   3   10.43    0.26
   0   1   3   10.50    0.28
   0   1   3   10.72    0.26
   0   1  -3   10.15    0.27
   0   1   3    9.62    0.26
   0   1   3   10.17    0.26
   0   1   3   10.82    0.23
   0   1  -3   10.48    0.23
   1  -1   3   11.96    0.26
  -1  -1  -3   12.30    0.30
   1  -1   3   12.43    0.27
   1  -1   3   11.72    0.32
   1  -1   3   11.85    0.29
   1  -1   3   12.13    0.30
   1  -1   3   12.12    0.31
  -1  -1  -3   12.26    0.35
   1  -1   3   12.52    0.31
   1  -1   3   13.12    0.32
   1   1   3   11.55    0.28
   1   1   3   11.16    0.29
  -1   1  -3   11.37    0.30
   1   1   3   11.87    0.31
   1   1   3   11.66    0.28
   1   1   3   11.90    0.27
  -1   1  -3   11.26    0.34
   1   1   3   11.35    0.30
   1   1   3   11.43    0.30
  -1   1  -3   11.80    0.27
   2  -1   3  154.73    2.48
   2  -1   3  157.26    2.43
  -2  -1  -3  158.98    2.45
   2  -1   3  156.74    2.49
   2  -1   3  157.50    2.43
  -2  -1  -3  152.46    2.50
  -2  -1  -3  153.74    2.52
   2  -1   3  156.42    2.45
   2  -1   3  156.02    2.47
   2  -1   3  155.10    2.42
   2  -1   3  152.68    2.47
  -2   1  -3  163.89    2.47
   2   1   3  157.49    2.50
   2   1   3  158.00    2.49
   2   1   3  157.36    2.46
   2   1   3  157.17    2.47
  -2   1  -3  158.10    2.56
   2   1   3  157.73    2.53
   2   1   3  153.90    2.51
  -2   1  -3  157.82    2.49
   3  -1   3    1.81    0.14
   3  -1   3    1.76    0.15
   3  -1   3    1.69    0.16
   3  -1   3    1.61    0.16
  -3  -1  -3    1.67    0.17
   3  -1   3    1.83    0.16
   3  -1   3    1.79    0.16
  -3  -1  -3    1.95    0.18
   3   1   3    2.15    0.17
   3   1   3    2.25    0.18
   3   1   3    2.10    0.17
  -3   1  -3    2.32    0.16
   3   1   3    1.86    0.15
   3   1   3    2.18    0.16
  -3   1  -3    2.05    0.19
  -3   1  -3    1.95    0.18
   4  -1   3    2.71    0.18
  -4  -1  -3    2.94    0.25
   4  -1   3    2.83    0.20
   4  -1   3    2.87    0.22
  -4  -1  -3    2.84    0.22
   4  -1   3    2.40    0.20
   4   1   3    2.93    0.23
   4   1   3    2.96    0.21
   4   1   3    3.10    0.20
  -4   1  -3    2.63    0.21
   4   1   3    2.91    0.21
  -4   1  -3    2.70    0.24
   6  -2  -3    4.75    0.27
  -6  -2   3    4.68    0.28
  -6  -2   3    4.44    0.30
   6  -2  -3    4.24    0.26
  -6  -2   3    4.52    0.32
   6   2  -3    4.70    0.27
  -6   2   3    5.35    0.34
  -6   2   3    5.03    0.30
   6   2  -3    4.98    0.25
  -6   2   3    4.89    0.28
  -5  -2   3    0.18    0.11
  -5  -2   3    0.45    0.14
  -5  -2   3    0.20    0.10
   5  -2  -3    0.35    0.10
  -5  -2   3    0.35    0.13
   5  -2  -3    0.40    0.10
  -5   2   3    0.21    0.10
  -5   2   3    0.10    0.12
  -5   2   3    0.28    0.12
   5   2  -3    0.26    0.10
   5   2  -3    0.15    0.09
  -5   2   3    0.22    0.11
  -4  -2   3   74.90    1.23
   4  -2  -3   70.19    1.23
  -4  -2   3   70.69    1.29
  -4  -2   3   71.61    1.23
   4  -2  -3   70.98    1.18
  -4  -2   3   70.20    1.26
  -4  -2   3   69.26    1.29
  -4   2   3   68.85    1.22
   4   2  -3   70.07    1.17
   4   2  -3   69.91    1.13
  -4   2   3   69.13    1.26
   4   2  -3   70.49    1.23
  -4   2   3   70.41    1.22
  -4   2   3   68.55    1.28
  -3  -2   3   53.50    0.86
   3  -2  -3   53.36    0.86
   3  -2  -3   51.43    0.89
  -3  -2   3   52.88    0.88
  -3  -2   3   53.00    0.90
  -3  -2   3   52.38    0.95
  -3  -2   3   51.65    0.97
  -3  -2   3   52.41    0.97
   3  -2  -3   51.53    0.91
  -3   2   3   55.01    0.99
  -3   2   3   54.32    0.95
   3   2  -3   54.36    0.89
   3   2  -3   54.59    0.90
   3   2  -3   53.49    0.91
  -3   2   3   55.21    0.87
  -3   2   3   53.44    1.00
   3   2  -3   54.31    0.95
  -3   2   3   53.62    0.95
   2  -2  -3   72.12    1.15
   2  -2  -3   70.30    1.17
  -2  -2   3   71.03    1.15
  -2  -2   3   72.05    1.13
   2  -2  -3   71.13    1.17
  -2  -2   3   72.34    1.14
  -2  -2   3   71.22    1.20
  -2  -2   3   69.63    1.20
  -2  -2   3   71.88    1.23
  -2   2   3   70.96    1.21
  -2   2   3   70.89    1.19
  -2   2   3   72.39    1.23
   2   2  -3   72.66    1.18
  -2   2   3   72.15    1.16
  -2   2   3   73.72    1.14
  -2   2   3   71.72    1.17
   2   2  -3   71.01    1.17
  -1  -2   3   34.52    0.63
  -1  -2   3   33.62    0.65
   1  -2  -3   34.95    0.56
  -1  -2   3   35.41    0.63
  -1  -2   3   33.41    0.60
  -1  -2   3   33.34    0.61
   1  -2  -3   32.90    0.64
  -1  -2   3   33.72    0.60
  -1   2   3   33.26    0.61
  -1   2   3   33.52    0.64
   1   2  -3   33.97    0.58
   1   2  -3   33.22    0.61
  -1   2   3   33.69    0.58
  -1   2   3   32.65    0.58
  -1   2   3   33.95    0.61
  -1   2   3   32.31    0.60
   0  -2   3   56.72    0.95
   0  -2   3   58.43    0.96
   0  -2   3   56.88    0.96
   0  -2   3   55.42    0.96
   0  -2   3   57.77    1.00
   0  -2   3   54.81    0.94
   0  -2   3   56.45    0.88
   0  -2  -3   55.65    0.95
   0  -2  -3   55.89    1.00
   0   2   3   57.75    0.99
   0   2   3   58.01    0.98
   0   2   3   59.27    0.98
   0   2  -3   58.62    1.00
   0   2   3   57.57    0.99
   0   2   3   60.22    0.96
   0   2  -3   61.79    0.96
   0   2   3   56.72    1.01
   1  -2   3   15.34    0.37
   1  -2   3   16.51    0.40
   1  -2   3   16.50    0.34
  -1  -2  -3   16.28    0.41
   1  -2   3   16.40    0.37
  -1  -2  -3   16.08    0.36
   1  -2   3   16.01    0.35
   1  -2   3   16.17    0.36
   1  -2   3   17.20    0.33
   1  -2   3   16.42    0.37
  -1   2  -3   16.58    0.38
   1   2   3   17.11    0.40
   1   2   3   16.73    0.35
   1   2   3   16.05    0.37
  -1   2  -3   17.33    0.37
   1   2   3   16.57    0.35
   1   2   3   16.66    0.38
   1   2   3   16.49    0.38
  -2  -2  -3    4.49    0.22
   2  -2   3    4.37    0.18
   2  -2   3    4.24    0.20
   2  -2   3    4.33    0.19
   2  -2   3    4.47    0.17
  -2  -2  -3    4.24    0.23
  -2  -2  -3    4.36    0.18
   2  -2   3    4.24    0.19
   2  -2   3    4.60    0.21
   2  -2   3    4.27    0.17
   2  -2   3    4.25    0.17
  -2   2  -3    4.68    0.19
   2   2   3    5.01    0.20
   2   2   3    4.59    0.20
  -2   2  -3    4.65    0.18
  -2   2  -3    4.75    0.20
   2   2   3    4.51    0.18
   2   2   3    4.51    0.21
  -2   2  -3    4.34    0.23
   2   2   3    4.51    0.21
  -3  -2  -3    5.60    0.27
   3  -2   3    5.98    0.21
   3  -2   3    5.81    0.23
   3  -2   3    6.03    0.25
   3  -2   3    6.15    0.25
  -3  -2  -3    5.95    0.27
   3  -2   3    5.62    0.24
   3  -2   3    5.45    0.22
   3   2   3    5.28    0.24
   3   2   3    5.58    0.23
   3   2   3    5.51    0.25
  -3   2  -3    5.38    0.23
  -3   2  -3    5.26    0.26
   3   2   3    5.51    0.23
   3   2   3    5.54    0.24
  -3   2  -3    5.46    0.25
   4  -2   3    2.31    0.19
   4  -2   3    2.68    0.18
  -4  -2  -3    2.40    0.21
  -4  -2  -3    2.83    0.24
   4  -2   3    2.37    0.19
   4  -2   3    2.23    0.20
   4   2   3    2.34    0.19
   4   2   3    2.44    0.19
  -4   2  -3    2.09    0.19
   4   2   3    2.17    0.19
   4   2   3    1.97    0.20
  -4   2  -3    2.42    0.23
  -6  -3   3   22.12    0.60
   6  -3  -3   23.68    0.60
  -6  -3   3   21.64    0.62
  -6  -3   3   22.48    0.67
   6   3  -3   23.19    0.60
  -6   3   3   22.07    0.66
   6   3  -3   22.39    0.56
  -6   3   3   22.31    0.62
  -5  -3   3   26.26    0.61
  -5  -3   3   27.34    0.66
  -5  -3   3   26.04    0.67
  -5  -3   3   25.46    0.64
   5  -3  -3   26.36    0.61
   5   3  -3   25.64    0.61
  -5   3   3   26.40    0.67
   5   3  -3   25.87    0.56
  -5   3   3   26.86    0.60
  -5   3   3   25.73    0.65
  -5   3   3   25.64    0.62
   4  -3  -3   10.74    0.28
  -4  -3   3   11.11    0.32
  -4  -3   3   11.30    0.37
   4  -3  -3   10.65    0.31
  -4  -3   3   11.30    0.36
  -4  -3   3   10.75    0.37
  -4  -3   3   11.07    0.27
   4   3  -3   10.25    0.28
  -4   3   3   10.33    0.36
  -4   3   3   10.78    0.31
  -4   3   3   10.02    0.34
  -4   3   3   10.64    0.33
   4   3  -3    9.77    0.31
  -3  -3   3   40.06    0.71
   3  -3  -3   38.94    0.72
  -3  -3   3   39.92    0.77
  -3  -3   3   40.57    0.78
   3  -3  -3   39.14    0.71
  -3  -3   3   39.89    0.70
  -3  -3   3   40.25    0.79
  -3  -3   3   40.68    0.67
   3  -3  -3   39.94    0.68
   3   3  -3   38.80    0.73
  -3   3   3   39.16    0.73
  -3   3   3   39.70    0.78
   3   3  -3   39.92    0.69
  -3   3   3   38.80    0.72
  -3   3   3   38.74    0.76
   3   3  -3   39.28    0.67
  -2  -3   3   34.03    0.65
   2  -3  -3   34.56    0.63
   2  -3  -3   34.95    0.60
  -2  -3   3   34.63    0.60
  -2  -3   3   35.16    0.58
   2  -3  -3   35.11    0.63
  -2  -3   3   34.13    0.61
  -2  -3   3   33.72    0.68
  -2  -3   3   34.75    0.66
   2   3  -3   34.15    0.62
  -2   3   3   33.64    0.62
  -2   3   3   33.72    0.57
  -2   3   3   33.52    0.64
   2   3  -3   33.29    0.61
  -2   3   3   34.76    0.62
   1  -3  -3    1.58    0.11
  -1  -3   3    1.30    0.10
   1  -3  -3    1.58    0.12
  -1  -3   3    1.47    0.10
  -1  -3   3    1.44    0.12
  -1  -3   3    1.65    0.13
  -1  -3   3    1.35    0.12
  -1  -3   3    1.42    0.10
  -1   3   3    1.00    0.09
  -1   3   3    1.21    0.10
  -1   3   3    1.20    0.12
  -1   3   3    1.09    0.09
  -1   3   3    1.03    0.10
   1   3  -3    1.17    0.10
   1   3  -3    1.34    0.11
  -1   3   3    1.07    0.09
   0  -3   3    1.04    0.10
   0  -3  -3    1.01    0.11
   0  -3   3    1.09    0.09
   0  -3  -3    0.93    0.09
   0  -3   3    0.90    0.09
   0  -3   3    0.96    0.11
   0  -3   3    0.77    0.08
   0  -3   3    0.81    0.08
   0   3  -3    0.96    0.09
   0   3   3    0.87    0.08
   0   3   3    0.95    0.08
   0   3   3    0.86    0.09
   0   3  -3    0.96    0.10
   0   3   3    1.00    0.09
   0   3   3    1.10    0.10
   0   3   3    1.03    0.10
   1  -3   3   66.54    1.16
   1  -3   3   68.57    1.21
  -1  -3  -3   66.55    1.20
   1  -3   3   69.65    1.09
   1  -3   3   67.73    1.14
  -1  -3  -3   68.12    1.14
   1  -3   3   69.67    1.15
   1  -3   3   71.35    1.15
   1  -3   3   68.52    1.12
   1  -3   3   67.71    1.14
   1   3   3   69.00    1.13
   1   3   3   67.67    1.10
  -1   3  -3   68.17    1.16
   1   3   3   68.15    1.18
   1   3   3   67.38    1.16
   1   3   3   68.14    1.16
  -1   3  -3   68.18    1.14
   1   3   3   68.20    1.14
   2  -3   3    8.64    0.28
   2  -3   3    9.27    0.27
  -2  -3  -3    8.97    0.25
   2  -3   3    9.23    0.27
   2  -3   3    9.12    0.25
   2  -3   3    9.29    0.31
   2  -3   3    9.17    0.27
  -2  -3  -3    8.45    0.31
   2  -3   3    9.34    0.25
   2  -3   3    9.04    0.26
  -2  -3  -3    8.64    0.31
   2   3   3    9.03    0.27
   2   3   3    9.09    0.28
  -2   3  -3    9.70    0.27
   2   3   3    9.15    0.30
   2   3   3    8.74    0.28
  -2   3  -3    9.04    0.28
  -2   3  -3    8.88    0.28
   2   3   3    9.49    0.29
   3  -3   3   17.25    0.42
   3  -3   3   17.81    0.41
   3  -3   3   17.51    0.42
   3  -3   3   17.81    0.44
   3  -3   3   17.53    0.44
  -3  -3  -3   17.10    0.48
   3  -3   3   18.43    0.44
  -3  -3  -3   18.19    0.48
   3  -3   3   17.59    0.45
   3   3   3   17.84    0.48
  -3   3  -3   17.82    0.44
   3   3   3   18.39    0.45
   3   3   3   17.37    0.46
  -3   3  -3   18.17    0.49
   3   3   3   17.20    0.43
  -4  -3  -3    1.86    0.19
   4  -3   3    2.09    0.18
   4  -3   3    1.93    0.19
   4  -3   3    1.64    0.15
   4  -3   3    1.78    0.17
  -4  -3  -3    1.70    0.21
  -4   3  -3    1.61    0.20
   4   3   3    1.70    0.19
  -4   3  -3    1.87    0.21
  -4   3  -3    1.87    0.19
   4   3   3    1.86    0.18
   4   3   3    1.63    0.16
   4   3   3    1.60    0.18
  -6  -4   3    7.95    0.39
  -6  -4   3    7.56    0.40
   6  -4  -3    7.68    0.33
  -6  -4   3    7.37    0.34
   6   4  -3    8.42    0.35
   6   4  -3    8.02    0.31
  -6   4   3    8.62    0.38
  -6   4   3    8.38    0.42
  -5  -4   3   20.62    0.58
   5  -4  -3   20.80    0.52
  -5  -4   3   20.47    0.52
   5  -4  -3   20.82    0.46
  -5  -4   3   20.95    0.57
  -5  -4   3   20.42    0.56
   5   4  -3   21.01    0.48
   5   4  -3   20.65    0.53
  -5   4   3   21.47    0.57
  -5   4   3   20.78    0.59
  -5   4   3   20.26    0.54
  -5   4   3   20.10    0.50
  -4  -4   3   22.12    0.49
   4  -4  -3   23.01    0.46
  -4  -4   3   22.14    0.45
   4  -4  -3   22.75    0.50
  -4  -4   3   21.96    0.55
  -4  -4   3   20.80    0.54
  -4  -4   3   21.96    0.55
  -4   4   3   22.25    0.55
  -4   4   3   22.88    0.50
   4   4  -3   22.87    0.52
  -4   4   3   22.14    0.53
  -4   4   3   22.85    0.57
   4   4  -3   23.07    0.47
  -3  -4   3   72.27    1.26
   3  -4  -3   73.13    1.17
  -3  -4   3   71.80    1.29
  -3  -4   3   72.20    1.19
  -3  -4   3   72.59    1.27
   3  -4  -3   71.22    1.20
   3  -4  -3   71.83    1.20
  -3  -4   3   75.34    1.16
  -3  -4   3   73.23    1.19
  -3   4   3   71.27    1.26
   3   4  -3   70.50    1.21
  -3   4   3   70.10    1.18
  -3   4   3   70.30    1.21
   3   4  -3   72.53    1.14
   3   4  -3   71.99    1.15
  -3   4   3   70.55    1.24
  -2  -4   3  105.77    1.73
  -2  -4   3  105.38    1.76
  -2  -4   3  108.78    1.64
  -2  -4   3  106.34    1.72
   2  -4  -3  107.81    1.70
   2  -4  -3  108.24    1.71
  -2  -4   3  105.40    1.69
   2  -4  -3  107.52    1.66
  -2  -4   3  108.27    1.68
  -2   4   3  108.53    1.65
   2   4  -3  107.30    1.72
   2   4  -3  105.54    1.70
  -2   4   3  107.90    1.71
  -2   4   3  107.68    1.72
  -2   4   3  106.25    1.73
  -2   4   3  108.40    1.76
  -1  -4   3  114.47    1.85
   1  -4  -3  114.16    1.80
  -1  -4   3  113.89    1.79
   1  -4  -3  111.28    1.82
  -1  -4   3  110.87    1.78
  -1  -4   3  113.32    1.79
  -1  -4   3  114.66    1.79
  -1  -4   3  114.83    1.81
   1   4  -3  118.14    1.83
  -1   4   3  116.08    1.82
   1   4  -3  113.64    1.84
  -1   4   3  115.21    1.83
  -1   4   3  115.97    1.88
  -1   4   3  118.19    1.81
  -1   4   3  115.97    1.83
   0  -4   3  102.68    1.67
   0  -4  -3  111.16    1.64
   0  -4   3  106.63    1.68
   0  -4  -3  102.73    1.72
   0  -4   3  102.27    1.67
   0  -4   3  106.92    1.66
   0  -4   3  106.93    1.75
   0  -4  -3  102.48    1.67
   0  -4   3  104.23    1.68
   0   4   3  101.67    1.64
   0   4   3  102.93    1.62
   0   4   3  103.83    1.60
   0   4   3  101.56    1.63
   0   4   3  100.23    1.68
   0   4  -3  105.69    1.64
   0   4  -3  103.02    1.66
   0   4   3  102.10    1.65
   1  -4   3    1.03    0.10
   1  -4   3    1.32    0.11
   1  -4   3    1.16    0.11
  -1  -4  -3    1.10    0.13
   1  -4   3    1.17    0.10
   1  -4   3    0.92    0.12
  -1  -4  -3    1.35    0.07
   1  -4   3    1.04    0.10
   1  -4   3    1.17    0.11
  -1  -4  -3    1.28    0.13
  -1  -4  -3    1.03    0.10
   1  -4   3    1.17    0.08
   1   4   3    1.40    0.12
   1   4   3    1.31    0.08
   1   4   3    1.47    0.14
   1   4   3    0.89    0.10
  -1   4  -3    1.11    0.11
   1   4   3    1.32    0.11
   1   4   3    1.24    0.12
  -1   4  -3    1.27    0.12
  -2  -4  -3   33.28    0.71
   2  -4   3   33.23    0.61
  -2  -4  -3   33.39    0.62
   2  -4   3   33.90    0.65
   2  -4   3   33.75    0.64
   2  -4   3   33.64    0.65
  -2  -4  -3   34.05    0.71
   2  -4   3   34.30    0.72
   2  -4   3   34.01    0.67
   2  -4   3   33.06    0.64
   2  -4   3   33.35    0.65
   2   4   3   33.02    0.65
   2   4   3   33.18    0.70
  -2   4  -3   34.59    0.67
  -2   4  -3   32.43    0.67
   2   4   3   33.74    0.68
  -2   4  -3   34.28    0.68
   2   4   3   32.87    0.65
   2   4   3   32.92    0.67
   3  -4   3   13.95    0.37
   3  -4   3   14.51    0.36
   3  -4   3   14.30    0.39
   3  -4   3   14.42    0.44
   3  -4   3   14.01    0.38
   3  -4   3   14.47    0.36
   3  -4   3   13.93    0.37
   3  -4   3   14.20    0.39
  -3  -4  -3   14.13    0.42
  -3  -4  -3   14.44    0.43
   3   4   3   13.54    0.38
  -3   4  -3   14.35    0.39
  -3   4  -3   14.78    0.39
   3   4   3   13.36    0.38
   3   4   3   14.28    0.41
  -3   4  -3   13.80    0.40
  -3   4  -3   14.53    0.43
   3   4   3   14.33    0.43
   4  -4   3    8.86    0.31
  -4  -4  -3    8.32    0.39
   4  -4   3    8.62    0.32
  -4  -4  -3    8.01    0.35
   4  -4   3    8.87    0.33
   4  -4   3    8.51    0.33
  -4   4  -3    8.91    0.38
   4   4   3    8.37    0.34
   4   4   3    8.97    0.33
  -4   4  -3    8.25    0.35
   4   4   3    8.46    0.31
   4   4   3    8.50    0.36
  -6  -5   3    2.84    0.24
   6  -5  -3    2.83    0.23
  -6  -5   3    3.18    0.28
  -6  -5   3    2.78    0.27
   6   5  -3    3.76    0.25
   6   5  -3    3.52    0.22
  -6   5   3    3.18    0.27
  -6   5   3    3.59    0.32
   5  -5  -3   23.74    0.57
   5  -5  -3   23.43    0.50
  -5  -5   3   23.64    0.62
  -5  -5   3   23.63    0.63
  -5  -5   3   22.67    0.56
  -5  -5   3   23.58    0.61
   5   5  -3   24.05    0.58
  -5   5   3   22.19    0.58
  -5   5   3   22.18    0.59
   5   5  -3   23.38    0.51
  -5   5   3   23.28    0.60
  -5   5   3   21.93    0.61
  -4  -5   3   29.93    0.68
   4  -5  -3   30.36    0.59
  -4  -5   3   30.76    0.59
  -4  -5   3   30.74    0.69
  -4  -5   3   30.41    0.62
   4  -5  -3   29.83    0.62
  -4  -5   3   31.34    0.69
  -4   5   3   30.38    0.67
   4   5  -3   30.00    0.58
  -4   5   3   31.22    0.61
  -4   5   3   32.14    0.71
  -4   5   3   30.19    0.65
   4   5  -3   29.23    0.64
  -3  -5   3   51.80    0.86
   3  -5  -3   49.39    0.88
  -3  -5   3   50.89    0.95
  -3  -5   3   50.80    0.88
  -3  -5   3   52.15    0.94
   3  -5  -3   49.70    0.88
  -3  -5   3   51.01    0.97
   3  -5  -3   49.71    0.85
  -3  -5   3   51.45    0.84
   3   5  -3   51.01    0.84
   3   5  -3   50.49    0.86
  -3   5   3   51.20    0.96
  -3   5   3   51.79    0.93
  -3   5   3   52.58    0.89
  -3   5   3   49.77    0.94
   3   5  -3   49.58    0.92
  -2  -5   3   16.95    0.42
  -2  -5   3   16.71    0.38
  -2  -5   3   16.69    0.40
   2  -5  -3   17.08    0.33
   2  -5  -3   17.17    0.37
  -2  -5   3   16.37    0.36
   2  -5  -3   16.69    0.37
  -2  -5   3   17.05    0.35
  -2  -5   3   17.23    0.35
  -2   5   3   17.05    0.39
  -2   5   3   16.26    0.36
  -2   5   3   17.27    0.42
   2   5  -3   16.90    0.36
   2   5  -3   16.73    0.38
  -2   5   3   17.04    0.32
  -2   5   3   16.95    0.38
   1  -5  -3   59.19    1.02
  -1  -5   3   58.71    0.98
  -1  -5   3   56.82    0.97
  -1  -5   3   57.88    1.05
  -1  -5   3   59.34    1.00
   1  -5  -3   59.18    0.99
  -1  -5   3   58.27    0.97
  -1   5   3   58.69    0.97
   1   5  -3   58.20    1.00
  -1   5   3   58.32    0.99
   1   5  -3   59.48    1.00
  -1   5   3   59.82    0.96
  -1   5   3   59.30    0.99
  -1   5   3   59.16    1.04
   0  -5   3   27.69    0.60
   0  -5  -3   27.67    0.58
   0  -5   3   27.15    0.52
   0  -5  -3   27.57    0.47
   0  -5  -3   28.27    0.53
   0  -5   3   27.94    0.54
   0  -5   3   27.33    0.54
   0  -5   3   28.59    0.51
   0  -5   3   27.34    0.53
   0   5   3   26.85    0.53
   0   5   3   27.72    0.48
   0   5   3   27.02    0.57
   0   5   3   27.55    0.52
   0   5  -3   27.33    0.55
   0   5  -3   28.09    0.54
   0   5   3   27.52    0.52
   1  -5   3   17.02    0.38
   1  -5   3   17.34    0.38
  -1  -5  -3   17.07    0.37
  -1  -5  -3   16.53    0.43
   1  -5   3   16.86    0.40
   1  -5   3   16.83    0.38
  -1  -5  -3   17.41    0.42
   1  -5   3   17.23    0.36
   1  -5   3   17.63    0.45
   1  -5   3   17.53    0.38
   1  -5   3   18.34    0.34
   1   5   3   17.79    0.40
   1   5   3   17.39    0.43
   1   5   3   17.89    0.41
  -1   5  -3   18.45    0.42
  -1   5  -3   17.77    0.42
   1   5   3   18.71    0.40
   2  -5   3   21.20    0.42
  -2  -5  -3   20.92    0.51
   2  -5   3   20.40    0.52
   2  -5   3   19.95    0.47
   2  -5   3   20.25    0.45
  -2  -5  -3   20.39    0.50
   2  -5   3   21.71    0.45
  -2  -5  -3   21.13    0.43
   2  -5   3   20.55    0.45
   2  -5   3   20.28    0.45
   2  -5   3   21.01    0.45
   2   5   3   19.81    0.45
  -2   5  -3   20.37    0.46
   2   5   3   19.52    0.45
   2   5   3   19.69    0.49
   2   5   3   19.28    0.47
  -2   5  -3   19.74    0.48
   3  -5   3   21.02    0.49
   3  -5   3   20.79    0.49
   3  -5   3   21.02    0.47
   3  -5   3   21.35    0.50
   3  -5   3   21.66    0.57
   3  -5   3   20.66    0.47
  -3  -5  -3   21.12    0.53
  -3  -5  -3   20.58    0.54
   3  -5   3   20.76    0.46
   3  -5   3   21.07    0.48
  -3  -5  -3   20.20    0.58
   3   5   3   21.03    0.50
  -3   5  -3   21.35    0.51
   3   5   3   21.37    0.50
   3   5   3   20.25    0.54
  -3   5  -3   20.97    0.50
  -3   5  -3   21.46    0.54
   3   5   3   20.82    0.52
   4  -5   3    9.51    0.33
  -4  -5  -3   10.40    0.43
   4  -5   3    9.73    0.35
   4  -5   3   10.00    0.40
  -4  -5  -3    9.73    0.38
   4   5   3    9.01    0.38
  -4   5  -3   10.18    0.37
   4   5   3    9.55    0.36
  -4   5  -3    9.06    0.38
   4   5   3    9.93    0.36
  -6  -6   3   15.34    0.53
   6  -6  -3   15.33    0.48
  -6  -6   3   15.10    0.48
  -6  -6   3   14.38    0.53
   6   6  -3   14.71    0.43
  -6   6   3   14.71    0.50
  -6   6   3   14.59    0.53
   6   6  -3   14.78    0.47
  -5  -6   3    0.87    0.13
   5  -6  -3    0.86    0.13
  -5  -6   3    0.88    0.16
   5  -6  -3    0.98    0.11
  -5  -6   3    0.82    0.17
  -5  -6   3    1.03    0.17
  -5   6   3    0.94    0.18
  -5   6   3    0.98    0.16
   5   6  -3    0.74    0.14
  -5   6   3    0.80    0.14
   5   6  -3    1.10    0.12
   4  -6  -3   44.88    0.83
  -4  -6   3   46.13    0.83
  -4  -6   3   44.22    0.92
  -4  -6   3   45.38    0.84
  -4  -6   3   46.28    0.93
  -4  -6   3   46.67    0.92
   4  -6  -3   45.89    0.85
   4   6  -3   46.21    0.80
  -4   6   3   44.75    0.92
   4   6  -3   44.57    0.87
  -4   6   3   43.42    0.88
  -4   6   3   44.89    0.90
  -4   6   3   45.28    0.82
  -3  -6   3  121.88    2.01
   3  -6  -3  121.33    1.95
   3  -6  -3  123.81    1.94
  -3  -6   3  123.79    1.90
   3  -6  -3  123.91    1.92
  -3  -6   3  122.91    1.95
  -3  -6   3  120.78    1.91
  -3  -6   3  123.54    2.00
  -3  -6   3  119.64    2.03
  -3   6   3  120.68    1.98
  -3   6   3  120.29    2.01
  -3   6   3  123.95    1.93
   3   6  -3  122.50    1.88
   3   6  -3  122.19    1.90
  -3   6   3  122.50    1.99
   3   6  -3  119.18    1.97
   2  -6  -3   51.67    0.90
  -2  -6   3   53.10    0.88
  -2  -6   3   51.87    0.87
   2  -6  -3   52.71    0.91
  -2  -6   3   51.54    0.93
   2  -6  -3   52.59    0.86
  -2  -6   3   51.73    0.90
  -2  -6   3   51.66    0.97
  -2  -6   3   52.01    0.91
  -2   6   3   54.67    0.95
  -2   6   3   53.92    0.87
   2   6  -3   53.61    0.95
  -2   6   3   54.12    0.92
  -2   6   3   54.47    0.96
   2   6  -3   54.10    0.92
  -2   6   3   54.12    0.98
  -1  -6   3   14.24    0.37
  -1  -6   3   13.75    0.33
  -1  -6   3   13.58    0.31
  -1  -6   3   14.14    0.30
  -1  -6   3   13.34    0.32
   1  -6  -3   13.26    0.34
   1  -6  -3   13.70    0.32
  -1  -6   3   13.87    0.32
   1   6  -3   15.07    0.35
  -1   6   3   14.57    0.30
  -1   6   3   14.50    0.32
  -1   6   3   13.93    0.34
  -1   6   3   14.85    0.37
  -1   6   3   13.76    0.31
   1   6  -3   14.48    0.34
   0  -6   3   69.90    1.20
   0  -6  -3   73.90    1.24
   0  -6   3   72.45    1.29
   0  -6  -3   80.88    1.16
   0  -6   3   72.47    1.21
   0  -6  -3   73.29    1.21
   0  -6   3   71.23    1.22
   0  -6   3   71.95    1.21
   0  -6   3   73.03    1.17
   0  -6  -3   73.36    1.26
   0   6  -3   72.15    1.25
   0   6   3   75.88    1.23
   0   6   3   74.53    1.21
   0   6   3   74.93    1.28
   0   6   3   73.86    1.16
   0   6   3   74.60    1.23
   0   6  -3   73.11    1.24
   1  -6   3   20.80    0.47
   1  -6   3   21.39    0.53
   1  -6   3   22.36    0.43
  -1  -6  -3   21.93    0.44
  -1  -6  -3   21.51    0.50
   1  -6   3   21.94    0.45
  -1  -6  -3   21.90    0.50
   1  -6   3   21.45    0.45
   1  -6   3   21.03    0.45
   1  -6   3   20.95    0.45
   1   6   3   21.94    0.51
   1   6   3   22.15    0.47
   1   6   3   22.42    0.48
   1   6   3   22.40    0.47
  -1   6  -3   22.54    0.50
  -2  -6  -3    0.59    0.08
   2  -6   3    0.69    0.13
   2  -6   3    0.38    0.08
   2  -6   3    0.57    0.10
  -2  -6  -3    0.51    0.11
   2  -6   3    0.58    0.09
  -2  -6  -3    0.53    0.11
   2  -6   3    0.48    0.08
   2  -6   3    0.40    0.09
   2  -6   3    0.30    0.08
  -2   6  -3    0.57    0.11
   2   6   3    0.53    0.10
  -2   6  -3    0.49    0.09
   2   6   3    0.78    0.11
   2   6   3    0.40    0.10
   2   6   3    0.72    0.10
   3  -6   3   36.01    0.71
   3  -6   3   34.84    0.69
   3  -6   3   33.69    0.71
  -3  -6  -3   36.26    0.76
   3  -6   3   34.64    0.80
   3  -6   3   33.84    0.68
   3  -6   3   34.24    0.70
   3  -6   3   37.30    0.75
   3  -6   3   35.13    0.71
  -3  -6  -3   33.34    0.81
  -3  -6  -3   33.56    0.76
  -3   6  -3   33.75    0.71
   3   6   3   32.78    0.75
   3   6   3   33.57    0.70
  -3   6  -3   33.68    0.74
   3   6   3   32.76    0.72
   3   6   3   32.85    0.69
  -4  -6  -3   47.82    1.09
  -4  -6  -3   47.76    1.02
   4  -6   3   49.26    0.99
   4   6   3   47.04    1.02
   4   6   3   49.16    0.97
   4   6   3   46.38    0.99
  -6  -7   3   16.84    0.57
  -6  -7   3   17.18    0.52
  -6  -7   3   17.20    0.58
   6  -7  -3   18.65    0.52
   6   7  -3   16.99    0.46
  -6   7   3   17.49    0.55
   6   7  -3   17.50    0.52
  -6   7   3   16.24    0.57
   5  -7  -3   14.99    0.43
  -5  -7   3   15.52    0.43
  -5  -7   3   14.53    0.45
   5  -7  -3   15.75    0.39
  -5  -7   3   14.95    0.49
  -5  -7   3   15.51    0.48
  -5  -7   3   15.09    0.49
  -5   7   3   16.56    0.49
  -5   7   3   15.76    0.47
   5   7  -3   16.28    0.40
   5   7  -3   16.06    0.46
  -5   7   3   14.99    0.51
  -4  -7   3    6.44    0.29
   4  -7  -3    6.36    0.23
   4  -7  -3    6.48    0.24
  -4  -7   3    6.60    0.30
  -4  -7   3    6.49    0.29
  -4  -7   3    6.75    0.24
  -4  -7   3    6.45    0.24
  -4   7   3    6.79    0.28
  -4   7   3    6.43    0.30
   4   7  -3    6.58    0.21
  -4   7   3    6.39    0.28
  -4   7   3    7.32    0.30
   3  -7  -3    1.84    0.14
  -3  -7   3    1.50    0.16
   3  -7  -3    1.53    0.12
   3  -7  -3    1.84    0.12
  -3  -7   3    1.61    0.10
  -3  -7   3    1.95    0.17
  -3  -7   3    1.73    0.12
  -3  -7   3    1.77    0.17
  -3  -7   3    1.58    0.13
   3   7  -3    1.90    0.11
  -3   7   3    1.32    0.15
   3   7  -3    1.86    0.16
  -3   7   3    1.91    0.17
  -3   7   3    1.74    0.16
  -3   7   3    1.65    0.12
  -2  -7   3   20.14    0.50
   2  -7  -3   21.38    0.40
  -2  -7   3   20.72    0.47
  -2  -7   3   20.84    0.41
  -2  -7   3   20.83    0.44
   2  -7  -3   21.10    0.44
  -2  -7   3   21.15    0.42
   2  -7  -3   21.73    0.45
  -2  -7   3   20.48    0.44
   2  -7  -3   20.78    0.40
   2   7  -3   20.93    0.46
  -2   7   3   20.56    0.42
  -2   7   3   20.99    0.49
  -2   7   3   20.75    0.45
  -2   7   3   21.84    0.39
   2   7  -3   21.23    0.43
  -2   7   3   21.67    0.48
  -1  -7   3  105.47    1.70
  -1  -7   3  101.31    1.76
   1  -7  -3  107.36    1.68
  -1  -7   3  103.55    1.66
  -1  -7   3  103.83    1.68
   1  -7  -3  106.47    1.72
  -1  -7   3  104.74    1.68
  -1  -7   3  106.76    1.65
   1  -7  -3  105.38    1.68
  -1   7   3  106.04    1.66
   1   7  -3  105.06    1.72
  -1   7   3  103.51    1.70
  -1   7   3  107.66    1.68
   1   7  -3  106.07    1.71
  -1   7   3  105.33    1.66
  -1   7   3  106.35    1.74
   0  -7  -3   32.09    0.59
   0  -7   3   31.79    0.55
   0  -7  -3   31.38    0.62
   0  -7   3   31.34    0.59
   0  -7   3   31.78    0.68
   0  -7  -3   31.84    0.65
   0  -7   3   30.44    0.61
   0  -7   3   31.34    0.59
   0   7   3   30.71    0.63
   0   7   3   30.73    0.60
   0   7   3   30.54    0.58
   0   7  -3   32.02    0.62
   0   7   3   31.06    0.59
   1  -7   3   41.90    0.87
   1  -7   3   43.12    0.77
   1  -7   3   42.06    0.79
  -1  -7  -3   41.90    0.83
   1  -7   3   41.65    0.77
   1  -7   3   42.42    0.73
  -1  -7  -3   43.19    0.83
  -1  -7  -3   44.14    0.76
   1  -7   3   42.81    0.78
   1  -7   3   42.26    0.77
  -1   7  -3   43.51    0.82
   1   7   3   41.81    0.79
   1   7   3   42.43    0.78
   1   7   3   41.90    0.78
   1   7   3   43.29    0.83
  -2  -7  -3   64.27    1.19
   2  -7   3   65.22    1.24
  -2  -7  -3   65.65    1.19
   2  -7   3   64.67    1.15
   2  -7   3   64.37    1.11
   2  -7   3   65.45    1.12
   2  -7   3   63.90    1.12
   2  -7   3   65.54    1.14
  -2   7  -3   66.75    1.21
   2   7   3   66.20    1.18
   2   7   3   65.22    1.16
  -2   7  -3   66.39    1.18
   2   7   3   64.08    1.21
   2   7   3   66.86    1.16
  -3  -7  -3    8.93    0.38
   3  -7   3    9.04    0.29
  -3  -7  -3    9.38    0.36
   3  -7   3    9.07    0.31
   3  -7   3    9.20    0.29
   3  -7   3    9.20    0.38
   3  -7   3    9.19    0.29
  -3  -7  -3    9.31    0.34
   3  -7   3    9.59    0.31
   3   7   3    9.59    0.34
   3   7   3    8.64    0.34
  -3   7  -3    9.35    0.35
   3   7   3    9.44    0.32
  -3   7  -3    9.35    0.32
   3   7   3    8.96    0.31
  -4  -7  -3    4.68    0.33
   4  -7   3    4.36    0.24
   4  -7   3    4.96    0.29
  -4  -7  -3    4.27    0.28
   4   7   3    4.87    0.28
   4   7   3    4.89    0.27
   4   7   3    4.77    0.29
  -4   7  -3    4.64    0.29
  -6  -8   3    3.46    0.25
   6  -8  -3    3.36    0.24
  -6  -8   3    3.14    0.29
  -6  -8   3    3.17    0.30
  -6   8   3    3.27    0.30
  -6   8   3    3.26    0.29
   6   8  -3    2.92    0.22
   6   8  -3    2.62    0.24
   5  -8  -3    6.86    0.25
  -5  -8   3    6.70    0.26
  -5  -8   3    6.32    0.34
  -5  -8   3    6.27    0.32
  -5  -8   3    6.96    0.34
  -5  -8   3    6.39    0.28
   5  -8  -3    6.63    0.28
   5   8  -3    6.28    0.25
  -5   8   3    6.28    0.31
  -5   8   3    7.01    0.33
  -5   8   3    6.67    0.35
   5   8  -3    6.84    0.30
  -4  -8   3   25.04    0.62
  -4  -8   3   25.29    0.61
  -4  -8   3   24.41    0.53
  -4  -8   3   25.76    0.62
  -4  -8   3   25.62    0.55
   4  -8  -3   25.69    0.54
   4  -8  -3   24.86    0.55
  -4   8   3   24.78    0.60
  -4   8   3   25.36    0.60
  -4   8   3   25.06    0.62
   4   8  -3   25.65    0.51
   4   8  -3   25.06    0.59
  -3  -8   3   10.28    0.34
  -3  -8   3   10.79    0.32
  -3  -8   3   10.67    0.35
  -3  -8   3   10.51    0.25
   3  -8  -3   10.57    0.28
  -3  -8   3   10.74    0.30
   3  -8  -3   10.19    0.27
   3  -8  -3   10.25    0.29
  -3   8   3   11.09    0.33
  -3   8   3   11.19    0.35
  -3   8   3   10.70    0.36
   3   8  -3   10.94    0.27
  -3   8   3   10.96    0.27
  -2  -8   3   36.69    0.65
  -2  -8   3   36.65    0.67
  -2  -8   3   37.29    0.69
  -2  -8   3   36.05    0.67
   2  -8  -3   36.37    0.69
   2  -8  -3   37.36    0.64
  -2  -8   3   36.58    0.76
   2  -8  -3   37.48    0.70
   2  -8  -3   37.37    0.64
  -2  -8   3   37.44    0.72
  -2   8   3   37.07    0.69
   2   8  -3   35.86    0.67
  -2   8   3   37.37    0.66
  -2   8   3   37.15    0.74
  -2   8   3   36.79    0.62
  -2   8   3   38.41    0.73
   2   8  -3   36.33    0.71
   1  -8  -3    4.55    0.18
  -1  -8   3    3.72    0.18
  -1  -8   3    3.98    0.21
  -1  -8   3    4.04    0.16
  -1  -8   3    3.99    0.17
   1  -8  -3    4.16    0.17
  -1  -8   3    4.16    0.18
  -1  -8   3    4.07    0.14
   1  -8  -3    4.12    0.20
  -1   8   3    4.17    0.20
  -1   8   3    4.34    0.15
  -1   8   3    4.13    0.16
   1   8  -3    4.39    0.19
  -1   8   3    4.15    0.19
   1   8  -3    4.22    0.20
  -1   8   3    4.40    0.15
   0  -8   3   21.51    0.53
   0  -8   3   20.73    0.43
   0  -8  -3   20.65    0.46
   0  -8  -3   21.46    0.43
   0  -8   3   20.73    0.44
   0  -8   3   21.14    0.44
   0  -8  -3   20.58    0.49
   0  -8   3   20.34    0.46
   0   8  -3   21.72    0.49
   0   8   3   21.97    0.45
   0   8   3   22.98    0.48
   0   8   3   22.52    0.50
   0   8   3   22.11    0.46
   1  -8   3   14.85    0.44
   1  -8   3   14.23    0.35
  -1  -8  -3   14.44    0.33
   1  -8   3   14.94    0.34
   1  -8   3   14.37    0.35
  -1  -8  -3   14.65    0.40
   1  -8   3   15.09    0.37
  -1  -8  -3   14.48    0.40
   1   8   3   14.96    0.41
   1   8   3   15.63    0.39
   1   8   3   16.33    0.38
   1   8   3   15.41    0.38
  -1   8  -3   16.47    0.42
   2  -8   3    2.94    0.18
   2  -8   3    2.73    0.16
   2  -8   3    2.65    0.18
   2  -8   3    2.68    0.21
  -2  -8  -3    2.73    0.21
   2  -8   3    2.57    0.15
  -2  -8  -3    3.08    0.21
   2  -8   3    2.86    0.17
   2   8   3    2.62    0.17
  -2   8  -3    2.49    0.17
   2   8   3    2.50    0.19
  -2   8  -3    2.60    0.19
   2   8   3    2.55    0.17
   2   8   3    2.58    0.17
   3  -8   3   10.40    0.30
   3  -8   3   10.40    0.41
  -3  -8  -3   10.40    0.36
   3  -8   3    9.97    0.33
   3  -8   3   10.09    0.33
  -3  -8  -3   10.54    0.38
   3  -8   3   10.30    0.32
  -3  -8  -3   10.45    0.41
   3   8   3    9.83    0.34
   3   8   3    9.36    0.36
  -3   8  -3    9.44    0.36
   3   8   3    9.95    0.35
  -3   8  -3   10.14    0.34
  -4  -8  -3   12.93    0.46
   4  -8   3   12.40    0.37
  -4  -8  -3   12.44    0.50
   4  -8   3   12.27    0.40
   4   8   3   12.86    0.42
   4   8   3   12.30    0.46
   4   8   3   12.28    0.43
  -4   8  -3   12.88    0.46
  -6  -9   3    9.01    0.43
  -6  -9   3    8.81    0.37
  -6  -9   3    8.78    0.44
   6  -9  -3    8.93    0.36
  -6   9   3    7.96    0.39
   6   9  -3    9.23    0.38
  -6   9   3    8.31    0.43
   6   9  -3    8.71    0.32
  -5  -9   3   14.79    0.50
  -5  -9   3   14.68    0.41
   5  -9  -3   14.97    0.43
  -5  -9   3   15.06    0.48
   5  -9  -3   14.80    0.39
  -5  -9   3   14.84    0.49
  -5  -9   3   15.23    0.43
  -5   9   3   15.22    0.49
   5   9  -3   14.94    0.46
   5   9  -3   14.95    0.41
  -5   9   3   15.39    0.48
  -5   9   3   14.92    0.50
  -4  -9   3   28.20    0.67
   4  -9  -3   28.61    0.59
  -4  -9   3   28.32    0.66
   4  -9  -3   27.82    0.60
  -4  -9   3   27.77    0.67
  -4  -9   3   29.24    0.61
   4   9  -3   27.88    0.63
  -4   9   3   27.90    0.65
  -4   9   3   26.89    0.66
  -4   9   3   27.56    0.64
  -3  -9   3   35.67    0.72
   3  -9  -3   36.89    0.68
   3  -9  -3   35.44    0.70
  -3  -9   3   36.02    0.70
  -3  -9   3   37.74    0.66
  -3  -9   3   36.33    0.75
   3  -9  -3   36.93    0.68
  -3  -9   3   35.47    0.77
  -3   9   3   35.60    0.75
  -3   9   3   35.20    0.74
  -3   9   3   36.42    0.73
   3   9  -3   36.92    0.65
   3   9  -3   36.70    0.74
  -2  -9   3   39.03    0.72
   2  -9  -3   41.04    0.69
  -2  -9   3   40.21    0.70
  -2  -9   3   39.85    0.75
   2  -9  -3   41.34    0.69
   2  -9  -3   40.53    0.74
  -2  -9   3   39.50    0.77
  -2  -9   3   39.52    0.72
   2  -9  -3   40.26    0.75
  -2  -9   3   40.54    0.82
   2   9  -3   39.89    0.72
   2   9  -3   38.37    0.76
  -2   9   3   39.29    0.69
  -2   9   3   40.17    0.78
  -2   9   3   40.47    0.67
  -2   9   3   39.38    0.73
  -2   9   3   38.66    0.78
   1  -9  -3   20.59    0.44
  -1  -9   3   19.97    0.45
  -1  -9   3   20.17    0.51
   1  -9  -3   20.95    0.48
  -1  -9   3   20.85    0.42
  -1  -9   3   20.24    0.44
   1  -9  -3   21.19    0.44
  -1  -9   3   20.84    0.45
  -1   9   3   19.76    0.40
   1   9  -3   19.58    0.46
  -1   9   3   18.87    0.45
  -1   9   3   19.96    0.39
  -1   9   3   19.28    0.47
   1   9  -3   19.82    0.44
  -1   9   3   19.62    0.39
   0  -9  -3   18.86    0.47
   0  -9  -3   19.23    0.44
   0  -9   3   20.23    0.42
   0  -9  -3   19.64    0.41
   0  -9   3   18.81    0.41
   0  -9   3   18.55    0.43
   0  -9   3   19.33    0.51
   0   9   3   19.94    0.43
   0   9   3   19.87    0.45
   0   9  -3   20.20    0.47
   0   9   3   19.53    0.42
   0   9   3   20.09    0.47
   1  -9   3   12.19    0.31
  -1  -9  -3   11.99    0.37
   1  -9   3   12.58    0.33
  -1  -9  -3   12.95    0.31
   1  -9   3   12.74    0.33
   1  -9   3   12.66    0.41
   1  -9   3   13.30    0.35
  -1  -9  -3   12.92    0.37
   1   9   3   13.45    0.35
   1   9   3   13.67    0.38
  -1   9  -3   12.73    0.38
   1   9   3   12.54    0.34
   1   9   3   13.29    0.34
  -2  -9  -3    0.74    0.13
   2  -9   3    0.70    0.11
   2  -9   3    0.72    0.12
   2  -9   3    0.63    0.14
   2  -9   3    0.95    0.11
  -2  -9  -3    0.64    0.12
   2  -9   3    0.90    0.10
   2  -9   3    0.51    0.09
  -2   9  -3    0.91    0.12
   2   9   3    0.84    0.12
   2   9   3    0.91    0.12
  -2   9  -3    0.89    0.14
   2   9   3    0.80    0.13
   2   9   3    0.98    0.12
  -3  -9  -3   29.21    0.76
   3  -9   3   30.71    0.77
   3  -9   3   30.66    0.67
  -3  -9  -3   31.32    0.70
   3  -9   3   30.93    0.63
   3  -9   3   31.06    0.68
   3  -9   3   30.46    0.64
  -3  -9  -3   30.82    0.73
   3   9   3   29.38    0.68
  -3   9  -3   30.66    0.73
   3   9   3   30.31    0.67
   3   9   3   29.78    0.72
  -3   9  -3   30.51    0.69
   4  -9   3    2.80    0.20
  -4  -9  -3    3.31    0.27
   4  -9   3    3.04    0.23
  -4  -9  -3    3.42    0.30
   4   9   3    3.37    0.24
   4   9   3    2.91    0.26
  -4   9  -3    3.32    0.27
   4   9   3    3.64    0.25
  -6 -10   3    3.89    0.34
   6 -10  -3    4.00    0.26
  -6 -10   3    4.45    0.33
   6  10  -3    4.31    0.29
  -6  10   3    4.77    0.33
  -6  10   3    5.11    0.37
  -5 -10   3    2.05    0.18
   5 -10  -3    1.78    0.17
  -5 -10   3    1.70    0.22
  -5 -10   3    2.16    0.22
   5 -10  -3    2.09    0.17
  -5 -10   3    1.73    0.20
  -5  10   3    2.27    0.24
  -5  10   3    1.91    0.22
   5  10  -3    2.04    0.20
  -4 -10   3   12.17    0.42
  -4 -10   3   12.00    0.39
  -4 -10   3   12.36    0.36
   4 -10  -3   12.40    0.35
  -4 -10   3   12.11    0.41
   4 -10  -3   12.08    0.34
  -4  10   3   13.04    0.41
  -4  10   3   12.63    0.43
   4  10  -3   13.16    0.40
  -4  10   3   12.18    0.41
  -3 -10   3   23.30    0.59
  -3 -10   3   24.29    0.48
  -3 -10   3   24.20    0.53
   3 -10  -3   24.35    0.49
  -3 -10   3   23.87    0.53
   3 -10  -3   23.52    0.52
  -3 -10   3   24.39    0.57
   3 -10  -3   23.79    0.50
  -3  10   3   24.54    0.59
  -3  10   3   23.60    0.57
   3  10  -3   26.68    0.58
   3  10  -3   23.90    0.56
  -3  10   3   24.22    0.55
  -2 -10   3   75.96    1.33
  -2 -10   3   75.84    1.31
  -2 -10   3   84.54    1.39
  -2 -10   3   74.94    1.29
  -2 -10   3   75.13    1.26
   2 -10  -3   76.56    1.30
   2 -10  -3   85.03    1.41
   2 -10  -3   77.99    1.25
   2 -10  -3   75.24    1.32
  -2 -10   3   75.85    1.40
  -2  10   3   78.44    1.24
  -2  10   3   75.82    1.34
  -2  10   3   76.91    1.29
   2  10  -3   76.43    1.33
  -2  10   3   76.43    1.34
   2  10  -3   74.21    1.27
  -1 -10   3   23.34    0.50
   1 -10  -3   24.54    0.49
  -1 -10   3   22.99    0.57
   1 -10  -3   23.37    0.53
  -1 -10   3   23.88    0.48
   1 -10  -3   23.32    0.49
  -1 -10   3   24.47    0.51
  -1 -10   3   23.86    0.50
  -1  10   3   24.05    0.54
   1  10  -3   23.98    0.54
  -1  10   3   23.90    0.47
  -1  10   3   24.73    0.47
  -1  10   3   24.07    0.53
  -1  10   3   24.31    0.46
   0 -10   3   93.76    1.51
   0 -10  -3   92.25    1.58
   0 -10   3   92.17    1.52
   0 -10  -3   93.75    1.55
   0 -10   3   91.85    1.65
   0 -10  -3   92.89    1.51
   0 -10   3   93.20    1.53
   0 -10   3   92.14    1.54
   0  10   3   92.82    1.51
   0  10  -3   92.18    1.58
   0  10   3   93.56    1.52
   0  10   3   93.26    1.55
   0  10   3   92.91    1.58
   1 -10   3   15.61    0.35
   1 -10   3   15.86    0.41
   1 -10   3   15.21    0.47
  -1 -10  -3   15.63    0.35
  -1 -10  -3   15.56    0.43
  -1 -10  -3   15.72    0.42
   1 -10   3   14.51    0.37
  -1  10  -3   15.94    0.44
   1  10   3   16.23    0.41
   1  10   3   15.65    0.39
   1  10   3   15.64    0.42
   1  10   3   15.69    0.39
   2 -10   3   25.13    0.55
   2 -10   3   24.54    0.56
  -2 -10  -3   24.93    0.61
   2 -10   3   24.98    0.53
  -2 -10  -3   25.52    0.60
   2 -10   3   24.27    0.65
   2 -10   3   25.14    0.57
   2  10   3   25.13    0.58
   2  10   3   24.94    0.57
  -2  10  -3   25.10    0.59
   2  10   3   26.19    0.62
  -2  10  -3   25.51    0.63
   3 -10   3   19.44    0.48
   3 -10   3   19.65    0.60
   3 -10   3   19.58    0.50
  -3 -10  -3   19.65    0.59
   3 -10   3   20.40    0.49
  -3 -10  -3   19.00    0.53
   3 -10   3   19.31    0.51
  -3 -10  -3   18.54    0.54
   3  10   3   19.56    0.55
   3  10   3   19.52    0.53
  -3  10  -3   20.37    0.57
   3  10   3   20.08    0.52
  -3  10  -3   20.49    0.54
  -4 -10  -3   52.69    1.12
  -4 -10  -3   50.25    1.17
   4 -10   3   52.40    1.06
   4 -10   3   53.59    1.01
  -4  10  -3   50.40    1.11
   4  10   3   49.62    1.10
   4  10   3   51.82    1.05
   4  10   3   51.24    1.07
   6 -11  -3    2.30    0.22
  -6 -11   3    2.24    0.28
  -6 -11   3    1.89    0.25
   6  11  -3    1.61    0.21
  -6  11   3    1.41    0.23
  -6  11   3    1.51    0.24
  -5 -11   3    5.99    0.35
   5 -11  -3    6.34    0.26
  -5 -11   3    5.72    0.32
   5 -11  -3    6.64    0.28
  -5 -11   3    6.36    0.33
  -5 -11   3    6.40    0.29
   5  11  -3    5.74    0.30
  -5  11   3    6.07    0.35
  -5  11   3    6.21    0.33
  -4 -11   3   19.41    0.49
  -4 -11   3   19.83    0.52
   4 -11  -3   19.44    0.47
  -4 -11   3   20.19    0.56
   4 -11  -3   18.95    0.47
  -4 -11   3   19.62    0.54
  -4  11   3   19.49    0.54
  -4  11   3   19.95    0.53
  -4  11   3   19.64    0.54
   4  11  -3   19.28    0.52
   3 -11  -3   10.83    0.32
   3 -11  -3   11.47    0.30
  -3 -11   3   11.53    0.34
  -3 -11   3   11.82    0.35
  -3 -11   3   11.25    0.29
   3 -11  -3   11.56    0.32
  -3 -11   3   11.75    0.38
  -3 -11   3   11.45    0.39
   3  11  -3   11.15    0.36
  -3  11   3   11.32    0.35
  -3  11   3   11.92    0.39
  -3  11   3   11.35    0.38
   2 -11  -3   29.26    0.61
   2 -11  -3   30.54    0.60
  -2 -11   3   29.09    0.67
  -2 -11   3   29.36    0.55
  -2 -11   3   28.80    0.62
  -2 -11   3   28.97    0.58
  -2 -11   3   28.86    0.61
   2 -11  -3   29.62    0.55
   2  11  -3   30.59    0.66
  -2  11   3   31.62    0.61
   2  11  -3   30.06    0.60
  -2  11   3   30.73    0.61
  -2  11   3   29.34    0.66
  -2  11   3   30.11    0.65
  -1 -11   3  116.16    1.91
   1 -11  -3  119.28    1.90
   1 -11  -3  119.11    1.89
  -1 -11   3  116.78    1.88
  -1 -11   3  119.73    1.91
  -1 -11   3  118.19    1.91
  -1 -11   3  115.79    2.01
   1 -11  -3  119.37    1.95
  -1  11   3  118.75    1.95
  -1  11   3  119.49    1.87
   1  11  -3  120.76    1.98
  -1  11   3  121.84    1.88
  -1  11   3  114.91    1.96
   0 -11  -3    1.79    0.13
   0 -11  -3    1.47    0.15
   0 -11   3    1.72    0.15
   0 -11   3    1.59    0.13
   0 -11  -3    1.57    0.15
   0 -11   3    1.80    0.18
   0 -11   3    1.56    0.13
   0 -11   3    1.57    0.15
   0  11   3    1.85    0.13
   0  11  -3    1.99    0.18
   0  11   3    1.59    0.15
   0  11   3    1.61    0.14
   0  11   3    1.72    0.14
  -1 -11  -3   30.26    0.57
   1 -11   3   30.45    0.61
  -1 -11  -3   30.07    0.66
   1 -11   3   30.00    0.57
   1 -11   3   29.70    0.72
   1 -11   3   28.56    0.63
  -1 -11  -3   29.20    0.65
   1 -11   3   30.08    0.60
   1  11   3   30.03    0.64
   1  11   3   30.63    0.62
   1  11   3   30.22    0.66
  -1  11  -3   30.40    0.68
   2 -11   3   25.09    0.57
   2 -11   3   23.97    0.54
  -2 -11  -3   24.94    0.64
  -2 -11  -3   24.37    0.60
   2 -11   3   24.48    0.52
   2 -11   3   24.31    0.57
   2 -11   3   23.18    0.65
  -2 -11  -3   24.45    0.60
   2  11   3   24.62    0.60
  -2  11  -3   24.94    0.60
   2  11   3   24.28    0.57
  -2  11  -3   24.44    0.63
   2  11   3   24.86    0.57
   3 -11   3   16.45    0.55
  -3 -11  -3   16.36    0.50
   3 -11   3   15.93    0.46
  -3 -11  -3   15.62    0.53
   3 -11   3   15.21    0.44
  -3 -11  -3   15.76    0.47
   3 -11   3   15.19    0.42
   3  11   3   15.39    0.45
  -3  11  -3   16.18    0.48
   3  11   3   15.74    0.49
   3  11   3   15.61    0.46
  -3  11  -3   15.81    0.50
  -4 -11  -3    2.91    0.27
  -4 -11  -3    3.47    0.31
   4 -11   3    2.78    0.21
   4 -11   3    2.87    0.24
   4  11   3    3.32    0.27
  -4  11  -3    2.79    0.28
   4  11   3    3.69    0.26
   4  11   3    3.47    0.27
   6 -12  -3   35.48    0.82
  -6 -12   3   34.67    0.91
   6 -12  -3   35.17    0.75
  -6 -12   3   34.87    0.89
   6  12  -3   34.37    0.83
  -6  12   3   32.22    0.85
  -6  12   3   34.21    0.86
  -5 -12   3   10.05    0.43
  -5 -12   3    9.97    0.41
   5 -12  -3   10.40    0.36
  -5 -12   3   10.60    0.37
   5 -12  -3   10.40    0.34
  -5 -12   3   10.23    0.41
   5  12  -3    9.49    0.38
  -5  12   3   10.53    0.42
  -5  12   3    9.99    0.41
  -4 -12   3   18.20    0.50
  -4 -12   3   17.75    0.48
   4 -12  -3   18.87    0.46
   4 -12  -3   17.91    0.46
  -4 -12   3   18.83    0.54
  -4 -12   3   18.34    0.53
  -4  12   3   17.47    0.50
  -4  12   3   16.86    0.50
   4  12  -3   17.41    0.50
  -4  12   3   18.92    0.52
   3 -12  -3   50.96    0.91
   3 -12  -3   49.70    0.93
  -3 -12   3   50.93    1.03
  -3 -12   3   51.03    0.96
  -3 -12   3   50.79    0.90
  -3 -12   3   49.78    0.99
   3 -12  -3   50.01    0.93
  -3  12   3   50.77    1.01
  -3  12   3   52.62    1.01
  -3  12   3   50.18    0.97
   3  12  -3   52.25    1.01
   2 -12  -3    7.87    0.26
  -2 -12   3    7.60    0.27
  -2 -12   3    7.09    0.31
   2 -12  -3    8.04    0.28
  -2 -12   3    7.64    0.22
  -2 -12   3    7.79    0.29
  -2 -12   3    8.04    0.26
  -2  12   3    8.35    0.26
   2  12  -3    7.53    0.30
   2  12  -3    7.37    0.25
  -2  12   3    8.19    0.32
  -2  12   3    7.68    0.29
   1 -12  -3    9.19    0.32
   1 -12  -3    9.23    0.28
  -1 -12   3    9.60    0.35
  -1 -12   3    9.14    0.29
   1 -12  -3    9.24    0.28
  -1 -12   3    9.77    0.30
  -1 -12   3    9.12    0.26
  -1 -12   3    9.17    0.28
   1  12  -3    9.13    0.33
  -1  12   3    9.39    0.32
  -1  12   3    9.24    0.31
  -1  12   3    9.77    0.25
   0 -12  -3   31.67    0.61
   0 -12   3   30.65    0.60
   0 -12   3   31.06    0.61
   0 -12   3   30.35    0.64
   0 -12   3   30.45    0.62
   0 -12  -3   31.04    0.64
   0 -12   3   31.07    0.74
   0 -12  -3   31.49    0.68
   0  12   3   32.66    0.68
   0  12  -3   33.24    0.71
   0  12   3   32.32    0.63
   0  12   3   33.07    0.69
   1 -12   3   10.34    0.30
  -1 -12  -3   10.46    0.28
   1 -12   3   10.43    0.40
   1 -12   3    9.95    0.30
   1 -12   3   10.38    0.33
  -1 -12  -3    9.91    0.34
  -1 -12  -3    9.70    0.35
   1  12   3   10.47    0.33
  -1  12  -3   10.16    0.37
   1  12   3   11.15    0.32
   1  12   3   10.96    0.35
   2 -12   3    1.98    0.18
   2 -12   3    2.20    0.22
   2 -12   3    2.44    0.17
  -2 -12  -3    1.92    0.20
  -2 -12  -3    1.98    0.19
   2 -12   3    2.19    0.19
   2 -12   3    2.12    0.16
  -2 -12  -3    2.38    0.21
   2  12   3    2.08    0.19
  -2  12  -3    2.44    0.19
   2  12   3    2.09    0.19
  -2  12  -3    2.31    0.22
   2  12   3    2.14    0.18
  -3 -12  -3    9.07    0.38
   3 -12   3    9.31    0.33
   3 -12   3    9.63    0.35
   3 -12   3    9.61    0.36
  -3 -12  -3    9.56    0.42
  -3 -12  -3    9.23    0.37
   3  12   3    9.25    0.36
   3  12   3    9.75    0.38
   3  12   3    9.02    0.35
  -3  12  -3    8.73    0.39
   4 -12   3   29.67    0.73
  -4 -12  -3   29.95    0.78
  -4 -12  -3   29.54    0.83
   4 -12   3   30.87    0.69
   4  12   3   30.10    0.74
   4  12   3   30.10    0.79
  -4  12  -3   30.55    0.81
   4  12   3   29.97    0.75
  -6 -13   3    2.40    0.27
   6 -13  -3    2.46    0.23
   6 -13  -3    2.87    0.21
  -6 -13   3    2.54    0.29
  -6  13   3    2.37    0.28
  -6  13   3    2.40    0.28
   6  13  -3    2.64    0.26
  -5 -13   3   12.03    0.47
  -5 -13   3   12.32    0.41
   5 -13  -3   12.27    0.40
  -5 -13   3   11.68    0.44
   5 -13  -3   12.30    0.38
  -5 -13   3   12.68    0.68
  -5  13   3   12.09    0.45
  -5  13   3   11.07    0.46
   5  13  -3   11.85    0.43
   4 -13  -3    1.98    0.18
  -4 -13   3    2.13    0.19
  -4 -13   3    1.84    0.21
   4 -13  -3    1.89    0.16
  -4 -13   3    2.23    0.22
   4  13  -3    2.24    0.21
  -4  13   3    2.58    0.23
  -4  13   3    2.24    0.23
  -4  13   3    2.55    0.22
  -3 -13   3    5.21    0.20
   3 -13  -3    4.76    0.23
  -3 -13   3    4.86    0.24
  -3 -13   3    4.54    0.26
  -3 -13   3    4.78    0.26
   3 -13  -3    4.50    0.22
   3 -13  -3    4.58    0.20
   3  13  -3    4.73    0.25
  -3  13   3    4.84    0.24
  -3  13   3    4.44    0.27
  -3  13   3    4.59    0.28
  -2 -13   3   56.92    1.04
  -2 -13   3   56.46    1.02
   2 -13  -3   57.30    1.05
  -2 -13   3   56.04    1.12
   2 -13  -3   57.15    1.02
  -2 -13   3   56.02    1.04
  -2 -13   3   57.29    0.97
  -2  13   3   56.34    1.07
   2  13  -3   55.87    1.00
  -2  13   3   54.60    1.04
  -2  13   3   57.00    1.00
   2  13  -3   56.37    1.07
  -1 -13   3   28.92    0.60
   1 -13  -3   29.49    0.60
  -1 -13   3   29.96    0.62
  -1 -13   3   29.88    0.58
   1 -13  -3   30.06    0.60
  -1 -13   3   29.33    0.71
   1 -13  -3   29.92    0.65
  -1 -13   3   29.06    0.62
  -1  13   3   30.53    0.66
  -1  13   3   31.33    0.67
   1  13  -3   31.04    0.69
  -1  13   3   31.96    0.59
   0 -13   3    6.83    0.23
   0 -13  -3    6.74    0.29
   0 -13  -3    6.67    0.27
   0 -13   3    7.07    0.32
   0 -13  -3    7.26    0.24
   0 -13   3    6.73    0.24
   0 -13   3    6.26    0.25
   0  13   3    7.38    0.28
   0  13   3    6.64    0.27
   0  13  -3    6.48    0.29
   0  13   3    6.58    0.23
   1 -13   3    9.36    0.29
  -1 -13  -3    9.14    0.34
  -1 -13  -3    9.07    0.26
   1 -13   3    9.23    0.38
   1 -13   3    9.02    0.32
  -1 -13  -3    9.33    0.33
   1 -13   3    9.15    0.29
   1  13   3    8.89    0.29
   1  13   3    8.71    0.32
   1  13   3    8.72    0.31
  -1  13  -3    9.25    0.35
  -2 -13  -3   24.28    0.62
  -2 -13  -3   24.47    0.65
  -2 -13  -3   24.07    0.61
   2 -13   3   24.91    0.59
   2 -13   3   25.09    0.54
   2 -13   3   24.68    0.69
   2 -13   3   24.83    0.60
   2 -13   3   24.66    0.57
  -2  13  -3   25.48    0.63
   2  13   3   25.58    0.60
  -2  13  -3   24.77    0.65
   2  13   3   24.93    0.59
   2  13   3   25.62    0.63
   3 -13   3    0.92    0.16
  -3 -13  -3    0.71    0.17
  -3 -13  -3    0.81    0.16
   3 -13   3    0.82    0.13
   3 -13   3    0.87    0.14
  -3 -13  -3    0.93    0.16
   3  13   3    0.57    0.14
   3  13   3    0.74    0.14
  -3  13  -3    0.81    0.17
   3  13   3    0.78    0.15
  -4 -13  -3    0.16    0.15
   4 -13   3    0.09    0.10
   4 -13   3    0.28    0.14
  -4 -13  -3    0.10    0.14
   4  13   3    0.10    0.12
   4  13   3    0.35    0.15
   4  13   3    0.18    0.13
  -4  13  -3    0.48    0.17
  -5 -14   3    1.39    0.18
  -5 -14   3    1.01    0.20
   5 -14  -3    1.15    0.15
   5 -14  -3    0.98    0.15
  -5  14   3    0.86    0.19
   5  14  -3    1.29    0.19
  -5  14   3    1.04    0.20
   4 -14  -3    6.27    0.25
   4 -14  -3    6.05    0.26
  -4 -14   3    6.35    0.34
  -4 -14   3    5.93    0.32
  -4 -14   3    6.28    0.30
  -4  14   3    6.42    0.35
   4  14  -3    5.97    0.30
  -4  14   3    6.60    0.33
  -4  14   3    6.61    0.31
  -3 -14   3    2.82    0.17
  -3 -14   3    3.16    0.23
  -3 -14   3    3.03    0.22
   3 -14  -3    2.92    0.20
   3 -14  -3    2.74    0.16
   3 -14  -3    3.22    0.20
  -3 -14   3    2.84    0.23
  -3  14   3    2.83    0.26
  -3  14   3    3.66    0.25
  -3  14   3    3.51    0.21
   3  14  -3    3.63    0.24
  -2 -14   3    2.29    0.16
  -2 -14   3    2.26    0.14
  -2 -14   3    2.61    0.20
   2 -14  -3    2.64    0.20
   2 -14  -3    2.71    0.18
  -2 -14   3    2.82    0.22
  -2 -14   3    2.77    0.20
  -2  14   3    2.44    0.20
   2  14  -3    2.07    0.18
  -2  14   3    2.71    0.22
  -2  14   3    2.44    0.17
   2  14  -3    2.57    0.21
  -1 -14   3   16.10    0.37
   1 -14  -3   14.78    0.43
  -1 -14   3   15.20    0.38
  -1 -14   3   15.20    0.40
   1 -14  -3   15.35    0.38
  -1 -14   3   14.67    0.40
   1 -14  -3   15.43    0.39
  -1 -14   3   14.62    0.47
  -1  14   3   14.88    0.41
   1  14  -3   15.73    0.46
  -1  14   3   14.98    0.42
   0 -14  -3   30.95    0.61
   0 -14  -3   30.87    0.70
   0 -14   3   30.82    0.64
   0 -14  -3   30.61    0.66
   0 -14   3   31.42    0.67
   0 -14   3   30.63    0.76
   0 -14   3   30.48    0.63
   0  14   3   32.43    0.63
   0  14   3   32.64    0.69
   0  14   3   32.18    0.69
   0  14  -3   31.31    0.72
   1 -14   3   21.09    0.53
  -1 -14  -3   21.38    0.56
  -1 -14  -3   21.33    0.56
  -1 -14  -3   22.71    0.50
   1 -14   3   20.58    0.49
   1 -14   3   21.32    0.62
  -1 -14  -3   20.97    0.54
   1  14   3   20.94    0.53
   1  14   3   21.55    0.50
  -1  14  -3   21.24    0.57
   1  14   3   20.05    0.52
  -2 -14  -3    3.50    0.26
   2 -14   3    3.13    0.26
   2 -14   3    3.54    0.24
   2 -14   3    3.59    0.21
  -2 -14  -3    2.98    0.25
  -2 -14  -3    3.10    0.24
   2 -14   3    3.44    0.19
   2 -14   3    3.03    0.22
   2  14   3    3.05    0.23
  -2  14  -3    3.35    0.26
   2  14   3    3.42    0.22
   2  14   3    3.30    0.22
  -2  14  -3    3.32    0.23
  -3 -14  -3   38.52    0.90
   3 -14   3   40.36    0.85
   3 -14   3   39.12    0.87
   3 -14   3   38.56    0.83
  -3 -14  -3   39.23    0.94
  -3 -14  -3   40.03    0.88
   3  14   3   38.60    0.88
   3  14   3   39.41    0.85
  -3  14  -3   37.78    0.93
   3  14   3   38.29    0.85
   5 -15  -3   38.28    0.81
  -5 -15   3   37.03    0.84
   5 -15  -3   37.27    0.82
  -5 -15   3   37.51    0.91
  -5  15   3   37.83    0.90
  -5  15   3   37.24    0.87
   5  15  -3   36.77    0.87
  -4 -15   3   14.70    0.49
  -4 -15   3   14.62    0.45
   4 -15  -3   13.47    0.41
  -4 -15   3   13.84    0.48
   4 -15  -3   14.11    0.40
  -4  15   3   12.72    0.47
  -4  15   3   13.67    0.45
   4  15  -3   13.44    0.45
  -4  15   3   13.76    0.46
  -3 -15   3   17.16    0.48
  -3 -15   3   16.39    0.49
   3 -15  -3   17.69    0.45
   3 -15  -3   18.43    0.47
  -3 -15   3   17.49    0.53
   3 -15  -3   17.60    0.42
  -3 -15   3   17.94    0.44
  -3  15   3   17.57    0.49
   3  15  -3   17.65    0.51
  -3  15   3   16.91    0.52
  -3  15   3   17.64    0.47
   2 -15  -3   13.53    0.38
  -2 -15   3   14.15    0.41
  -2 -15   3   14.47    0.34
  -2 -15   3   14.16    0.40
  -2 -15   3   14.10    0.46
   2 -15  -3   14.09    0.42
  -2 -15   3   13.80    0.39
   2  15  -3   13.93    0.44
  -2  15   3   14.52    0.42
  -2  15   3   13.68    0.44
  -1 -15   3    0.63    0.12
   1 -15  -3    0.57    0.12
   1 -15  -3    0.73    0.11
  -1 -15   3    0.82    0.12
   1 -15  -3    0.54    0.11
  -1 -15   3    0.59    0.14
  -1 -15   3    1.03    0.13
  -1 -15   3    0.66    0.09
   1  15  -3    0.69    0.15
  -1  15   3    0.71    0.12
  -1  15   3    0.73    0.13
   0 -15   3   33.18    0.81
   0 -15  -3   33.05    0.64
   0 -15   3   32.31    0.70
   0 -15  -3   31.78    0.72
   0 -15   3   31.95    0.67
   0 -15   3   31.79    0.66
   0 -15  -3   32.06    0.69
   0  15   3   33.91    0.65
   0  15  -3   32.89    0.76
   0  15   3   32.43    0.71
   0  15   3   34.12    0.72
   1 -15   3    0.25    0.08
   1 -15   3    0.16    0.09
  -1 -15  -3    0.30    0.11
   1 -15   3    0.22    0.12
  -1 -15  -3    0.30    0.12
   1 -15   3    0.18    0.09
  -1 -15  -3    0.10    0.11
   1  15   3    0.31    0.10
   1  15   3    0.24    0.09
  -1  15  -3    0.30    0.13
   1  15   3    0.32    0.10
  -2 -15  -3   19.22    0.57
   2 -15   3   19.19    0.54
  -2 -15  -3   18.61    0.55
   2 -15   3   19.80    0.47
   2 -15   3   19.54    0.53
   2 -15   3   19.32    0.50
  -2 -15  -3   20.07    0.56
   2  15   3   20.01    0.54
   2  15   3   20.00    0.52
   2  15   3   19.22    0.52
  -2  15  -3   19.14    0.58
   3 -15   3    3.30    0.25
  -3 -15  -3    3.35    0.28
  -3 -15  -3    2.98    0.26
   3 -15   3    3.28    0.23
  -3 -15  -3    2.79    0.28
   3 -15   3    3.27    0.24
   3  15   3    2.96    0.25
  -3  15  -3    3.34    0.31
   3  15   3    3.35    0.24
   3  15   3    3.18    0.26
   5 -16  -3   15.46    0.46
  -5 -16   3   14.66    0.55
   5 -16  -3   14.60    0.46
  -5 -16   3   15.59    0.49
   5  16  -3   14.53    0.50
  -5  16   3   14.68    0.54
  -4 -16   3    2.92    0.27
  -4 -16   3    3.09    0.26
  -4 -16   3    2.87    0.24
   4 -16  -3    3.16    0.22
   4 -16  -3    3.37    0.21
  -4  16   3    3.53    0.26
  -4  16   3    2.91    0.27
   4  16  -3    3.26    0.26
  -4  16   3    3.88    0.28
  -3 -16   3   27.00    0.66
   3 -16  -3   27.39    0.62
  -3 -16   3   27.18    0.65
  -3 -16   3   27.83    0.71
   3 -16  -3   27.62    0.63
  -3 -16   3   28.15    0.61
  -3  16   3   31.18    0.83
  -3  16   3   26.16    0.63
   3  16  -3   25.30    0.66
  -3  16   3   26.70    0.63
  -3  16   3   25.08    0.67
  -2 -16   3   10.03    0.34
  -2 -16   3    9.88    0.33
  -2 -16   3    9.33    0.27
   2 -16  -3    9.55    0.35
   2 -16  -3    9.52    0.32
  -2 -16   3    9.52    0.34
  -2 -16   3    9.98    0.40
  -2  16   3   10.37    0.38
   2  16  -3    9.65    0.38
  -2  16   3   10.83    0.36
  -1 -16   3   24.01    0.69
   1 -16  -3   22.50    0.51
   1 -16  -3   22.76    0.52
   1 -16  -3   22.17    0.57
  -1 -16   3   22.12    0.63
  -1 -16   3   23.14    0.50
  -1 -16   3   22.86    0.55
  -1 -16   3   22.67    0.55
  -1  16   3   22.33    0.54
   1  16  -3   22.63    0.60
  -1  16   3   22.99    0.56
   0 -16  -3   16.39    0.45
   0 -16   3   17.51    0.55
   0 -16   3   16.93    0.44
   0 -16  -3   16.75    0.45
   0 -16  -3   16.94    0.41
   0 -16   3   16.20    0.46
   0 -16   3   16.10    0.42
   0 -16  -3   16.45    0.49
   0  16   3   16.00    0.44
   0  16  -3   16.31    0.49
   0  16   3   15.65    0.45
   0  16   3   16.33    0.43
  -1 -16  -3   49.88    1.02
  -1 -16  -3   49.78    1.00
   1 -16   3   50.19    0.94
   1 -16   3   49.13    0.96
   1 -16   3   50.03    1.12
   1 -16   3   50.10    1.00
  -1 -16  -3   50.11    1.02
   1  16   3   54.14    1.03
  -1  16  -3   49.53    1.06
   1  16   3   52.72    0.97
   1  16   3   49.50    1.01
   2 -16   3    3.46    0.22
  -2 -16  -3    3.64    0.27
   2 -16   3    4.01    0.22
  -2 -16  -3    3.83    0.27
   2 -16   3    3.88    0.25
  -2 -16  -3    4.31    0.28
   2  16   3    4.14    0.23
   2  16   3    3.74    0.25
  -2  16  -3    4.08    0.31
   2  16   3    3.84    0.25
   3 -16   3   17.76    0.51
   3 -16   3   16.85    0.53
   3 -16   3   17.33    0.50
  -3 -16  -3   16.88    0.56
  -3 -16  -3   17.10    0.54
  -3 -16  -3   16.13    0.57
   3  16   3   16.94    0.54
   3  16   3   17.03    0.51
  -3  16  -3   16.61    0.59
   3  16   3   17.48    0.52
   5 -17  -3    4.68    0.27
  -5 -17   3    4.46    0.31
   5 -17  -3    4.61    0.27
  -5 -17   3    4.54    0.36
  -5  17   3    3.61    0.33
   5  17  -3    4.31    0.30
   4 -17  -3    1.46    0.16
  -4 -17   3    0.92    0.19
  -4 -17   3    1.27    0.18
   4 -17  -3    1.26    0.16
  -4  17   3    1.40    0.23
   4  17  -3    1.02    0.18
  -3 -17   3    1.79    0.19
   3 -17  -3    1.65    0.17
  -3 -17   3    1.45    0.19
  -3 -17   3    1.80    0.20
  -3 -17   3    1.58    0.15
   3 -17  -3    1.61    0.17
  -3  17   3    1.67    0.18
  -3  17   3    2.15    0.29
  -3  17   3    1.30    0.21
   3  17  -3    1.62    0.20
  -2 -17   3   26.82    0.55
  -2 -17   3   26.61    0.71
   2 -17  -3   26.35    0.60
  -2 -17   3   27.11    0.63
   2 -17  -3   25.26    0.64
  -2 -17   3   27.00    0.62
  -2 -17   3   27.08    0.61
   2  17  -3   26.48    0.67
  -2  17   3   25.92    0.61
  -2  17   3   26.87    0.65
   1 -17  -3   97.38    1.65
  -1 -17   3   93.77    1.66
  -1 -17   3   96.80    1.81
  -1 -17   3   96.25    1.68
   1 -17  -3   98.23    1.64
  -1 -17   3   98.28    1.62
   1 -17  -3   95.85    1.71
   1  17  -3   98.76    1.78
  -1  17   3   98.26    1.71
  -1  17   3  101.01    1.74
   0 -17  -3    0.60    0.15
   0 -17   3    0.72    0.16
   0 -17  -3    0.98    0.12
   0 -17  -3    0.86    0.14
   0 -17   3    0.85    0.13
   0 -17   3    0.68    0.11
   0 -17   3    0.72    0.13
   0  17   3    0.88    0.15
   0  17   3    0.70    0.12
   0  17  -3    0.92    0.18
   1 -17   3   12.90    0.68
   1 -17   3   11.71    0.37
   1 -17   3   11.33    0.35
  -1 -17  -3   11.61    0.40
  -1 -17  -3   11.65    0.41
  -1 -17  -3   11.44    0.42
   1 -17   3   11.68    0.40
   1  17   3   11.47    0.38
  -1  17  -3   12.08    0.44
   1  17   3   11.51    0.39
   1  17   3   11.98    0.36
   2 -17   3   55.24    1.08
   2 -17   3   55.44    1.11
  -2 -17  -3   53.70    1.15
  -2 -17  -3   56.67    1.15
  -2 -17  -3   55.14    1.14
   2  17   3   56.31    1.13
  -2  17  -3   56.94    1.20
   2  17   3   53.80    1.11
   2  17   3   56.09    1.08
  -3 -17  -3    1.01    0.20
  -3 -17  -3    1.14    0.21
   3 -17   3    1.36    0.18
   3 -17   3    1.17    0.17
  -3 -17  -3    1.19    0.19
   3 -17   3    1.69    0.21
  -3  17  -3    1.14    0.22
   3  17   3    1.45    0.19
   3  17   3    1.37    0.18
   3  17   3    1.46    0.20
  -4 -18   3    3.23    0.28
  -4 -18   3    3.66    0.28
   4 -18  -3    3.69    0.23
   4 -18  -3    3.81    0.25
  -4  18   3    3.85    0.33
   4  18  -3    3.35    0.28
  -4  18   3    3.66    0.29
  -3 -18   3    5.03    0.29
  -3 -18   3    4.74    0.31
  -3 -18   3    5.21    0.29
   3 -18  -3    4.77    0.26
  -3 -18   3    4.96    0.25
   3 -18  -3    5.02    0.27
   3  18  -3    4.70    0.30
  -3  18   3    5.13    0.35
  -2 -18   3    0.31    0.12
  -2 -18   3    0.45    0.13
  -2 -18   3    0.46    0.14
  -2 -18   3    0.30    0.10
   2 -18  -3    0.29    0.12
   2 -18  -3    0.52    0.12
  -2  18   3    0.50    0.12
  -2  18   3    0.41    0.15
   2  18  -3    0.20    0.14
   1 -18  -3   10.03    0.39
  -1 -18   3   10.04    0.36
   1 -18  -3    9.33    0.32
  -1 -18   3    9.46    0.42
  -1 -18   3    9.69    0.31
  -1 -18   3   10.18    0.36
   1  18  -3    9.69    0.40
  -1  18   3   10.16    0.38
  -1  18   3   10.92    0.36
   0 -18  -3    7.95    0.35
   0 -18   3    8.31    0.34
   0 -18   3    7.77    0.31
   0 -18   3    7.78    0.29
   0 -18  -3    8.07    0.28
   0 -18   3    8.09    0.39
   0 -18  -3    7.55    0.31
   0  18   3    8.12    0.31
   0  18  -3    8.15    0.37
   0  18   3    8.20    0.33
   1 -18   3   14.79    0.46
  -1 -18  -3   14.04    0.48
   1 -18   3   14.07    0.42
  -1 -18  -3   15.44    0.47
   1 -18   3   14.13    0.41
  -1 -18  -3   13.34    0.44
   1  18   3   14.70    0.41
  -1  18  -3   14.71    0.52
   1  18   3   14.56    0.46
   1  18   3   15.01    0.45
   2 -18   3    0.10    0.10
  -2 -18  -3    0.12    0.13
  -2 -18  -3    0.12    0.14
   2 -18   3    0.24    0.12
  -2 -18  -3    0.02    0.13
  -2  18  -3    0.37    0.17
   2  18   3    0.20    0.11
   2  18   3    0.25    0.11
   2  18   3    0.01    0.11
   4 -19  -3    4.32    0.26
  -4 -19   3    4.32    0.30
  -4 -19   3    4.08    0.32
  -4  19   3    4.46    0.37
   4  19  -3    4.66    0.33
   3 -19  -3    6.54    0.31
   3 -19  -3    6.11    0.29
  -3 -19   3    6.46    0.32
  -3 -19   3    6.48    0.33
  -3 -19   3    6.02    0.28
  -3  19   3    5.82    0.36
   3  19  -3    6.44    0.35
  -2 -19   3   23.06    0.68
   2 -19  -3   22.68    0.61
  -2 -19   3   23.35    0.60
  -2 -19   3   23.43    0.59
   2 -19  -3   23.22    0.57
   2  19  -3   22.57    0.64
  -2  19   3   23.14    0.61
  -1 -19   3   12.59    0.41
   1 -19  -3   12.83    0.38
   1 -19  -3   12.04    0.44
  -1 -19   3   12.63    0.36
  -1 -19   3   12.63    0.42
  -1 -19   3   12.51    0.49
  -1  19   3   14.09    0.41
   1  19  -3   13.62    0.48
  -1  19   3   13.70    0.44
   0 -19  -3    1.36    0.17
   0 -19   3    1.03    0.13
   0 -19  -3    1.42    0.15
   0 -19   3    1.20    0.16
   0 -19   3    1.33    0.16
   0 -19  -3    1.61    0.19
   0  19  -3    1.35    0.20
   0  19   3    1.50    0.18
   0  19   3    1.44    0.16
  -1 -19  -3    9.80    0.39
   1 -19   3    9.20    0.38
   1 -19   3    9.99    0.34
  -1 -19  -3    9.78    0.41
   1 -19   3    9.74    0.35
   1  19   3    9.69    0.36
  -1  19  -3    9.13    0.42
   1  19   3    8.89    0.36
   2 -19   3    1.03    0.16
   2 -19   3    0.71    0.14
  -2 -19  -3    0.72    0.18
  -2 -19  -3    0.85    0.17
  -2 -19  -3    0.77    0.18
   2  19   3    1.06    0.16
   2  19   3    0.91    0.16
  -2  19  -3    1.43    0.24
   2  19   3    0.87    0.15
  -4 -20   3   12.37    0.46
   4 -20  -3   11.64    0.41
  -4 -20   3   11.91    0.47
   4  20  -3   11.11    0.46
  -4  20   3   10.85    0.50
  -3 -20   3    0.40    0.16
  -3 -20   3    0.77    0.14
  -3 -20   3    0.82    0.16
   3 -20  -3    0.63    0.14
   3 -20  -3    0.76    0.14
   3  20  -3    0.62    0.17
  -3  20   3    0.57    0.19
  -2 -20   3    9.41    0.37
   2 -20  -3    9.77    0.39
  -2 -20   3    8.76    0.35
   2 -20  -3    9.63    0.35
  -2  20   3    9.47    0.40
   2  20  -3    9.18    0.42
  -1 -20   3   16.70    0.50
  -1 -20   3   16.80    0.44
  -1 -20   3   16.97    0.49
   1 -20  -3   17.22    0.54
   1 -20  -3   16.51    0.45
   1  20  -3   17.81    0.56
  -1  20   3   16.85    0.51
   0 -20   3   52.83    1.01
   0 -20   3   51.85    1.07
   0 -20  -3   53.10    0.98
   0 -20  -3   52.15    1.04
   0 -20  -3   52.32    1.10
   0 -20   3   49.94    1.01
   0  20   3   52.92    1.04
   0  20   3   52.56    1.07
   0  20  -3   52.31    1.13
  -1 -20  -3    8.97    0.38
   1 -20   3    8.76    0.38
  -1 -20  -3    8.03    0.39
   1 -20   3    8.70    0.34
   1 -20   3    8.34    0.32
   1  20   3    7.93    0.35
   1  20   3    8.06    0.34
  -1  20  -3    7.90    0.41
  -2 -20  -3    0.21    0.15
  -2 -20  -3    0.31    0.16
   2 -20   3    0.30    0.12
  -2 -20  -3    0.44    0.15
   2 -20   3    0.45    0.14
   2  20   3    0.44    0.13
  -2  20  -3    0.53    0.19
   2  20   3    0.39    0.13
   2  20   3    0.78    0.16
   3 -21  -3    1.71    0.19
  -3 -21   3    2.02    0.20
   3 -21  -3    1.79    0.19
  -3 -21   3    1.90    0.22
  -3  21   3    1.85    0.24
   3  21  -3    1.72    0.24
   2 -21  -3   14.05    0.48
   2 -21  -3   14.37    0.44
  -2 -21   3   14.11    0.47
  -2 -21   3   14.29    0.46
   2  21  -3   15.88    0.54
  -2  21   3   15.10    0.51
  -1 -21   3    6.13    0.31
  -1 -21   3    6.63    0.27
   1 -21  -3    6.95    0.36
  -1 -21   3    7.04    0.33
   1 -21  -3    6.78    0.29
  -1  21   3    6.77    0.33
   1  21  -3    6.34    0.37
   0 -21   3    6.04    0.28
   0 -21  -3    6.19    0.26
   0 -21   3    5.83    0.32
   0 -21  -3    6.13    0.32
   0 -21  -3    6.45    0.35
   0 -21   3    6.07    0.30
   0  21   3    6.05    0.31
   0  21  -3    6.09    0.36
  -1 -21  -3   15.37    0.51
   1 -21   3   14.80    0.44
   1 -21   3   15.40    0.46
  -1 -21  -3   15.45    0.54
   1 -21   3   15.05    0.50
   1  21   3   15.55    0.49
  -1  21  -3   14.89    0.55
   1  21   3   14.45    0.47
   3 -22  -3   19.26    0.55
  -3 -22   3   19.41    0.55
  -3 -22   3   19.67    0.59
   3 -22  -3   19.80    0.58
   3  22  -3   18.71    0.61
  -3  22   3   18.27    0.60
  -2 -22   3    1.12    0.18
   2 -22  -3    0.73    0.16
  -2 -22   3    0.71    0.15
   2 -22  -3    0.72    0.14
  -2  22   3    1.20    0.19
   2  22  -3    0.87    0.20
  -1 -22   3    1.25    0.15
   1 -22  -3    1.23    0.16
  -1 -22   3    1.26    0.18
   1 -22  -3    1.08    0.19
  -1 -22   3    1.53    0.19
  -1  22   3    1.43    0.19
   1  22  -3    1.17    0.22
   0 -22  -3   24.85    0.70
   0 -22   3   24.91    0.60
   0 -22   3   23.86    0.61
   0 -22  -3   24.08    0.63
   0 -22   3   24.42    0.66
   0  22  -3   23.96    0.71
   0  22   3   24.62    0.65
  -1 -22  -3    6.29    0.36
   1 -22   3    6.82    0.32
  -1 -22  -3    5.96    0.38
   1 -22   3    6.25    0.34
  -1  22  -3    6.59    0.40
   1  22   3    6.78    0.34
  -2 -23   3    3.15    0.26
   2 -23  -3    2.94    0.28
  -2 -23   3    3.37    0.28
   2 -23  -3    3.30    0.24
  -2  23   3    2.95    0.27
   2  23  -3    3.25    0.30
  -1 -23   3   33.00    0.80
  -1 -23   3   32.58    0.77
   1 -23  -3   32.27    0.73
  -1 -23   3   32.27    0.72
   1 -23  -3   33.05    0.83
   1  23  -3   31.82    0.84
  -1  23   3   32.71    0.79
   0 -23   3    6.90    0.36
   0 -23  -3    6.54    0.41
   0 -23   3    7.53    0.33
   0 -23   3    6.61    0.31
   0 -23  -3    6.75    0.39
   0  23   3    7.32    0.35
   0  23  -3    7.48    0.42
   1 -24  -3    1.22    0.16
  -1 -24   3    1.56    0.21
   1 -24  -3    1.37    0.22
  -1 -24   3    1.69    0.19
  -1 -24   3    1.62    0.17
   1  24  -3    1.12    0.23
  -6   0   4    3.25    0.30
   6   0  -4    3.01    0.23
  -6   0   4    3.12    0.25
  -6   0   4    3.44    0.26
  -5   0   4    9.88    0.35
  -5   0   4   10.75    0.40
  -5   0   4   11.16    0.43
   5   0  -4   10.22    0.35
  -5   0   4   10.38    0.37
   4   0  -4   61.64    1.10
  -4   0   4   62.07    1.18
  -4   0   4   60.84    1.18
   4   0  -4   61.06    1.06
  -4   0   4   61.78    1.09
  -4   0   4   61.42    1.13
  -3   0   4   31.33    0.68
  -3   0   4   31.77    0.65
  -3   0   4   31.64    0.69
   3   0  -4   31.78    0.61
   3   0  -4   30.30    0.61
  -3   0   4   32.28    0.61
  -3   0   4   30.68    0.58
  -3   0   4   31.03    0.58
   3   0  -4   31.82    0.61
  -2   0   4   64.40    1.07
  -2   0   4   63.35    1.13
  -2   0   4   64.91    1.16
  -2   0   4   65.20    1.08
   2   0  -4   64.23    1.12
  -2   0   4   63.39    1.15
  -2   0   4   66.36    1.10
   2   0  -4   66.70    1.08
   2   0  -4   66.73    1.14
   1   0  -4   33.04    0.65
  -1   0   4   33.24    0.64
  -1   0   4   33.74    0.57
  -1   0   4   32.31    0.65
  -1   0   4   33.01    0.66
   1   0  -4   32.93    0.68
  -1   0   4   32.99    0.62
  -1   0   4   32.99    0.67
   0   0  -4   39.25    0.75
   0   0   4   38.43    0.75
   0   0   4   39.98    0.67
   0   0  -4   38.65    0.80
   0   0   4   40.15    0.76
   0   0   4   38.39    0.73
   0   0   4   38.46    0.76
   1   0   4    3.63    0.21
   1   0   4    4.04    0.20
   1   0   4    3.71    0.18
   1   0   4    3.97    0.16
  -1   0  -4    3.40    0.19
   1   0   4    3.76    0.20
  -1   0  -4    3.46    0.23
   1   0   4    3.87    0.19
   2   0   4    1.91    0.16
   2   0   4    2.16    0.15
   2   0   4    2.23    0.18
   2   0   4    1.87    0.16
  -2   0  -4    2.01    0.20
   2   0   4    2.11    0.18
   2   0   4    2.19    0.16
  -2   0  -4    2.28    0.18
  -3   0  -4    1.51    0.18
   3   0   4    1.93    0.17
  -3   0  -4    1.54    0.19
   3   0   4    1.44    0.16
   3   0   4    1.69    0.16
   3   0   4    1.68    0.18
   3   0   4    1.67    0.18
   4   0   4    0.51    0.14
  -4   0  -4    0.53    0.14
  -4   0  -4    0.49    0.16
   4   0   4    0.42    0.13
   4   0   4    0.32    0.11
   6  -1  -4   12.54    0.43
  -6  -1   4   12.27    0.45
  -6  -1   4   12.32    0.42
  -6  -1   4   12.58    0.50
   6   1  -4   12.95    0.43
  -6   1   4   12.81    0.51
  -6   1   4   13.05    0.45
  -6   1   4   12.52    0.44
  -5  -1   4    5.15    0.26
  -5  -1   4    4.77    0.28
  -5  -1   4    4.79    0.28
   5  -1  -4    5.28    0.25
  -5  -1   4    4.99    0.32
   5   1  -4    5.55    0.26
  -5   1   4    4.94    0.26
  -5   1   4    5.02    0.32
  -5   1   4    4.72    0.27
  -5   1   4    5.28    0.29
   4  -1  -4   16.20    0.39
  -4  -1   4   16.70    0.41
  -4  -1   4   16.78    0.49
  -4  -1   4   16.33    0.45
   4  -1  -4   16.63    0.42
  -4  -1   4   16.75    0.48
  -4   1   4   16.56    0.44
  -4   1   4   16.85    0.48
   4   1  -4   16.03    0.42
   4   1  -4   16.10    0.38
  -4   1   4   17.27    0.43
  -4   1   4   17.02    0.50
   3  -1  -4   24.93    0.52
  -3  -1   4   25.25    0.56
  -3  -1   4   23.94    0.58
  -3  -1   4   24.85    0.48
   3  -1  -4   24.99    0.51
   3  -1  -4   25.50    0.51
  -3  -1   4   25.74    0.50
  -3  -1   4   24.99    0.49
  -3  -1   4   25.38    0.59
  -3   1   4   24.07    0.54
   3   1  -4   24.14    0.50
  -3   1   4   24.28    0.46
  -3   1   4   23.99    0.57
  -3   1   4   24.64    0.51
   3   1  -4   24.69    0.51
   3   1  -4   23.87    0.51
  -3   1   4   23.89    0.58
  -3   1   4   23.85    0.47
   2  -1  -4   53.31    0.96
  -2  -1   4   55.17    0.92
   2  -1  -4   54.57    0.91
  -2  -1   4   55.23    0.99
  -2  -1   4   55.65    0.94
  -2  -1   4   54.58    1.01
   2  -1  -4   54.13    0.98
  -2  -1   4   56.93    1.01
  -2  -1   4   54.19    0.94
   2   1  -4   57.18    0.95
  -2   1   4   55.87    1.04
  -2   1   4   56.21    0.95
   2   1  -4   54.95    0.98
  -2   1   4   55.22    0.96
  -2   1   4   55.34    1.00
  -2   1   4   57.65    0.95
  -2   1   4   56.05    1.02
   2   1  -4   55.00    1.00
   1  -1  -4    1.95    0.14
  -1  -1   4    1.95    0.13
  -1  -1   4    1.85    0.15
   1  -1  -4    1.86    0.17
  -1  -1   4    1.97    0.15
  -1  -1   4    1.86    0.14
  -1  -1   4    2.00    0.15
   1   1  -4    1.42    0.14
   1   1  -4    1.79    0.11
   1   1  -4    2.09    0.15
  -1   1   4    1.93    0.16
  -1   1   4    1.83    0.14
  -1   1   4    2.04    0.11
  -1   1   4    1.68    0.14
  -1   1   4    1.92    0.13
  -1   1   4    1.87    0.14
   0  -1  -4    0.03    0.07
   0  -1   4    0.09    0.07
   0  -1   4    0.16    0.08
   0  -1   4   -0.08    0.06
   0  -1   4    0.00    0.07
   0  -1   4    0.11    0.07
   0  -1   4    0.02    0.06
   0  -1  -4   -0.09    0.08
   0   1  -4    0.27    0.10
   0   1   4    0.18    0.07
   0   1   4    0.40    0.06
   0   1  -4    0.07    0.08
   0   1   4    0.20    0.08
   0   1   4    0.13    0.08
   0   1   4    0.25    0.08
   0   1   4    0.26    0.09
   1  -1   4  114.75    1.88
   1  -1   4  110.10    1.88
  -1  -1  -4  113.58    1.95
   1  -1   4  115.92    1.89
   1  -1   4  112.61    1.85
   1  -1   4  116.44    1.90
   1  -1   4  112.75    1.86
  -1  -1  -4  115.29    1.87
  -1   1  -4  116.27    1.90
   1   1   4  116.90    1.84
   1   1   4  117.62    1.93
   1   1   4  113.65    1.91
  -1   1  -4  115.29    1.97
   1   1   4  116.01    1.91
   1   1   4  112.82    1.88
   2  -1   4    5.37    0.24
   2  -1   4    5.25    0.24
  -2  -1  -4    5.57    0.24
  -2  -1  -4    5.26    0.28
  -2  -1  -4    5.26    0.27
   2  -1   4    5.59    0.24
   2  -1   4    5.68    0.27
   2  -1   4    5.35    0.25
   2  -1   4    5.22    0.22
   2   1   4    5.50    0.22
  -2   1  -4    5.34    0.24
   2   1   4    5.21    0.25
  -2   1  -4    5.35    0.29
   2   1   4    5.49    0.25
   2   1   4    5.25    0.24
   2   1   4    5.13    0.24
   3  -1   4   18.38    0.50
   3  -1   4   18.41    0.47
  -3  -1  -4   18.58    0.54
  -3  -1  -4   17.77    0.52
   3  -1   4   17.87    0.49
   3  -1   4   18.06    0.49
   3   1   4   19.34    0.52
   3   1   4   18.92    0.50
  -3   1  -4   19.29    0.56
   3   1   4   18.90    0.47
   3   1   4   18.74    0.52
  -3   1  -4   18.17    0.53
   3   1   4   18.73    0.48
  -4  -1  -4   11.64    0.44
   4  -1   4   11.74    0.42
  -4  -1  -4   11.81    0.48
   4  -1   4   12.24    0.43
   4  -1   4   12.07    0.39
   4   1   4   10.30    0.41
   4   1   4   11.13    0.41
  -4   1  -4   11.32    0.43
   4   1   4   12.00    0.39
   4   1   4   11.63    0.39
  -4   1  -4   11.17    0.46
  -6  -2   4    3.38    0.25
  -6  -2   4    3.06    0.27
   6  -2  -4    3.13    0.24
  -6  -2   4    3.39    0.31
  -6   2   4    2.48    0.28
   6   2  -4    3.60    0.25
  -6   2   4    3.09    0.26
  -6   2   4    3.03    0.25
  -5  -2   4   50.11    0.96
   5  -2  -4   50.64    0.97
  -5  -2   4   49.74    1.05
  -5  -2   4   49.65    1.01
  -5  -2   4   49.17    1.06
   5  -2  -4   49.72    0.93
  -5   2   4   50.86    0.99
   5   2  -4   50.26    0.99
  -5   2   4   49.48    1.07
  -5   2   4   50.89    0.99
  -4  -2   4    2.79    0.21
   4  -2  -4    2.68    0.16
  -4  -2   4    3.16    0.25
  -4  -2   4    2.81    0.18
   4  -2  -4    2.82    0.17
  -4  -2   4    3.00    0.22
  -4   2   4    2.55    0.19
  -4   2   4    2.53    0.20
  -4   2   4    2.70    0.19
   4   2  -4    2.87    0.18
   4   2  -4    2.73    0.16
  -4   2   4    2.71    0.24
   3  -2  -4    0.07    0.06
   3  -2  -4    0.04    0.07
  -3  -2   4    0.07    0.09
  -3  -2   4    0.10    0.06
  -3  -2   4   -0.02    0.09
  -3  -2   4    0.00    0.05
  -3  -2   4    0.14    0.12
   3  -2  -4   -0.04    0.06
  -3  -2   4    0.09    0.08
   3   2  -4    0.06    0.07
  -3   2   4    0.09    0.09
   3   2  -4   -0.09    0.06
  -3   2   4    0.03    0.09
  -3   2   4    0.12    0.11
  -3   2   4    0.02    0.08
  -3   2   4    0.03    0.05
   3   2  -4    0.09    0.07
  -2  -2   4   13.90    0.38
  -2  -2   4   13.75    0.37
  -2  -2   4   14.07    0.33
   2  -2  -4   13.89    0.30
   2  -2  -4   14.09    0.35
  -2  -2   4   13.81    0.33
  -2  -2   4   13.62    0.38
   2  -2  -4   14.07    0.36
  -2   2   4   13.48    0.33
  -2   2   4   13.77    0.31
   2   2  -4   13.76    0.35
   2   2  -4   13.77    0.32
  -2   2   4   13.28    0.39
  -2   2   4   13.89    0.37
  -2   2   4   13.70    0.35
  -2   2   4   13.99    0.33
   2   2  -4   13.48    0.36
  -1  -2   4   40.83    0.78
   1  -2  -4   39.16    0.78
   1  -2  -4   39.48    0.74
  -1  -2   4   38.32    0.74
  -1  -2   4   38.23    0.72
  -1  -2   4   39.76    0.75
  -1  -2   4   38.96    0.73
  -1   2   4   40.39    0.70
  -1   2   4   39.66    0.75
  -1   2   4   39.32    0.74
  -1   2   4   39.10    0.79
  -1   2   4   40.27    0.72
   1   2  -4   40.60    0.76
  -1   2   4   38.70    0.75
   1   2  -4   41.10    0.70
   0  -2   4  116.78    1.90
   0  -2   4  118.65    1.92
   0  -2  -4  119.14    1.91
   0  -2   4  121.51    1.97
   0  -2   4  115.97    1.92
   0  -2  -4  113.99    1.97
   0  -2   4  117.27    1.90
   0  -2   4  121.01    1.92
   0   2   4  119.75    1.91
   0   2   4  114.82    1.92
   0   2   4  117.30    1.96
   0   2   4  117.90    1.91
   0   2   4  117.68    1.93
   0   2  -4  121.54    1.94
   0   2   4  121.46    1.87
   1  -2   4   45.77    0.88
  -1  -2  -4   46.36    0.94
   1  -2   4   45.42    0.84
  -1  -2  -4   46.49    0.86
   1  -2   4   46.71    0.90
   1  -2   4   46.58    0.87
   1  -2   4   45.69    0.87
   1  -2   4   45.86    0.85
  -1   2  -4   45.77    0.87
   1   2   4   46.44    0.90
   1   2   4   46.05    0.87
   1   2   4   47.15    0.82
  -1   2  -4   45.85    0.94
   1   2   4   43.58    0.87
   1   2   4   45.68    0.85
  -2  -2  -4   33.43    0.67
   2  -2   4   33.89    0.70
  -2  -2  -4   33.38    0.76
   2  -2   4   33.12    0.70
   2  -2   4   33.13    0.70
  -2  -2  -4   32.80    0.74
   2  -2   4   32.30    0.66
   2  -2   4   32.26    0.68
   2   2   4   32.06    0.70
   2   2   4   32.93    0.68
  -2   2  -4   33.14    0.69
  -2   2  -4   32.84    0.76
   2   2   4   32.73    0.70
   2   2   4   33.70    0.66
   2   2   4   33.08    0.73
  -3  -2  -4    1.80    0.20
   3  -2   4    1.70    0.17
   3  -2   4    1.75    0.18
   3  -2   4    1.85    0.16
   3  -2   4    1.42    0.16
   3  -2   4    1.91    0.17
  -3  -2  -4    1.76    0.20
   3   2   4    1.73    0.18
   3   2   4    2.11    0.19
  -3   2  -4    1.70    0.20
  -3   2  -4    1.63    0.20
   3   2   4    1.77    0.18
  -3   2  -4    1.76    0.19
   3   2   4    1.87    0.17
   3   2   4    1.64    0.16
  -4  -2  -4    0.37    0.16
   4  -2   4    0.18    0.12
   4  -2   4    0.30    0.11
   4  -2   4    0.31    0.12
  -4  -2  -4    0.30    0.13
   4   2   4    0.25    0.12
  -4   2  -4    0.36    0.15
   4   2   4    0.21    0.12
   4   2   4    0.45    0.14
  -4   2  -4    0.18    0.12
   4   2   4    0.28    0.12
   6  -3  -4   12.91    0.43
  -6  -3   4   12.78    0.51
  -6  -3   4   12.44    0.47
  -6  -3   4   12.59    0.42
   6   3  -4   13.72    0.41
  -6   3   4   13.62    0.44
  -6   3   4   13.15    0.53
   6   3  -4   14.48    0.47
  -6   3   4   13.34    0.46
  -5  -3   4    3.77    0.22
  -5  -3   4    3.98    0.28
  -5  -3   4    4.15    0.27
   5  -3  -4    4.22    0.22
  -5  -3   4    3.95    0.29
   5  -3  -4    3.91    0.20
  -5   3   4    3.77    0.30
   5   3  -4    3.77    0.23
  -5   3   4    3.87    0.23
  -5   3   4    3.78    0.24
  -5   3   4    3.84    0.26
   4  -3  -4   27.69    0.59
   4  -3  -4   27.47    0.57
  -4  -3   4   29.18    0.68
  -4  -3   4   28.70    0.65
  -4  -3   4   28.50    0.68
  -4  -3   4   28.53    0.55
  -4  -3   4   27.66    0.60
  -4   3   4   27.36    0.65
  -4   3   4   28.04    0.61
  -4   3   4   27.79    0.67
   4   3  -4   27.57    0.61
  -4   3   4   27.50    0.60
   4   3  -4   28.62    0.56
  -3  -3   4  123.82    1.97
  -3  -3   4  123.68    2.04
   3  -3  -4  122.61    1.99
  -3  -3   4  123.40    2.06
  -3  -3   4  122.99    2.08
   3  -3  -4  125.41    1.97
   3  -3  -4  126.15    1.98
  -3  -3   4  124.36    1.95
  -3   3   4  126.18    2.01
  -3   3   4  122.83    2.08
   3   3  -4  124.50    2.01
  -3   3   4  123.95    2.07
   3   3  -4  124.38    2.00
  -3   3   4  128.89    1.96
  -3   3   4  124.23    2.02
   3   3  -4  120.40    1.98
  -2  -3   4    1.67    0.16
  -2  -3   4    1.89    0.17
   2  -3  -4    1.90    0.12
  -2  -3   4    1.65    0.15
   2  -3  -4    1.71    0.15
  -2  -3   4    1.82    0.13
  -2  -3   4    1.97    0.13
   2  -3  -4    1.72    0.15
   2   3  -4    1.43    0.12
  -2   3   4    1.31    0.15
  -2   3   4    1.28    0.12
  -2   3   4    1.36    0.11
   2   3  -4    1.56    0.13
  -2   3   4    1.69    0.15
  -2   3   4    1.55    0.14
  -2   3   4    1.61    0.15
  -1  -3   4    5.87    0.23
  -1  -3   4    5.80    0.22
   1  -3  -4    6.35    0.23
   1  -3  -4    5.66    0.24
  -1  -3   4    6.08    0.21
  -1  -3   4    6.00    0.25
  -1  -3   4    5.99    0.23
  -1  -3   4    5.94    0.22
  -1   3   4    6.14    0.20
  -1   3   4    5.86    0.19
   1   3  -4    6.06    0.19
  -1   3   4    5.29    0.24
   1   3  -4    5.95    0.23
  -1   3   4    5.70    0.21
  -1   3   4    5.53    0.21
  -1   3   4    5.99    0.22
   0  -3  -4   35.04    0.74
   0  -3   4   35.17    0.69
   0  -3   4   34.48    0.67
   0  -3  -4   35.40    0.68
   0  -3   4   35.32    0.69
   0  -3   4   35.00    0.68
   0  -3   4   34.93    0.67
   0  -3   4   36.60    0.74
   0   3   4   36.09    0.66
   0   3  -4   38.18    0.68
   0   3  -4   35.32    0.71
   0   3   4   36.39    0.69
   0   3   4   36.30    0.68
   0   3   4   35.49    0.74
   0   3   4   36.25    0.71
   0   3   4   36.00    0.70
   1  -3   4    4.50    0.21
  -1  -3  -4    5.04    0.21
   1  -3   4    4.70    0.24
   1  -3   4    4.49    0.21
  -1  -3  -4    4.89    0.26
   1  -3   4    4.89    0.21
   1  -3   4    4.68    0.22
   1  -3   4    4.85    0.21
   1   3   4    5.03    0.19
   1   3   4    4.57    0.23
   1   3   4    4.75    0.23
  -1   3  -4    5.04    0.23
   1   3   4    4.76    0.22
   1   3   4    5.22    0.22
  -2  -3  -4    0.84    0.15
   2  -3   4    0.95    0.12
  -2  -3  -4    1.00    0.15
   2  -3   4    1.02    0.13
  -2  -3  -4    0.97    0.12
   2  -3   4    0.81    0.12
   2  -3   4    1.00    0.12
   2  -3   4    0.93    0.11
  -2   3  -4    1.07    0.14
   2   3   4    0.88    0.14
   2   3   4    1.00    0.13
  -2   3  -4    0.67    0.15
   2   3   4    1.03    0.14
   2   3   4    1.00    0.13
   2   3   4    0.89    0.11
  -3  -3  -4   10.50    0.40
  -3  -3  -4   10.86    0.41
   3  -3   4   10.47    0.34
   3  -3   4   10.89    0.33
   3  -3   4   10.71    0.36
   3  -3   4   10.47    0.37
   3  -3   4   10.84    0.37
  -3   3  -4   10.82    0.36
   3   3   4   10.89    0.39
  -3   3  -4   10.18    0.38
   3   3   4   10.21    0.35
  -3   3  -4   10.50    0.41
   3   3   4   10.89    0.38
   3   3   4   11.42    0.35
  -4  -3  -4   20.19    0.65
  -4  -3  -4   20.86    0.60
   4  -3   4   19.91    0.55
   4  -3   4   20.30    0.57
   4  -3   4   20.53    0.52
   4   3   4   19.68    0.54
  -4   3  -4   19.62    0.61
   4   3   4   20.97    0.61
   4   3   4   19.81    0.57
  -4   3  -4   20.28    0.58
   4   3   4   19.77    0.54
  -6  -4   4    3.16    0.30
  -6  -4   4    3.05    0.28
   6  -4  -4    2.65    0.22
  -6  -4   4    3.34    0.24
  -6   4   4    2.67    0.29
   6   4  -4    3.22    0.26
   6   4  -4    2.98    0.28
  -6   4   4    2.93    0.26
  -5  -4   4   12.00    0.49
   5  -4  -4   11.18    0.33
  -5  -4   4   11.46    0.41
  -5  -4   4   10.71    0.43
   5  -4  -4   11.60    0.37
  -5  -4   4   11.24    0.43
  -5   4   4   12.34    0.38
  -5   4   4   11.63    0.40
   5   4  -4   11.64    0.39
  -5   4   4   12.08    0.46
  -5   4   4   11.97    0.43
  -4  -4   4   24.19    0.61
  -4  -4   4   25.42    0.63
   4  -4  -4   24.72    0.53
  -4  -4   4   24.50    0.60
   4  -4  -4   24.78    0.54
  -4  -4   4   25.22    0.51
  -4   4   4   23.56    0.55
   4   4  -4   23.45    0.48
  -4   4   4   23.03    0.60
  -4   4   4   22.84    0.58
   4   4  -4   23.93    0.55
  -4   4   4   23.71    0.53
  -3  -4   4   10.83    0.35
  -3  -4   4   10.20    0.26
   3  -4  -4   10.20    0.29
   3  -4  -4   10.09    0.30
  -3  -4   4   10.46    0.28
  -3  -4   4    9.67    0.34
   3  -4  -4    9.91    0.27
  -3  -4   4   10.35    0.34
  -3   4   4   10.82    0.37
  -3   4   4   10.43    0.34
   3   4  -4   10.35    0.29
   3   4  -4   10.32    0.31
  -3   4   4   10.27    0.31
  -3   4   4   10.88    0.33
   2  -4  -4    9.10    0.27
  -2  -4   4    8.60    0.31
  -2  -4   4    8.44    0.29
   2  -4  -4    9.27    0.29
  -2  -4   4    8.53    0.29
  -2  -4   4    8.80    0.25
  -2  -4   4    8.56    0.25
  -2   4   4    8.61    0.27
   2   4  -4    9.07    0.26
  -2   4   4    8.56    0.32
  -2   4   4    9.12    0.28
   2   4  -4    8.41    0.26
  -2   4   4    7.87    0.27
  -2   4   4    8.94    0.23
  -1  -4   4   41.81    0.78
  -1  -4   4   42.21    0.78
  -1  -4   4   42.27    0.76
  -1  -4   4   41.28    0.83
  -1  -4   4   42.01    0.79
   1  -4  -4   41.56    0.78
   1  -4  -4   41.26    0.81
  -1  -4   4   40.97    0.77
  -1   4   4   41.54    0.83
   1   4  -4   43.40    0.76
  -1   4   4   41.30    0.76
  -1   4   4   42.88    0.75
  -1   4   4   42.00    0.75
   1   4  -4   42.12    0.79
  -1   4   4   41.35    0.78
  -1   4   4   40.98    0.78
   0  -4  -4   42.05    0.85
   0  -4   4   43.60    0.86
   0  -4   4   42.87    0.81
   0  -4   4   42.70    0.78
   0  -4   4   41.39    0.80
   0  -4   4   42.50    0.79
   0  -4   4   42.25    0.78
   0  -4  -4   42.13    0.79
   0   4   4   40.94    0.78
   0   4   4   42.40    0.75
   0   4  -4   41.96    0.80
   0   4   4   41.03    0.79
   0   4   4   40.96    0.77
   0   4  -4   42.49    0.76
   0   4   4   41.21    0.83
  -1  -4  -4   17.62    0.41
  -1  -4  -4   16.52    0.47
   1  -4   4   16.74    0.42
   1  -4   4   18.16    0.48
   1  -4   4   16.70    0.42
   1  -4   4   16.97    0.44
   1  -4   4   17.97    0.41
  -1  -4  -4   17.05    0.46
   1  -4   4   16.82    0.41
   1   4   4   17.28    0.44
   1   4   4   18.15    0.40
  -1   4  -4   17.00    0.44
   1   4   4   17.02    0.46
   1   4   4   17.21    0.42
   1   4   4   16.82    0.44
   2  -4   4    5.55    0.26
  -2  -4  -4    5.20    0.29
   2  -4   4    6.13    0.24
  -2  -4  -4    5.52    0.28
  -2  -4  -4    5.52    0.23
   2  -4   4    5.82    0.24
   2  -4   4    5.45    0.23
   2  -4   4    5.37    0.23
   2   4   4    5.51    0.23
   2   4   4    5.45    0.25
  -2   4  -4    5.49    0.25
   2   4   4    5.68    0.27
  -2   4  -4    5.17    0.29
   2   4   4    5.11    0.25
   2   4   4    5.38    0.25
   3  -4   4   26.09    0.62
   3  -4   4   25.37    0.61
   3  -4   4   26.24    0.62
  -3  -4  -4   27.29    0.68
  -3  -4  -4   26.00    0.67
   3  -4   4   25.28    0.59
   3  -4   4   26.19    0.58
   3   4   4   24.39    0.59
   3   4   4   24.33    0.58
   3   4   4   24.62    0.64
  -3   4  -4   26.22    0.61
   3   4   4   25.27    0.63
  -3   4  -4   25.61    0.67
  -4  -4  -4    2.11    0.23
  -4  -4  -4    2.09    0.26
   4  -4   4    2.34    0.20
   4  -4   4    2.36    0.21
  -4   4  -4    2.24    0.24
   4   4   4    2.43    0.21
   4   4   4    2.73    0.25
  -4   4  -4    2.32    0.24
   4   4   4    2.13    0.20
   4   4   4    2.32    0.23
   6  -5  -4   32.51    0.75
  -6  -5   4   31.11    0.83
  -6  -5   4   32.39    0.81
  -6   5   4   32.30    0.79
  -6   5   4   31.92    0.85
   6   5  -4   32.96    0.78
  -5  -5   4    2.86    0.27
  -5  -5   4    2.65    0.24
   5  -5  -4    2.53    0.19
  -5  -5   4    2.73    0.25
   5  -5  -4    2.78    0.18
   5   5  -4    2.31    0.20
  -5   5   4    2.80    0.23
  -5   5   4    2.64    0.20
  -5   5   4    2.17    0.21
  -5   5   4    2.34    0.24
  -4  -5   4   13.92    0.43
  -4  -5   4   14.04    0.45
   4  -5  -4   13.86    0.37
  -4  -5   4   13.52    0.35
  -4  -5   4   13.63    0.44
   4  -5  -4   14.23    0.37
  -4   5   4   13.35    0.45
   4   5  -4   14.24    0.38
  -4   5   4   13.99    0.43
  -4   5   4   13.55    0.40
   4   5  -4   13.84    0.40
  -4   5   4   13.27    0.37
  -3  -5   4   12.21    0.37
  -3  -5   4   12.46    0.30
  -3  -5   4   11.84    0.32
   3  -5  -4   11.97    0.33
  -3  -5   4   12.06    0.39
   3  -5  -4   12.25    0.30
   3  -5  -4   12.99    0.33
   3   5  -4   11.53    0.34
  -3   5   4   11.82    0.35
  -3   5   4   11.92    0.39
   3   5  -4   11.90    0.32
  -3   5   4   12.09    0.36
  -3   5   4   12.04    0.32
   2  -5  -4   79.92    1.36
  -2  -5   4   80.74    1.34
  -2  -5   4   80.19    1.37
   2  -5  -4   82.28    1.38
  -2  -5   4   79.60    1.43
  -2  -5   4   79.03    1.39
  -2  -5   4   82.54    1.35
  -2   5   4   80.40    1.37
   2   5  -4   78.94    1.35
   2   5  -4   81.03    1.35
  -2   5   4   80.83    1.42
  -2   5   4   79.80    1.35
  -2   5   4   80.98    1.30
  -2   5   4   82.17    1.36
  -1  -5   4   30.00    0.59
   1  -5  -4   29.37    0.59
   1  -5  -4   28.76    0.63
  -1  -5   4   28.08    0.59
  -1  -5   4   29.22    0.58
  -1  -5   4   28.98    0.58
  -1  -5   4   29.47    0.65
  -1  -5   4   29.36    0.61
  -1   5   4   29.24    0.59
  -1   5   4   29.40    0.57
   1   5  -4   28.45    0.60
  -1   5   4   29.84    0.58
  -1   5   4   29.56    0.57
  -1   5   4   29.54    0.64
   1   5  -4   30.37    0.59
   0  -5   4   17.50    0.41
   0  -5  -4   16.47    0.46
   0  -5  -4   17.17    0.41
   0  -5   4   17.52    0.39
   0  -5   4   18.90    0.49
   0  -5   4   17.56    0.41
   0  -5   4   17.27    0.42
   0   5  -4   17.56    0.44
   0   5   4   17.31    0.42
   0   5   4   17.27    0.40
   0   5  -4   18.01    0.40
   0   5   4   16.96    0.45
   0   5   4   17.56    0.40
   1  -5   4   70.63    1.31
   1  -5   4   69.15    1.22
   1  -5   4   70.23    1.19
   1  -5   4   69.28    1.20
  -1  -5  -4   69.28    1.20
  -1  -5  -4   68.32    1.27
  -1  -5  -4   69.36    1.29
   1  -5   4   68.57    1.21
   1  -5   4   71.05    1.24
   1   5   4   70.97    1.31
  -1   5  -4   77.03    1.41
   1   5   4   70.48    1.24
   1   5   4   70.36    1.26
  -1   5  -4   71.25    1.28
   1   5   4   71.58    1.23
   2  -5   4   42.88    0.84
  -2  -5  -4   42.36    0.90
   2  -5   4   41.48    0.81
   2  -5   4   41.92    0.82
   2  -5   4   43.00    0.82
  -2  -5  -4   43.97    0.83
   2  -5   4   41.77    0.85
  -2  -5  -4   41.89    0.89
   2  -5   4   43.19    0.92
  -2   5  -4   44.50    0.88
   2   5   4   42.35    0.85
   2   5   4   42.10    0.87
  -2   5  -4   43.61    0.87
   2   5   4   43.35    0.83
   2   5   4   42.93    0.90
   3  -5   4   27.17    0.64
  -3  -5  -4   26.70    0.69
   3  -5   4   26.94    0.62
   3  -5   4   26.06    0.61
  -3  -5  -4   26.62    0.68
   3  -5   4   27.89    0.60
   3   5   4   26.68    0.62
   3   5   4   26.79    0.66
   3   5   4   26.74    0.61
  -3   5  -4   25.91    0.63
   3   5   4   26.33    0.68
  -3   5  -4   26.32    0.69
  -4  -5  -4   16.48    0.55
  -4  -5  -4   16.95    0.61
   4   5   4   16.69    0.55
   4   5   4   16.71    0.50
   4   5   4   17.43    0.54
   4   5   4   17.21    0.50
  -6  -6   4    0.29    0.17
  -6  -6   4    0.46    0.18
   6  -6  -4    0.18    0.12
   6   6  -4    0.35    0.14
  -6   6   4    0.27    0.18
  -6   6   4    0.05    0.14
  -5  -6   4    1.63    0.21
   5  -6  -4    1.78    0.17
   5  -6  -4    1.53    0.14
  -5  -6   4    1.83    0.22
  -5  -6   4    1.62    0.21
  -5   6   4    1.61    0.19
  -5   6   4    1.74    0.22
  -5   6   4    2.11    0.22
   5   6  -4    1.32    0.17
  -4  -6   4   66.44    1.26
  -4  -6   4   66.65    1.26
   4  -6  -4   67.36    1.18
   4  -6  -4   67.79    1.17
  -4  -6   4   68.07    1.16
  -4  -6   4   66.78    1.29
   4   6  -4   68.38    1.24
  -4   6   4   66.05    1.23
  -4   6   4   68.04    1.27
  -4   6   4   68.58    1.30
  -4   6   4   68.43    1.19
   3  -6  -4   27.46    0.54
   3  -6  -4   28.23    0.57
   3  -6  -4   27.25    0.58
  -3  -6   4   27.71    0.57
  -3  -6   4   27.59    0.66
  -3  -6   4   27.84    0.61
  -3  -6   4   28.42    0.54
  -3  -6   4   28.18    0.63
   3   6  -4   28.56    0.60
  -3   6   4   28.26    0.62
  -3   6   4   28.35    0.62
  -3   6   4   28.40    0.58
  -3   6   4   27.41    0.65
   3   6  -4   27.84    0.56
  -2  -6   4   18.36    0.44
  -2  -6   4   18.46    0.46
  -2  -6   4   17.98    0.40
  -2  -6   4   18.36    0.49
   2  -6  -4   18.59    0.43
  -2  -6   4   18.34    0.42
   2  -6  -4   18.67    0.45
  -2  -6   4   18.63    0.41
  -2   6   4   19.07    0.44
   2   6  -4   19.12    0.45
  -2   6   4   18.65    0.43
  -2   6   4   19.45    0.50
  -2   6   4   19.79    0.39
  -2   6   4   18.59    0.45
   2   6  -4   18.90    0.44
  -1  -6   4   65.22    1.21
  -1  -6   4   64.10    1.14
  -1  -6   4   64.85    1.11
  -1  -6   4   65.13    1.12
  -1  -6   4   63.95    1.12
  -1  -6   4   65.52    1.10
   1  -6  -4   64.01    1.17
   1  -6  -4   64.60    1.12
  -1   6   4   65.83    1.20
  -1   6   4   65.50    1.11
  -1   6   4   65.99    1.10
  -1   6   4   66.31    1.13
  -1   6   4   64.31    1.13
   1   6  -4   66.43    1.13
   1   6  -4   65.21    1.15
   0  -6   4   34.21    0.68
   0  -6  -4   35.26    0.72
   0  -6  -4   34.70    0.68
   0  -6   4   35.29    0.65
   0  -6   4   36.05    0.70
   0  -6   4   35.09    0.69
   0  -6   4   35.03    0.70
   0  -6   4   35.16    0.77
   0  -6  -4   35.03    0.75
   0   6   4   35.52    0.68
   0   6   4   35.90    0.75
   0   6  -4   34.85    0.68
   0   6  -4   35.82    0.72
   0   6   4   34.49    0.69
   0   6   4   35.76    0.68
   1  -6   4   21.57    0.51
  -1  -6  -4   20.16    0.54
   1  -6   4   21.95    0.49
   1  -6   4   20.50    0.48
   1  -6   4   21.95    0.58
   1  -6   4   20.98    0.56
   1  -6   4   21.06    0.48
  -1  -6  -4   20.96    0.53
  -1  -6  -4   20.58    0.47
  -1   6  -4   21.42    0.50
   1   6   4   21.29    0.48
   1   6   4   20.83    0.48
  -1   6  -4   21.20    0.52
   1   6   4   20.89    0.50
   1   6   4   21.62    0.54
   2  -6   4    4.82    0.22
  -2  -6  -4    5.17    0.29
   2  -6   4    5.17    0.25
  -2  -6  -4    5.05    0.28
   2  -6   4    5.29    0.23
   2  -6   4    5.18    0.28
   2  -6   4    5.08    0.23
  -2   6  -4    4.68    0.25
   2   6   4    4.85    0.23
   2   6   4    4.82    0.24
   2   6   4    4.87    0.24
  -2   6  -4    4.76    0.23
   2   6   4    5.33    0.27
   3  -6   4   26.14    0.59
  -3  -6  -4   25.10    0.67
   3  -6   4   25.09    0.60
   3  -6   4   26.83    0.60
   3  -6   4   26.31    0.63
  -3  -6  -4   26.47    0.68
  -3   6  -4   26.62    0.70
  -3   6  -4   26.97    0.64
   3   6   4   25.92    0.68
   3   6   4   26.01    0.65
   3   6   4   26.19    0.62
   3   6   4   26.31    0.63
  -6  -7   4    7.86    0.41
   6  -7  -4    7.14    0.32
  -6  -7   4    7.72    0.41
   6   7  -4    7.16    0.34
  -6   7   4    7.16    0.37
  -6   7   4    6.62    0.41
  -5  -7   4   28.13    0.71
  -5  -7   4   29.12    0.73
   5  -7  -4   27.53    0.64
   5  -7  -4   28.25    0.61
  -5  -7   4   30.11    0.82
  -5   7   4   27.65    0.69
   5   7  -4   28.98    0.69
  -5   7   4   29.57    0.77
  -5   7   4   29.26    0.75
  -4  -7   4   17.89    0.51
  -4  -7   4   18.42    0.53
  -4  -7   4   19.18    0.52
   4  -7  -4   18.56    0.44
   4  -7  -4   18.43    0.45
  -4  -7   4   18.25    0.44
  -4   7   4   18.81    0.54
   4   7  -4   18.66    0.49
  -4   7   4   18.35    0.50
  -4   7   4   19.35    0.52
  -4   7   4   18.75    0.44
  -3  -7   4   21.08    0.47
  -3  -7   4   21.55    0.56
  -3  -7   4   21.17    0.53
  -3  -7   4   22.23    0.45
   3  -7  -4   21.43    0.48
   3  -7  -4   21.61    0.45
   3  -7  -4   20.67    0.48
  -3  -7   4   21.06    0.51
  -3   7   4   20.68    0.50
  -3   7   4   20.89    0.46
  -3   7   4   21.49    0.52
   3   7  -4   20.14    0.45
   3   7  -4   20.41    0.50
  -2  -7   4   45.94    0.88
   2  -7  -4   45.52    0.85
  -2  -7   4   45.43    0.82
  -2  -7   4   45.80    0.83
   2  -7  -4   45.71    0.87
  -2  -7   4   46.21    0.84
  -2  -7   4   44.84    0.93
  -2  -7   4   46.76    0.84
   2   7  -4   45.88    0.87
  -2   7   4   47.30    0.85
  -2   7   4   48.04    0.81
  -2   7   4   47.84    0.87
  -2   7   4   48.22    0.94
  -2   7   4   46.97    0.88
   2   7  -4   46.84    0.88
  -1  -7   4   52.78    0.95
  -1  -7   4   51.01    0.94
  -1  -7   4   52.20    0.93
   1  -7  -4   52.43    0.95
  -1  -7   4   52.43    0.91
   1  -7  -4   52.16    0.94
  -1  -7   4   52.10    1.03
   1  -7  -4   52.45    0.99
  -1  -7   4   52.23    0.96
  -1   7   4   52.57    1.01
  -1   7   4   52.48    0.95
  -1   7   4   51.84    0.94
  -1   7   4   53.22    0.91
   1   7  -4   53.83    0.96
   1   7  -4   52.07    0.97
   0  -7   4   13.98    0.36
   0  -7  -4   13.73    0.39
   0  -7   4   13.73    0.36
   0  -7   4   14.04    0.38
   0  -7  -4   13.03    0.41
   0  -7  -4   13.24    0.35
   0  -7   4   14.11    0.44
   0  -7   4   14.66    0.37
   0   7  -4   13.48    0.39
   0   7   4   13.51    0.40
   0   7   4   13.59    0.35
   0   7  -4   14.13    0.37
   0   7   4   14.10    0.36
   0   7   4   13.39    0.36
  -1  -7  -4    7.93    0.31
   1  -7   4    7.47    0.33
  -1  -7  -4    7.35    0.32
  -1  -7  -4    7.30    0.25
   1  -7   4    7.28    0.26
   1  -7   4    7.45    0.27
   1  -7   4    7.38    0.28
   1  -7   4    7.22    0.26
   1   7   4    7.92    0.31
   1   7   4    7.65    0.26
   1   7   4    7.30    0.27
  -1   7  -4    8.00    0.29
  -1   7  -4    7.77    0.30
   1   7   4    7.62    0.28
  -2  -7  -4    0.42    0.13
  -2  -7  -4    0.29    0.12
   2  -7   4    0.50    0.11
   2  -7   4    0.61    0.11
   2  -7   4    0.62    0.14
   2  -7   4    0.47    0.10
   2  -7   4    0.49    0.10
   2  -7   4    0.56    0.17
   2   7   4    0.63    0.12
   2   7   4    0.57    0.11
  -2   7  -4    0.89    0.12
  -2   7  -4    0.60    0.13
   2   7   4    0.59    0.11
   2   7   4    0.54    0.12
   3  -7   4    1.01    0.14
  -3  -7  -4    0.98    0.17
  -3  -7  -4    0.81    0.16
   3  -7   4    1.49    0.16
   3  -7   4    1.27    0.16
  -3  -7  -4    1.29    0.21
   3   7   4    1.22    0.18
   3   7   4    1.00    0.14
  -3   7  -4    1.13    0.16
   3   7   4    1.53    0.19
   3   7   4    1.04    0.15
  -6  -8   4    4.61    0.34
  -6  -8   4    3.89    0.33
   6  -8  -4    5.16    0.28
  -6   8   4    4.53    0.36
   6   8  -4    5.01    0.31
  -6   8   4    4.24    0.31
  -5  -8   4   58.25    1.08
  -5  -8   4   57.56    1.18
   5  -8  -4   58.48    1.07
   5  -8  -4   59.39    1.10
  -5  -8   4   57.55    1.19
  -5   8   4   56.21    1.19
   5   8  -4   58.16    1.14
  -5   8   4   58.11    1.15
  -4  -8   4    1.60    0.19
   4  -8  -4    1.23    0.13
   4  -8  -4    1.34    0.13
  -4  -8   4    1.49    0.14
  -4  -8   4    1.06    0.17
  -4  -8   4    1.29    0.17
   4   8  -4    1.17    0.15
  -4   8   4    1.21    0.18
  -4   8   4    1.09    0.17
  -4   8   4    1.44    0.17
  -3  -8   4    7.13    0.28
  -3  -8   4    7.46    0.30
   3  -8  -4    7.14    0.25
  -3  -8   4    7.19    0.23
   3  -8  -4    7.24    0.27
  -3  -8   4    7.03    0.26
  -3  -8   4    6.57    0.31
   3   8  -4    7.12    0.24
  -3   8   4    7.04    0.31
  -3   8   4    7.39    0.24
   3   8  -4    6.90    0.27
  -3   8   4    7.61    0.28
  -3   8   4    6.74    0.32
  -2  -8   4   26.09    0.59
  -2  -8   4   26.59    0.53
  -2  -8   4   25.63    0.54
   2  -8  -4   26.21    0.56
  -2  -8   4   26.75    0.55
   2  -8  -4   26.17    0.53
  -2  -8   4   26.41    0.64
   2  -8  -4   26.66    0.58
  -2  -8   4   26.34    0.56
  -2   8   4   25.47    0.48
  -2   8   4   25.60    0.52
  -2   8   4   24.99    0.53
  -2   8   4   24.33    0.56
   2   8  -4   25.36    0.55
   2   8  -4   25.48    0.56
  -2   8   4   25.36    0.60
   1  -8  -4   62.91    1.10
   1  -8  -4   62.81    1.15
   1  -8  -4   64.51    1.11
  -1  -8   4   63.11    1.12
  -1  -8   4   60.02    1.19
  -1  -8   4   64.51    1.09
  -1  -8   4   62.04    1.11
  -1  -8   4   63.75    1.11
  -1   8   4   61.93    1.10
  -1   8   4   63.41    1.06
   1   8  -4   61.88    1.12
  -1   8   4   61.91    1.08
   1   8  -4   62.71    1.11
  -1   8   4   60.92    1.15
   0  -8  -4   52.18    0.99
   0  -8   4   52.91    0.98
   0  -8  -4   52.94    1.03
   0  -8   4   53.07    1.08
   0  -8  -4   52.65    0.95
   0  -8   4   53.46    0.96
   0  -8   4   53.22    0.97
   0  -8   4   52.84    0.96
   0   8   4   53.96    1.04
   0   8   4   55.44    0.98
   0   8   4   53.07    0.98
   0   8  -4   53.81    1.00
   0   8  -4   55.68    1.02
   0   8   4   53.03    0.96
   1  -8   4    1.11    0.13
  -1  -8  -4    0.94    0.15
  -1  -8  -4    1.18    0.12
   1  -8   4    0.96    0.12
  -1  -8  -4    0.92    0.14
   1  -8   4    1.17    0.13
   1  -8   4    1.07    0.16
   1  -8   4    0.69    0.12
   1   8   4    0.91    0.12
  -1   8  -4    0.98    0.14
   1   8   4    0.83    0.13
  -1   8  -4    1.22    0.15
   1   8   4    0.99    0.12
   1   8   4    1.19    0.13
  -2  -8  -4   25.03    0.64
   2  -8   4   24.20    0.56
   2  -8   4   25.06    0.60
  -2  -8  -4   25.76    0.65
   2  -8   4   25.83    0.68
   2  -8   4   24.32    0.56
   2  -8   4   26.03    0.58
   2  -8   4   25.53    0.57
   2   8   4   25.53    0.58
  -2   8  -4   25.68    0.62
  -2   8  -4   25.96    0.62
   2   8   4   24.93    0.64
  -2   8  -4   24.30    0.60
   2   8   4   25.10    0.60
   2   8   4   25.71    0.59
   3  -8   4    7.84    0.30
  -3  -8  -4    7.45    0.39
  -3  -8  -4    7.78    0.36
   3  -8   4    8.05    0.30
   3  -8   4    7.85    0.33
  -3  -8  -4    8.26    0.37
   3   8   4    7.81    0.33
   3   8   4    8.21    0.32
   3   8   4    8.06    0.35
  -3   8  -4    7.93    0.35
   3   8   4    7.04    0.35
   6  -9  -4    5.34    0.28
  -6  -9   4    5.13    0.37
  -6  -9   4    4.42    0.35
   6   9  -4    5.63    0.33
  -6   9   4    5.19    0.38
  -6   9   4    4.97    0.35
  -5  -9   4   12.61    0.46
   5  -9  -4   12.46    0.38
  -5  -9   4   12.55    0.47
  -5  -9   4   13.51    0.38
   5  -9  -4   12.61    0.38
  -5   9   4   13.18    0.49
   5   9  -4   12.83    0.44
  -5   9   4   12.49    0.45
   4  -9  -4    2.21    0.16
  -4  -9   4    2.15    0.22
  -4  -9   4    2.43    0.22
   4  -9  -4    2.15    0.18
  -4  -9   4    1.88    0.20
  -4  -9   4    2.12    0.17
  -4   9   4    2.07    0.21
  -4   9   4    2.46    0.21
   4   9  -4    2.29    0.20
  -4   9   4    1.56    0.20
   3  -9  -4   46.76    0.89
   3  -9  -4   48.76    0.89
  -3  -9   4   47.22    0.89
  -3  -9   4   46.35    0.89
  -3  -9   4   48.95    0.86
  -3  -9   4   46.45    0.94
  -3  -9   4   47.75    1.00
  -3   9   4   47.09    0.98
   3   9  -4   48.29    0.94
   3   9  -4   48.07    0.88
  -3   9   4   47.94    0.95
  -3   9   4   48.11    0.93
  -3   9   4   49.36    0.87
   2  -9  -4   27.34    0.55
   2  -9  -4   27.35    0.58
  -2  -9   4   27.81    0.67
  -2  -9   4   26.90    0.56
  -2  -9   4   26.88    0.58
  -2  -9   4   27.17    0.55
   2  -9  -4   27.55    0.60
  -2  -9   4   27.09    0.60
  -2   9   4   26.92    0.55
  -2   9   4   27.44    0.51
  -2   9   4   27.30    0.64
   2   9  -4   26.39    0.59
   2   9  -4   26.87    0.57
  -2   9   4   26.80    0.56
  -2   9   4   26.72    0.60
   1  -9  -4    5.55    0.23
  -1  -9   4    5.55    0.21
  -1  -9   4    5.34    0.24
   1  -9  -4    5.33    0.25
  -1  -9   4    5.89    0.23
  -1  -9   4    5.52    0.23
  -1  -9   4    5.10    0.27
   1  -9  -4    5.86    0.23
  -1   9   4    5.42    0.26
  -1   9   4    5.15    0.23
   1   9  -4    5.82    0.26
  -1   9   4    5.77    0.22
   1   9  -4    5.46    0.25
  -1   9   4    5.78    0.20
   0  -9   4   40.95    0.78
   0  -9  -4   38.99    0.84
   0  -9   4   40.72    0.78
   0  -9   4   39.55    0.78
   0  -9  -4   41.16    0.82
   0  -9  -4   40.83    0.77
   0  -9   4   42.28    0.91
   0   9  -4   41.28    0.82
   0   9   4   41.24    0.85
   0   9   4   40.97    0.80
   0   9  -4   40.55    0.83
   0   9   4   42.26    0.78
   0   9   4   40.90    0.79
   1  -9   4    7.86    0.27
   1  -9   4    7.96    0.28
  -1  -9  -4    8.23    0.26
   1  -9   4    7.99    0.28
   1  -9   4    7.50    0.29
  -1  -9  -4    7.26    0.31
   1  -9   4    8.13    0.35
  -1  -9  -4    7.24    0.32
   1   9   4    7.98    0.28
   1   9   4    7.77    0.31
   1   9   4    7.75    0.28
   1   9   4    7.87    0.29
  -1   9  -4    8.05    0.31
  -1   9  -4    7.62    0.31
   2  -9   4    1.06    0.13
   2  -9   4    1.15    0.15
   2  -9   4    1.17    0.18
  -2  -9  -4    0.80    0.15
  -2  -9  -4    0.69    0.14
   2  -9   4    1.32    0.14
   2  -9   4    1.06    0.13
   2   9   4    1.23    0.15
   2   9   4    0.96    0.13
  -2   9  -4    1.13    0.17
   2   9   4    1.34    0.16
  -2   9  -4    1.42    0.16
   2   9   4    0.89    0.15
  -2   9  -4    1.41    0.17
   3  -9   4    7.50    0.30
  -3  -9  -4    7.67    0.36
  -3  -9  -4    7.84    0.39
  -3  -9  -4    7.41    0.36
   3  -9   4    7.04    0.29
   3  -9   4    7.31    0.32
   3   9   4    6.90    0.32
   3   9   4    7.68    0.32
   3   9   4    6.75    0.34
  -3   9  -4    7.71    0.34
  -6 -10   4    5.38    0.37
   6 -10  -4    5.14    0.26
  -6 -10   4    5.39    0.38
   6 -10  -4    5.44    0.29
   6  10  -4    5.39    0.32
  -6  10   4    5.15    0.36
  -6  10   4    5.42    0.38
   5 -10  -4    1.17    0.15
  -5 -10   4    1.10    0.14
  -5 -10   4    1.01    0.19
   5 -10  -4    1.29    0.15
  -5 -10   4    0.98    0.19
   5  10  -4    1.41    0.19
  -5  10   4    0.90    0.20
  -5  10   4    1.66    0.22
   4 -10  -4   20.03    0.46
  -4 -10   4   19.89    0.58
  -4 -10   4   19.36    0.56
  -4 -10   4   20.08    0.49
  -4 -10   4   19.88    0.53
   4 -10  -4   19.80    0.49
   4  10  -4   20.91    0.55
  -4  10   4   20.14    0.54
  -4  10   4   20.33    0.58
  -4  10   4   20.11    0.55
  -3 -10   4    9.13    0.31
   3 -10  -4    8.97    0.30
  -3 -10   4    8.81    0.27
  -3 -10   4    9.63    0.37
   3 -10  -4    8.56    0.30
  -3 -10   4    9.77    0.36
  -3  10   4    9.27    0.36
  -3  10   4    9.53    0.37
   3  10  -4    9.46    0.34
   3  10  -4    9.06    0.29
  -3  10   4    9.30    0.32
  -2 -10   4    1.23    0.13
   2 -10  -4    1.44    0.15
  -2 -10   4    1.48    0.13
   2 -10  -4    1.18    0.14
  -2 -10   4    1.24    0.17
  -2 -10   4    0.97    0.11
  -2 -10   4    1.28    0.15
   2 -10  -4    1.16    0.13
  -2  10   4    1.69    0.13
  -2  10   4    1.44    0.17
  -2  10   4    1.58    0.14
   2  10  -4    1.44    0.14
  -2  10   4    1.34    0.16
   2  10  -4    1.30    0.15
  -1 -10   4   20.17    0.48
   1 -10  -4   20.50    0.48
   1 -10  -4   20.92    0.48
   1 -10  -4   20.70    0.52
  -1 -10   4   20.88    0.49
  -1 -10   4   20.48    0.46
  -1 -10   4   21.36    0.57
  -1 -10   4   19.44    0.48
  -1  10   4   21.57    0.47
   1  10  -4   21.77    0.52
   1  10  -4   20.85    0.51
  -1  10   4   21.23    0.54
  -1  10   4   20.40    0.50
  -1  10   4   21.74    0.45
   0 -10   4   25.01    0.54
   0 -10   4   24.55    0.55
   0 -10  -4   24.26    0.57
   0 -10   4   25.38    0.57
   0 -10   4   24.37    0.54
   0 -10   4   24.38    0.65
   0 -10  -4   24.45    0.53
   0 -10  -4   24.35    0.60
   0  10   4   24.04    0.55
   0  10   4   23.42    0.51
   0  10  -4   21.96    0.55
   0  10   4   24.20    0.58
   0  10  -4   23.09    0.57
   0  10   4   25.47    0.54
   1 -10   4    4.35    0.22
  -1 -10  -4    5.01    0.27
   1 -10   4    4.66    0.22
  -1 -10  -4    4.42    0.26
  -1 -10  -4    4.68    0.21
   1 -10   4    4.32    0.24
   1 -10   4    5.06    0.30
   1 -10   4    5.21    0.22
  -1  10  -4    4.59    0.26
  -1  10  -4    5.10    0.26
   1  10   4    5.19    0.24
   1  10   4    5.02    0.26
   1  10   4    4.79    0.23
   1  10   4    4.59    0.23
  -2 -10  -4    8.83    0.37
   2 -10   4    9.47    0.32
   2 -10   4    8.85    0.34
   2 -10   4    9.20    0.40
   2 -10   4    9.21    0.31
  -2 -10  -4    9.10    0.37
   2  10   4    9.17    0.33
  -2  10  -4    9.71    0.36
  -2  10  -4    9.04    0.34
   2  10   4    8.81    0.36
  -2  10  -4    9.50    0.37
   2  10   4    9.07    0.34
   2  10   4    9.05    0.34
  -3 -10  -4   22.74    0.69
   3 -10   4   22.22    0.54
  -3 -10  -4   23.19    0.63
   3 -10   4   22.96    0.56
   3 -10   4   21.68    0.58
  -3 -10  -4   22.38    0.65
   3  10   4   22.03    0.60
   3  10   4   21.67    0.63
   3  10   4   22.37    0.58
  -3  10  -4   21.63    0.60
   6 -11  -4    7.21    0.30
  -6 -11   4    6.66    0.42
  -6 -11   4    6.62    0.40
   6 -11  -4    6.74    0.32
   6  11  -4    7.78    0.37
  -6  11   4    7.31    0.40
  -6  11   4    6.57    0.43
   5 -11  -4    9.89    0.35
  -5 -11   4   10.39    0.36
   5 -11  -4   10.48    0.35
  -5 -11   4    9.97    0.41
  -5 -11   4   10.04    0.44
   5  11  -4   10.56    0.40
  -5  11   4    9.80    0.44
  -5  11   4   10.03    0.42
   4 -11  -4    8.62    0.30
  -4 -11   4    8.33    0.38
   4 -11  -4    8.94    0.32
  -4 -11   4    8.75    0.38
  -4 -11   4    9.27    0.33
  -4  11   4    9.02    0.39
  -4  11   4    8.46    0.38
  -4  11   4    8.74    0.34
   4  11  -4    8.62    0.35
  -3 -11   4   14.15    0.41
  -3 -11   4   15.36    0.37
   3 -11  -4   14.84    0.40
  -3 -11   4   14.65    0.48
   3 -11  -4   14.70    0.40
  -3 -11   4   13.76    0.44
  -3 -11   4   14.90    0.35
  -3  11   4   14.79    0.46
  -3  11   4   14.18    0.41
  -3  11   4   14.00    0.45
   3  11  -4   14.39    0.37
   3  11  -4   14.44    0.43
   2 -11  -4  119.58    1.98
   2 -11  -4  117.74    1.94
  -2 -11   4  117.41    1.95
  -2 -11   4  119.23    1.91
  -2 -11   4  120.25    1.94
  -2 -11   4  116.21    2.07
  -2 -11   4  116.62    1.97
  -2  11   4  119.76    1.90
   2  11  -4  118.02    1.99
   2  11  -4  118.77    1.95
  -2  11   4  118.46    1.98
  -2  11   4  117.07    2.02
   1 -11  -4   24.21    0.53
  -1 -11   4   23.71    0.54
  -1 -11   4   23.82    0.64
  -1 -11   4   23.85    0.54
   1 -11  -4   23.70    0.58
  -1 -11   4   24.48    0.54
   1 -11  -4   24.35    0.54
  -1 -11   4   23.80    0.52
   1  11  -4   23.63    0.57
  -1  11   4   24.85    0.60
  -1  11   4   25.55    0.52
  -1  11   4   25.15    0.53
   1  11  -4   24.49    0.59
  -1  11   4   25.19    0.58
   0 -11  -4    1.78    0.15
   0 -11   4    1.94    0.17
   0 -11  -4    1.56    0.17
   0 -11   4    1.93    0.15
   0 -11   4    1.75    0.16
   0 -11  -4    1.76    0.18
   0 -11   4    1.89    0.16
   0 -11   4    2.16    0.22
   0  11   4    2.03    0.17
   0  11   4    1.99    0.19
   0  11  -4    1.91    0.18
   0  11  -4    2.10    0.19
   0  11   4    1.80    0.16
   0  11   4    1.98    0.16
   1 -11   4   28.76    0.65
   1 -11   4   27.92    0.74
  -1 -11  -4   28.31    0.67
  -1 -11  -4   28.27    0.68
  -1 -11  -4   28.62    0.58
   1 -11   4   27.97    0.61
   1 -11   4   28.31    0.62
   1 -11   4   27.32    0.59
   1  11   4   29.40    0.70
   1  11   4   29.44    0.65
  -1  11  -4   30.28    0.69
   1  11   4   29.45    0.64
   1  11   4   27.83    0.64
   2 -11   4   29.89    0.80
   2 -11   4   29.53    0.68
  -2 -11  -4   28.45    0.72
   2 -11   4   29.29    0.65
  -2 -11  -4   28.45    0.72
   2 -11   4   29.30    0.64
   2  11   4   30.71    0.70
   2  11   4   30.75    0.69
  -2  11  -4   30.90    0.73
  -2  11  -4   29.59    0.71
   2  11   4   29.72    0.69
   2  11   4   29.92    0.74
  -3 -11  -4   21.75    0.64
  -3 -11  -4   20.97    0.67
  -3 -11  -4   21.91    0.63
   3 -11   4   22.07    0.59
   3 -11   4   21.84    0.56
   3 -11   4   22.45    0.59
   3  11   4   21.68    0.61
  -3  11  -4   20.63    0.68
   3  11   4   23.08    0.60
  -3  11  -4   22.25    0.61
   3  11   4   22.14    0.64
   5 -12  -4    2.43    0.20
  -5 -12   4    2.43    0.26
   5 -12  -4    2.44    0.20
  -5 -12   4    2.63    0.22
   5  12  -4    2.22    0.23
  -5  12   4    1.95    0.24
  -5  12   4    2.06    0.25
  -4 -12   4   76.91    1.36
   4 -12  -4   74.91    1.35
  -4 -12   4   74.51    1.43
  -4 -12   4   76.31    1.49
  -4  12   4   78.30    1.48
  -4  12   4   79.67    1.45
   4  12  -4   77.50    1.45
  -4  12   4   76.08    1.46
  -3 -12   4   16.69    0.45
   3 -12  -4   16.54    0.44
  -3 -12   4   16.52    0.52
  -3 -12   4   17.06    0.49
  -3 -12   4   16.77    0.41
  -3 -12   4   16.00    0.41
   3 -12  -4   16.15    0.44
  -3  12   4   16.69    0.50
   3  12  -4   15.73    0.47
  -3  12   4   17.03    0.51
   3  12  -4   16.40    0.41
  -3  12   4   16.97    0.45
  -2 -12   4   21.58    0.52
   2 -12  -4   22.33    0.52
  -2 -12   4   21.52    0.48
   2 -12  -4   21.84    0.54
  -2 -12   4   22.68    0.61
  -2 -12   4   21.88    0.51
  -2 -12   4   21.85    0.54
  -2  12   4   23.09    0.61
  -2  12   4   21.68    0.57
   2  12  -4   21.51    0.52
   2  12  -4   22.19    0.56
  -2  12   4   22.00    0.55
   1 -12  -4   11.75    0.38
  -1 -12   4   11.32    0.33
  -1 -12   4   11.16    0.34
   1 -12  -4   11.67    0.35
  -1 -12   4   11.40    0.35
  -1 -12   4   10.92    0.35
  -1 -12   4   11.11    0.42
   1 -12  -4   11.44    0.34
  -1  12   4   11.20    0.36
  -1  12   4   12.35    0.32
   1  12  -4   11.75    0.39
  -1  12   4   11.03    0.38
  -1  12   4   11.79    0.32
   1  12  -4   11.22    0.37
   0 -12   4   20.00    0.47
   0 -12   4   21.19    0.61
   0 -12  -4   20.01    0.54
   0 -12   4   19.69    0.48
   0 -12  -4   20.27    0.47
   0 -12   4   19.46    0.51
   0 -12  -4   18.93    0.50
   0 -12   4   19.82    0.48
   0  12  -4   19.23    0.52
   0  12   4   20.49    0.53
   0  12   4   20.14    0.47
   0  12   4   20.12    0.48
   0  12  -4   19.81    0.53
   0  12   4   19.85    0.50
   1 -12   4    5.91    0.26
  -1 -12  -4    5.80    0.29
   1 -12   4    6.05    0.28
   1 -12   4    6.56    0.27
  -1 -12  -4    6.21    0.24
  -1 -12  -4    6.44    0.31
   1 -12   4    5.82    0.33
   1  12   4    6.50    0.27
   1  12   4    6.53    0.28
   1  12   4    6.34    0.27
  -1  12  -4    6.26    0.31
   1  12   4    6.11    0.30
  -2 -12  -4    8.82    0.39
   2 -12   4    8.93    0.35
   2 -12   4    9.72    0.33
   2 -12   4    9.50    0.34
  -2 -12  -4    9.44    0.40
   2  12   4    9.73    0.36
  -2  12  -4    9.87    0.40
   2  12   4   10.31    0.37
   2  12   4    9.47    0.39
  -3 -12  -4   55.37    1.25
   3 -12   4   56.52    1.11
   3 -12   4   57.36    1.14
   3 -12   4   57.15    1.14
  -3 -12  -4   56.36    1.21
  -3 -12  -4   58.80    1.19
   3  12   4   57.05    1.16
  -3  12  -4   58.69    1.19
   3  12   4   56.54    1.21
   3  12   4   57.59    1.17
  -3  12  -4   58.54    1.22
   5 -13  -4   29.73    0.67
   5 -13  -4   27.95    0.66
  -5 -13   4   28.87    0.68
  -5 -13   4   27.50    0.76
  -5  13   4   29.42    0.78
   5  13  -4   30.15    0.75
  -5  13   4   28.64    0.77
   4 -13  -4    8.28    0.31
  -4 -13   4    8.57    0.33
  -4 -13   4    8.11    0.38
   4  13  -4    8.40    0.37
  -4  13   4    8.78    0.40
  -4  13   4    8.63    0.35
  -4  13   4    8.63    0.41
  -3 -13   4   22.12    0.56
   3 -13  -4   23.08    0.55
  -3 -13   4   22.25    0.59
   3 -13  -4   23.32    0.56
  -3 -13   4   23.46    0.52
  -3 -13   4   23.25    0.65
  -3  13   4   23.09    0.62
  -3  13   4   23.47    0.61
   3  13  -4   23.40    0.60
  -2 -13   4   29.70    0.63
  -2 -13   4   28.06    0.64
  -2 -13   4   29.08    0.65
  -2 -13   4   29.04    0.60
   2 -13  -4   29.25    0.66
  -2 -13   4   27.91    0.73
   2 -13  -4   29.52    0.63
  -2  13   4   31.84    0.70
  -2  13   4   30.21    0.71
   2  13  -4   29.63    0.66
   2  13  -4   30.62    0.71
   1 -13  -4   29.96    0.64
  -1 -13   4   30.03    0.66
  -1 -13   4   30.31    0.66
  -1 -13   4   30.88    0.63
  -1 -13   4   30.47    0.64
  -1 -13   4   30.13    0.77
   1 -13  -4   32.16    0.71
   1 -13  -4   29.76    0.64
  -1  13   4   31.92    0.69
  -1  13   4   29.89    0.70
  -1  13   4   31.44    0.63
   1  13  -4   30.82    0.68
   1  13  -4   30.38    0.71
   0 -13  -4    3.19    0.22
   0 -13   4    3.44    0.21
   0 -13   4    3.20    0.22
   0 -13   4    3.63    0.19
   0 -13  -4    3.25    0.25
   0 -13   4    3.20    0.26
   0 -13   4    3.10    0.19
   0 -13  -4    3.29    0.19
   0  13   4    3.34    0.22
   0  13  -4    3.83    0.25
   0  13   4    3.44    0.20
   0  13   4    3.57    0.23
   1 -13   4    6.86    0.28
   1 -13   4    6.45    0.27
   1 -13   4    6.44    0.30
   1 -13   4    7.25    0.37
  -1 -13  -4    6.63    0.32
  -1 -13  -4    6.72    0.33
   1  13   4    6.77    0.29
   1  13   4    6.80    0.29
  -1  13  -4    6.59    0.32
   1  13   4    6.85    0.32
   2 -13   4   16.33    0.49
  -2 -13  -4   17.10    0.53
   2 -13   4   17.41    0.48
  -2 -13  -4   16.94    0.54
  -2 -13  -4   16.47    0.55
   2 -13   4   16.01    0.45
  -2  13  -4   16.72    0.53
   2  13   4   17.10    0.49
   2  13   4   16.55    0.49
   2  13   4   17.01    0.53
  -3 -13  -4    4.73    0.33
  -3 -13  -4    4.25    0.34
   3 -13   4    4.63    0.29
   3 -13   4    5.21    0.27
  -3 -13  -4    4.35    0.32
   3 -13   4    4.03    0.27
   3  13   4    4.44    0.29
  -3  13  -4    3.77    0.32
   3  13   4    4.41    0.28
   3  13   4    5.06    0.32
  -5 -14   4   19.70    0.55
   5 -14  -4   19.94    0.57
   5 -14  -4   18.85    0.52
  -5 -14   4   19.65    0.62
  -5  14   4   19.61    0.62
  -5  14   4   19.62    0.62
   5  14  -4   19.89    0.60
  -4 -14   4    0.83    0.15
  -4 -14   4    0.89    0.18
   4 -14  -4    0.78    0.14
  -4  14   4    0.69    0.19
  -4  14   4    0.79    0.17
   4  14  -4    0.70    0.16
  -4  14   4    0.94    0.17
   3 -14  -4    3.32    0.23
  -3 -14   4    2.76    0.24
  -3 -14   4    2.95    0.26
   3 -14  -4    3.13    0.22
  -3 -14   4    3.46    0.24
  -3 -14   4    2.94    0.19
  -3  14   4    3.04    0.26
   3  14  -4    3.47    0.25
  -3  14   4    2.74    0.25
  -2 -14   4   14.11    0.37
  -2 -14   4   13.83    0.39
   2 -14  -4   13.59    0.39
   2 -14  -4   13.67    0.43
  -2 -14   4   13.60    0.41
  -2 -14   4   13.49    0.48
  -2 -14   4   13.65    0.41
  -2  14   4   14.10    0.45
   2  14  -4   13.46    0.40
   2  14  -4   13.42    0.44
  -2  14   4   14.35    0.45
   1 -14  -4   12.59    0.37
   1 -14  -4   12.30    0.41
  -1 -14   4   12.48    0.38
  -1 -14   4   12.03    0.46
   1 -14  -4   11.43    0.35
  -1 -14   4   11.55    0.37
  -1 -14   4   12.53    0.36
  -1 -14   4   13.17    0.36
   1  14  -4   11.31    0.38
  -1  14   4   11.91    0.39
   1  14  -4   11.38    0.41
  -1  14   4   11.03    0.38
  -1  14   4   11.73    0.33
   0 -14  -4    1.37    0.16
   0 -14   4    1.61    0.16
   0 -14   4    1.49    0.16
   0 -14   4    1.61    0.22
   0 -14  -4    1.33    0.14
   0 -14   4    1.37    0.15
   0 -14  -4    1.35    0.17
   0  14   4    1.93    0.16
   0  14   4    1.75    0.18
   0  14  -4    1.85    0.20
   0  14   4    1.76    0.18
   1 -14   4    2.09    0.18
   1 -14   4    2.01    0.18
   1 -14   4    2.79    0.23
  -1 -14  -4    2.27    0.21
  -1 -14  -4    2.15    0.21
   1  14   4    2.41    0.20
   1  14   4    2.54    0.21
  -1  14  -4    2.12    0.22
   1  14   4    2.29    0.22
   2 -14   4   40.54    0.89
  -2 -14  -4   38.97    0.95
  -2 -14  -4   40.19    0.93
  -2 -14  -4   40.15    0.92
   2 -14   4   40.83    0.85
   2 -14   4   40.41    0.83
  -2  14  -4   41.07    0.94
   2  14   4   40.23    0.87
   2  14   4   39.21    0.91
   2  14   4   41.51    0.89
  -5 -15   4    2.20    0.26
  -5 -15   4    2.56    0.23
   5 -15  -4    2.21    0.20
  -5  15   4    2.49    0.27
   5  15  -4    2.39    0.26
  -5  15   4    2.20    0.28
   4 -15  -4    1.56    0.17
  -4 -15   4    1.94    0.19
  -4 -15   4    2.38    0.25
  -4  15   4    2.06    0.24
  -4  15   4    2.15    0.26
   4  15  -4    2.12    0.23
  -4  15   4    2.51    0.26
   3 -15  -4   55.32    1.05
  -3 -15   4   53.77    1.20
  -3 -15   4   55.56    1.02
  -3 -15   4   52.88    1.06
   3 -15  -4   55.36    1.07
  -3 -15   4   53.75    1.08
  -3  15   4   55.15    1.11
   3  15  -4   53.37    1.10
  -3  15   4   53.49    1.10
   2 -15  -4   14.48    0.45
  -2 -15   4   14.53    0.38
  -2 -15   4   14.98    0.44
  -2 -15   4   13.86    0.50
  -2 -15   4   14.43    0.43
  -2 -15   4   14.45    0.41
   2 -15  -4   14.66    0.42
  -2  15   4   13.30    0.44
  -2  15   4   14.50    0.45
   2  15  -4   13.36    0.41
   2  15  -4   13.30    0.45
   1 -15  -4    4.36    0.24
  -1 -15   4    4.60    0.22
   1 -15  -4    4.79    0.23
  -1 -15   4    4.67    0.25
   1 -15  -4    4.48    0.28
  -1 -15   4    4.53    0.30
  -1 -15   4    5.04    0.25
  -1 -15   4    4.96    0.23
   1  15  -4    4.52    0.29
  -1  15   4    4.70    0.26
   1  15  -4    4.66    0.26
  -1  15   4    4.75    0.27
   0 -15  -4    6.66    0.26
   0 -15   4    7.26    0.29
   0 -15   4    6.93    0.31
   0 -15   4    6.78    0.38
   0 -15  -4    6.42    0.30
   0 -15  -4    6.15    0.31
   0 -15   4    6.85    0.27
   0  15   4    6.79    0.31
   0  15   4    6.76    0.31
   0  15   4    7.06    0.27
   0  15  -4    6.83    0.33
  -1 -15  -4   31.95    0.77
   1 -15   4   30.87    0.74
   1 -15   4   31.35    0.70
  -1 -15  -4   31.55    0.75
   1 -15   4   32.27    0.70
   1  15   4   31.60    0.75
  -1  15  -4   30.60    0.77
   1  15   4   31.34    0.73
   1  15   4   31.78    0.70
   2 -15   4    1.70    0.18
   2 -15   4    1.56    0.18
   2 -15   4    1.07    0.15
  -2 -15  -4    1.53    0.21
  -2 -15  -4    1.26    0.20
  -2 -15  -4    1.40    0.20
   2  15   4    1.29    0.18
   2  15   4    1.09    0.18
  -2  15  -4    1.16    0.21
   2  15   4    1.04    0.16
  -5 -16   4   10.67    0.42
   5 -16  -4   11.80    0.41
  -5 -16   4   11.00    0.49
  -5  16   4   11.77    0.49
   5  16  -4   12.79    0.49
  -5  16   4   11.17    0.52
   4 -16  -4    6.60    0.31
  -4 -16   4    6.33    0.35
  -4 -16   4    6.77    0.33
  -4  16   4    6.96    0.40
  -4  16   4    7.15    0.36
   4  16  -4    6.68    0.35
  -3 -16   4   17.53    0.50
   3 -16  -4   17.35    0.48
   3 -16  -4   17.45    0.50
  -3 -16   4   17.30    0.52
  -3 -16   4   17.39    0.46
   3  16  -4   17.75    0.55
  -3  16   4   17.96    0.53
  -3  16   4   18.96    0.56
  -2 -16   4    1.24    0.17
  -2 -16   4    1.20    0.13
  -2 -16   4    1.33    0.20
  -2 -16   4    1.14    0.14
   2 -16  -4    0.99    0.14
   2 -16  -4    1.26    0.17
  -2 -16   4    1.13    0.15
   2  16  -4    0.95    0.15
  -2  16   4    1.08    0.16
  -2  16   4    1.35    0.19
   2  16  -4    1.46    0.20
  -1 -16   4   18.47    0.50
  -1 -16   4   19.09    0.51
  -1 -16   4   19.76    0.48
   1 -16  -4   19.33    0.49
   1 -16  -4   18.60    0.48
   1 -16  -4   18.37    0.54
  -1 -16   4   17.71    0.61
  -1  16   4   20.43    0.54
  -1  16   4   19.36    0.54
   1  16  -4   18.76    0.53
   1  16  -4   20.47    0.58
   0 -16  -4   25.92    0.64
   0 -16   4   26.50    0.62
   0 -16   4   27.85    0.66
   0 -16  -4   26.79    0.69
   0 -16   4   25.88    0.61
   0 -16  -4   26.67    0.59
   0  16  -4   25.17    0.67
   0  16   4   26.49    0.65
   0  16   4   26.08    0.58
   0  16   4   25.01    0.63
   1 -16   4    1.72    0.17
  -1 -16  -4    1.90    0.21
   1 -16   4    1.96    0.20
  -1 -16  -4    2.26    0.23
   1 -16   4    1.83    0.18
  -1 -16  -4    1.55    0.20
   1  16   4    2.20    0.20
  -1  16  -4    2.19    0.24
   1  16   4    1.62    0.18
   1  16   4    2.21    0.22
  -2 -16  -4   44.46    1.00
   2 -16   4   46.04    0.97
  -2 -16  -4   42.61    0.99
   2 -16   4   43.83    0.89
  -2 -16  -4   42.71    1.02
   2 -16   4   44.99    0.93
   2  16   4   44.63    0.97
  -2  16  -4   44.76    1.02
   2  16   4   43.72    0.94
   2  16   4   43.48    0.99
  -4 -17   4    0.44    0.17
   4 -17  -4    0.52    0.14
  -4 -17   4    0.42    0.15
  -4  17   4    0.59    0.22
  -4  17   4    0.67    0.17
   4  17  -4    0.53    0.17
  -3 -17   4    7.12    0.33
   3 -17  -4    7.14    0.33
  -3 -17   4    7.39    0.30
  -3 -17   4    7.64    0.35
   3 -17  -4    7.03    0.31
  -3  17   4    6.77    0.36
   3  17  -4    6.49    0.35
  -3  17   4    6.71    0.34
   2 -17  -4   38.53    0.80
  -2 -17   4   38.19    0.81
  -2 -17   4   39.48    0.76
  -2 -17   4   36.07    0.82
   2 -17  -4   37.87    0.85
  -2 -17   4   37.58    0.81
   2  17  -4   37.41    0.80
  -2  17   4   37.88    0.85
  -2  17   4   38.24    0.84
   2  17  -4   35.37    0.85
  -1 -17   4   17.43    0.45
  -1 -17   4   16.95    0.48
  -1 -17   4   17.75    0.50
   1 -17  -4   17.26    0.46
   1 -17  -4   16.72    0.52
   1  17  -4   17.78    0.56
  -1  17   4   18.18    0.52
  -1  17   4   18.29    0.52
   0 -17  -4    2.09    0.21
   0 -17   4    2.36    0.19
   0 -17  -4    2.17    0.23
   0 -17  -4    2.19    0.18
   0 -17   4    2.04    0.20
   0 -17   4    2.53    0.21
   0  17   4    2.34    0.22
   0  17   4    2.39    0.23
   0  17  -4    2.45    0.26
  -1 -17  -4   31.78    0.78
   1 -17   4   32.27    0.72
   1 -17   4   31.45    0.76
  -1 -17  -4   29.97    0.78
   1 -17   4   31.17    0.71
  -1 -17  -4   31.50    0.77
   1  17   4   31.43    0.71
   1  17   4   31.56    0.76
  -1  17  -4   31.53    0.80
   1  17   4   30.78    0.75
  -2 -17  -4    4.12    0.32
   2 -17   4    4.05    0.27
  -2 -17  -4    3.64    0.30
   2 -17   4    4.11    0.29
  -2 -17  -4    3.98    0.32
   2  17   4    3.93    0.27
   2  17   4    4.11    0.28
   2  17   4    3.43    0.25
  -2  17  -4    4.00    0.33
  -4 -18   4   27.30    0.73
   4 -18  -4   27.24    0.67
  -4 -18   4   26.73    0.69
  -4  18   4   26.92    0.72
   4  18  -4   27.75    0.74
  -4  18   4   26.78    0.76
  -3 -18   4   12.96    0.41
   3 -18  -4   12.81    0.45
   3 -18  -4   13.02    0.42
  -3 -18   4   12.42    0.44
  -3 -18   4   13.42    0.45
   3  18  -4   12.91    0.49
  -3  18   4   13.90    0.47
  -3  18   4   13.18    0.48
   2 -18  -4   22.65    0.63
  -2 -18   4   23.24    0.54
  -2 -18   4   23.15    0.59
  -2 -18   4   23.15    0.60
   2 -18  -4   23.36    0.58
  -2  18   4   23.54    0.61
   2  18  -4   22.46    0.65
  -2  18   4   23.50    0.63
   2  18  -4   23.33    0.59
  -1 -18   4   10.21    0.34
   1 -18  -4    9.53    0.34
  -1 -18   4    9.33    0.37
  -1 -18   4    9.79    0.37
   1 -18  -4    9.87    0.41
  -1  18   4    9.60    0.37
   1  18  -4    9.43    0.41
  -1  18   4    8.82    0.37
   0 -18  -4   10.86    0.39
   0 -18  -4    9.99    0.43
   0 -18  -4   10.31    0.34
   0 -18   4   10.71    0.37
   0 -18   4   10.50    0.40
   0 -18   4   10.30    0.37
   0  18   4   11.55    0.41
   0  18   4   11.17    0.41
   0  18  -4   11.22    0.46
   1 -18   4    8.46    0.38
   1 -18   4    9.07    0.35
  -1 -18  -4    8.33    0.38
   1 -18   4    8.45    0.34
  -1 -18  -4    8.53    0.38
  -1 -18  -4    8.25    0.41
   1  18   4    9.07    0.35
  -1  18  -4    9.04    0.44
   1  18   4    8.43    0.37
   1  18   4    9.15    0.38
  -4 -19   4    3.66    0.31
   4 -19  -4    3.34    0.25
  -4 -19   4    3.15    0.27
  -4  19   4    3.28    0.32
   4  19  -4    3.44    0.31
  -3 -19   4    8.90    0.34
   3 -19  -4    7.93    0.34
  -3 -19   4    8.08    0.37
   3 -19  -4    8.08    0.37
  -3 -19   4    7.92    0.36
   3  19  -4    8.00    0.40
  -3  19   4    8.66    0.37
  -3  19   4    7.88    0.40
   2 -19  -4   28.63    0.67
  -2 -19   4   28.62    0.63
  -2 -19   4   28.44    0.70
  -2 -19   4   28.99    0.69
   2 -19  -4   28.23    0.73
   2  19  -4   29.01    0.69
   2  19  -4   28.70    0.76
  -2  19   4   30.25    0.72
  -2  19   4   29.13    0.73
   1 -19  -4    4.51    0.25
  -1 -19   4    4.62    0.28
   1 -19  -4    4.15    0.31
  -1 -19   4    4.88    0.25
  -1 -19   4    4.79    0.28
   1  19  -4    4.48    0.32
  -1  19   4    4.52    0.29
  -1  19   4    3.88    0.27
   0 -19  -4    4.13    0.28
   0 -19  -4    3.93    0.31
   0 -19   4    3.88    0.24
   0 -19   4    4.59    0.29
   0 -19   4    4.31    0.27
   0 -19  -4    4.61    0.24
   0  19  -4    5.10    0.35
   0  19   4    4.40    0.28
   0  19   4    4.46    0.29
  -1 -19  -4   10.46    0.44
   1 -19   4   11.70    0.45
   1 -19   4   11.25    0.40
   1 -19   4   11.62    0.40
  -1 -19  -4   11.58    0.47
   1  19   4   10.93    0.43
   1  19   4   11.37    0.43
  -1  19  -4   10.77    0.48
   3 -20  -4    1.20    0.17
   3 -20  -4    1.02    0.18
  -3 -20   4    1.07    0.15
  -3 -20   4    1.38    0.19
  -3  20   4    1.41    0.22
   3  20  -4    1.35    0.22
  -2 -20   4    0.64    0.14
   2 -20  -4    0.60    0.14
   2 -20  -4    0.59    0.17
  -2 -20   4    0.53    0.15
   2  20  -4    0.92    0.19
  -2  20   4    1.01    0.19
  -2  20   4    0.62    0.15
  -1 -20   4    9.37    0.38
  -1 -20   4    9.09    0.38
   1 -20  -4    9.11    0.42
  -1 -20   4    8.36    0.32
   1 -20  -4    9.21    0.34
  -1  20   4    9.27    0.39
  -1  20   4    8.60    0.36
   1  20  -4    8.40    0.42
   0 -20   4    0.92    0.16
   0 -20   4    0.78    0.14
   0 -20  -4    0.57    0.15
   0 -20  -4    0.54    0.17
   0 -20   4    0.74    0.15
   0  20  -4    0.88    0.22
   0  20   4    0.91    0.16
   0  20   4    0.98    0.18
   1 -20   4    0.12    0.12
   1 -20   4    0.02    0.13
  -1 -20  -4    0.05    0.16
  -1 -20  -4    0.03    0.13
   1 -20   4    0.35    0.12
  -1  20  -4    0.26    0.19
   1  20   4    0.07    0.12
   3 -21  -4   18.03    0.54
  -3 -21   4   19.00    0.58
  -3 -21   4   18.51    0.54
   3 -21  -4   18.78    0.58
   3  21  -4   17.97    0.61
  -2 -21   4    8.62    0.37
   2 -21  -4    8.38    0.41
  -2 -21   4    7.94    0.37
   2 -21  -4    8.02    0.34
   2  21  -4    7.26    0.41
  -2  21   4    7.73    0.38
   1 -21  -4    5.67    0.36
  -1 -21   4    6.13    0.33
   1 -21  -4    6.05    0.29
  -1 -21   4    5.37    0.31
  -1 -21   4    5.56    0.28
  -1  21   4    6.11    0.32
   1  21  -4    5.73    0.38
  -1  21   4    5.62    0.33
   0 -21   4   35.96    0.85
   0 -21   4   35.05    0.79
   0 -21  -4   34.59    0.82
   0 -21  -4   35.63    0.89
   0 -21   4   33.30    0.79
   0  21   4   34.52    0.84
   0  21  -4   35.32    0.90
   0  21   4   34.39    0.82
  -1 -22   4   23.61    0.67
   1 -22  -4   23.79    0.71
  -1 -22   4   23.86    0.64
  -1 -22   4   24.74    0.61
   1 -22  -4   24.29    0.61
   1  22  -4   23.35    0.71
   6   0  -5    7.54    0.33
  -6   0   5    6.09    0.34
  -6   0   5    6.29    0.42
  -5   0   5    2.32    0.26
  -5   0   5    2.37    0.22
   5   0  -5    2.46    0.20
   5   0  -5    2.69    0.20
  -4   0   5   20.86    0.54
   4   0  -5   21.09    0.50
   4   0  -5   20.11    0.48
  -4   0   5   20.65    0.58
  -4   0   5   21.21    0.58
  -3   0   5    3.85    0.18
  -3   0   5    3.74    0.26
  -3   0   5    4.14    0.25
  -3   0   5    3.45    0.22
  -3   0   5    3.59    0.18
   3   0  -5    3.63    0.21
   3   0  -5    3.82    0.22
   3   0  -5    3.96    0.21
   2   0  -5   36.38    0.75
  -2   0   5   36.78    0.76
  -2   0   5   36.93    0.71
  -2   0   5   37.61    0.79
  -2   0   5   36.83    0.79
   2   0  -5   37.68    0.78
  -2   0   5   37.55    0.73
   1   0  -5   72.35    1.35
  -1   0   5   71.15    1.32
   1   0  -5   73.45    1.29
  -1   0   5   73.60    1.26
  -1   0   5   73.01    1.31
  -1   0   5   73.26    1.29
  -1   0   5   72.89    1.30
   0   0  -5    7.99    0.35
   0   0   5    7.77    0.30
   0   0   5    7.54    0.28
   0   0   5    8.19    0.31
   0   0  -5    8.57    0.31
  -1   0  -5   32.62    0.78
   1   0   5   32.33    0.71
   1   0   5   32.08    0.69
   1   0   5   31.85    0.71
   1   0   5   32.31    0.72
  -1   0  -5   32.45    0.70
  -2   0  -5    4.27    0.31
   2   0   5    4.25    0.24
   2   0   5    4.50    0.27
  -2   0  -5    4.71    0.25
   2   0   5    4.11    0.24
   2   0   5    3.77    0.24
  -2   0  -5    4.19    0.28
   3   0   5    5.80    0.31
  -3   0  -5    7.28    0.38
   3   0   5    6.80    0.33
   3   0   5    6.83    0.31
  -3   0  -5    6.15    0.35
   3   0   5    6.56    0.33
  -6  -1   5    9.55    0.47
   6  -1  -5    9.93    0.38
  -6  -1   5    9.31    0.41
  -6   1   5    9.14    0.47
   6   1  -5    9.11    0.37
  -6   1   5    9.84    0.40
  -5  -1   5    1.13    0.17
   5  -1  -5    1.22    0.14
   5  -1  -5    0.98    0.14
  -5  -1   5    0.95    0.20
   5   1  -5    0.91    0.14
  -5   1   5    1.46    0.18
  -5   1   5    1.09    0.21
  -4  -1   5   13.60    0.46
  -4  -1   5   13.76    0.42
  -4  -1   5   13.87    0.46
   4  -1  -5   14.08    0.38
   4  -1  -5   12.49    0.37
  -4   1   5   12.82    0.40
   4   1  -5   12.78    0.36
  -4   1   5   13.82    0.47
  -4   1   5   13.88    0.45
   4   1  -5   13.10    0.38
   3  -1  -5   37.72    0.77
  -3  -1   5   39.74    0.84
  -3  -1   5   38.81    0.73
  -3  -1   5   38.91    0.80
  -3  -1   5   40.10    0.74
  -3  -1   5   37.56    0.83
   3  -1  -5   39.52    0.78
  -3   1   5   40.32    0.75
   3   1  -5   39.21    0.78
  -3   1   5   39.90    0.73
   3   1  -5   39.88    0.79
   3   1  -5   39.93    0.75
  -3   1   5   37.88    0.83
  -3   1   5   38.94    0.85
  -3   1   5   40.27    0.81
   2  -1  -5   44.33    0.90
   2  -1  -5   43.46    0.87
  -2  -1   5   45.03    0.91
  -2  -1   5   45.72    0.84
  -2  -1   5   45.72    0.89
  -2  -1   5   46.62    0.92
  -2  -1   5   45.89    0.86
   2   1  -5   44.15    0.90
  -2   1   5   45.83    0.90
   2   1  -5   45.18    0.87
  -2   1   5   44.59    0.82
  -2   1   5   44.32    0.91
  -2   1   5   44.41    0.85
  -2   1   5   45.27    0.88
  -1  -1   5   34.72    0.73
  -1  -1   5   35.28    0.70
  -1  -1   5   35.64    0.75
   1  -1  -5   35.57    0.78
  -1  -1   5   35.70    0.73
   1  -1  -5   35.84    0.73
  -1  -1   5   36.05    0.76
  -1   1   5   36.91    0.75
  -1   1   5   35.22    0.77
   1   1  -5   35.81    0.74
   1   1  -5   37.18    0.80
  -1   1   5   37.46    0.74
  -1   1   5   35.95    0.71
  -1   1   5   36.04    0.75
   0  -1   5   25.43    0.59
   0  -1   5   25.20    0.58
   0  -1  -5   25.18    0.58
   0  -1   5   25.16    0.57
   0  -1  -5   25.47    0.64
   0  -1   5   24.63    0.58
   0   1  -5   25.67    0.59
   0   1   5   24.43    0.59
   0   1   5   24.80    0.58
   0   1   5   25.96    0.59
   0   1   5   24.84    0.56
   0   1  -5   25.44    0.65
   1  -1   5    8.37    0.32
   1  -1   5    8.30    0.31
   1  -1   5    8.67    0.33
  -1  -1  -5    9.09    0.32
   1  -1   5    8.01    0.30
  -1  -1  -5    8.18    0.37
   1   1   5    7.80    0.31
   1   1   5    8.38    0.32
  -1   1  -5    8.34    0.32
   1   1   5    8.55    0.33
   1   1   5    7.69    0.30
  -1   1  -5    8.29    0.37
  -2  -1  -5    8.41    0.32
   2  -1   5    8.06    0.34
   2  -1   5    8.14    0.33
  -2  -1  -5    8.60    0.37
   2  -1   5    7.83    0.33
  -2  -1  -5    8.20    0.38
   2  -1   5    7.80    0.32
  -2   1  -5    8.18    0.39
   2   1   5    8.88    0.34
   2   1   5    8.50    0.34
   2   1   5    7.87    0.34
   2   1   5    8.27    0.32
  -2   1  -5    8.55    0.33
   3  -1   5   19.53    0.56
  -3  -1  -5   20.33    0.62
  -3  -1  -5   18.39    0.59
   3  -1   5   19.82    0.56
   3  -1   5   19.27    0.53
   3  -1   5   19.72    0.56
   3   1   5   18.47    0.52
  -3   1  -5   18.07    0.57
   3   1   5   18.72    0.55
   3   1   5   19.07    0.56
   3   1   5   18.94    0.55
  -3   1  -5   19.04    0.61
  -6  -2   5    3.21    0.29
   6  -2  -5    3.31    0.25
  -6  -2   5    2.98    0.31
   6   2  -5    3.33    0.26
  -6   2   5    3.28    0.32
  -6   2   5    3.10    0.27
  -6   2   5    3.85    0.27
  -5  -2   5    3.73    0.28
   5  -2  -5    3.99    0.23
  -5  -2   5    3.59    0.30
   5  -2  -5    3.43    0.20
  -5   2   5    3.31    0.30
   5   2  -5    3.74    0.23
  -5   2   5    3.39    0.24
  -5   2   5    3.36    0.25
  -4  -2   5    5.39    0.30
   4  -2  -5    4.92    0.22
  -4  -2   5    4.95    0.30
  -4  -2   5    5.42    0.28
   4  -2  -5    4.91    0.23
  -4   2   5    5.02    0.28
   4   2  -5    5.54    0.25
  -4   2   5    5.74    0.32
  -4   2   5    5.58    0.28
  -4   2   5    5.17    0.26
   4   2  -5    5.09    0.23
  -3  -2   5   18.13    0.52
  -3  -2   5   18.72    0.43
   3  -2  -5   19.93    0.48
  -3  -2   5   19.37    0.44
   3  -2  -5   18.75    0.46
  -3  -2   5   18.16    0.52
  -3  -2   5   19.35    0.50
  -3   2   5   18.53    0.51
   3   2  -5   18.68    0.46
  -3   2   5   19.59    0.49
   3   2  -5   18.89    0.44
  -3   2   5   18.53    0.54
  -3   2   5   19.82    0.42
   3   2  -5   18.88    0.48
   2  -2  -5   46.86    0.90
  -2  -2   5   47.52    0.88
  -2  -2   5   47.06    0.95
  -2  -2   5   46.22    0.91
  -2  -2   5   47.48    0.87
   2  -2  -5   47.13    0.93
  -2  -2   5   46.22    0.93
   2   2  -5   46.28    0.93
   2   2  -5   46.76    0.89
  -2   2   5   46.51    0.87
  -2   2   5   46.07    0.91
  -2   2   5   46.12    0.94
  -2   2   5   46.38    0.90
  -2   2   5   45.79    0.84
   1  -2  -5    3.11    0.20
  -1  -2   5    3.42    0.21
   1  -2  -5    2.99    0.24
  -1  -2   5    3.09    0.20
  -1  -2   5    3.33    0.20
  -1  -2   5    3.24    0.22
  -1  -2   5    3.51    0.20
   1   2  -5    3.52    0.22
  -1   2   5    3.39    0.21
  -1   2   5    3.62    0.23
  -1   2   5    3.12    0.19
  -1   2   5    3.02    0.20
   1   2  -5    3.66    0.25
  -1   2   5    3.30    0.21
   0  -2  -5    0.86    0.13
   0  -2   5    0.81    0.12
   0  -2   5    1.05    0.13
   0  -2  -5    0.47    0.14
   0  -2   5    0.72    0.11
   0  -2   5    1.23    0.16
   0  -2   5    0.93    0.13
   0   2   5    0.69    0.12
   0   2   5    0.82    0.13
   0   2   5    1.13    0.14
   0   2  -5    1.00    0.16
   0   2  -5    1.28    0.16
   0   2   5    1.03    0.14
   1  -2   5    4.32    0.25
   1  -2   5    3.83    0.23
   1  -2   5    4.17    0.22
   1  -2   5    4.25    0.22
  -1  -2  -5    4.38    0.28
   1  -2   5    4.21    0.23
  -1  -2  -5    4.52    0.24
   1   2   5    4.16    0.25
  -1   2  -5    4.42    0.29
  -1   2  -5    4.40    0.25
   1   2   5    4.20    0.24
   1   2   5    4.03    0.23
   1   2   5    4.48    0.25
   2  -2   5    2.60    0.21
   2  -2   5    2.75    0.23
   2  -2   5    3.03    0.21
  -2  -2  -5    2.82    0.27
  -2  -2  -5    3.19    0.22
   2  -2   5    2.63    0.21
  -2  -2  -5    2.83    0.25
   2   2   5    2.77    0.22
   2   2   5    2.59    0.23
  -2   2  -5    2.85    0.26
   2   2   5    2.54    0.22
  -2   2  -5    2.87    0.22
   2   2   5    2.95    0.22
   3  -2   5    2.44    0.23
  -3  -2  -5    2.61    0.26
   3  -2   5    2.63    0.23
  -3  -2  -5    3.03    0.28
   3  -2   5    2.97    0.23
   3  -2   5    2.60    0.23
  -3   2  -5    2.89    0.26
  -3   2  -5    2.92    0.28
   3   2   5    3.51    0.26
   3   2   5    2.76    0.25
   3   2   5    2.93    0.24
  -6  -3   5    0.51    0.21
  -6  -3   5    0.56    0.18
   6  -3  -5    0.96    0.16
  -6   3   5    0.87    0.17
  -6   3   5    0.64    0.22
  -6   3   5    0.45    0.16
   6   3  -5    0.69    0.15
   5  -3  -5    3.15    0.20
   5  -3  -5    3.36    0.21
  -5  -3   5    2.87    0.28
  -5  -3   5    3.40    0.28
  -5   3   5    3.12    0.24
  -5   3   5    3.66    0.24
  -5   3   5    3.15    0.31
   5   3  -5    2.92    0.22
  -4  -3   5   16.29    0.51
   4  -3  -5   16.85    0.42
  -4  -3   5   16.64    0.40
   4  -3  -5   16.53    0.43
  -4  -3   5   16.36    0.48
  -4  -3   5   17.19    0.52
  -4   3   5   16.14    0.52
  -4   3   5   16.38    0.50
   4   3  -5   16.44    0.42
   4   3  -5   16.98    0.45
  -4   3   5   16.61    0.45
  -4   3   5   16.87    0.46
  -3  -3   5    5.37    0.21
  -3  -3   5    5.18    0.26
   3  -3  -5    5.09    0.24
  -3  -3   5    4.99    0.28
  -3  -3   5    5.54    0.22
   3  -3  -5    5.19    0.24
  -3  -3   5    5.42    0.29
   3   3  -5    4.95    0.24
  -3   3   5    4.80    0.24
  -3   3   5    4.87    0.29
   3   3  -5    4.49    0.21
   3   3  -5    4.84    0.23
  -3   3   5    4.87    0.24
  -3   3   5    4.96    0.20
  -3   3   5    4.86    0.26
   2  -3  -5    1.54    0.15
  -2  -3   5    1.75    0.18
  -2  -3   5    1.86    0.18
  -2  -3   5    1.61    0.15
  -2  -3   5    1.63    0.16
  -2  -3   5    1.73    0.15
   2  -3  -5    1.68    0.17
  -2   3   5    2.00    0.18
  -2   3   5    1.74    0.15
  -2   3   5    1.61    0.15
  -2   3   5    2.04    0.20
   2   3  -5    1.71    0.16
  -2   3   5    1.70    0.17
  -2   3   5    1.26    0.14
   2   3  -5    1.56    0.17
  -1  -3   5    4.20    0.22
   1  -3  -5    4.41    0.26
  -1  -3   5    4.38    0.22
  -1  -3   5    4.30    0.22
   1  -3  -5    4.15    0.22
  -1  -3   5    4.40    0.24
  -1  -3   5    4.16    0.24
  -1   3   5    3.89    0.20
   1   3  -5    4.14    0.26
  -1   3   5    3.90    0.25
   1   3  -5    4.34    0.23
  -1   3   5    3.74    0.21
  -1   3   5    3.83    0.21
   0  -3  -5   56.67    1.05
   0  -3  -5   55.41    1.12
   0  -3   5   55.63    1.04
   0  -3   5   56.18    1.07
   0  -3   5   58.47    1.08
   0  -3   5   57.69    1.12
   0  -3   5   57.39    1.04
   0  -3   5   55.15    1.04
   0   3  -5   56.56    1.06
   0   3   5   55.01    1.05
   0   3   5   56.37    1.06
   0   3   5   54.02    1.08
   0   3  -5   56.15    1.13
   0   3   5   56.04    1.03
   1  -3   5    8.08    0.30
   1  -3   5    9.05    0.31
   1  -3   5    8.90    0.31
  -1  -3  -5    8.98    0.38
   1  -3   5    9.27    0.34
   1  -3   5    8.48    0.32
  -1  -3  -5    8.94    0.32
   1   3   5    8.79    0.33
   1   3   5    8.73    0.34
   1   3   5    9.06    0.34
   1   3   5    8.43    0.31
  -1   3  -5    8.51    0.33
  -1   3  -5    8.29    0.38
  -2  -3  -5    1.22    0.19
  -2  -3  -5    1.56    0.20
   2  -3   5    1.44    0.16
   2  -3   5    1.27    0.17
   2  -3   5    1.48    0.17
   2  -3   5    1.43    0.16
   2  -3   5    1.35    0.17
  -2  -3  -5    1.40    0.16
   2   3   5    1.41    0.18
  -2   3  -5    1.17    0.19
   2   3   5    1.07    0.15
   2   3   5    1.55    0.17
   2   3   5    1.45    0.18
  -2   3  -5    1.41    0.17
   3  -3   5   10.45    0.39
  -3  -3  -5   10.77    0.44
   3  -3   5   10.42    0.38
   3  -3   5   10.73    0.41
  -3  -3  -5   10.84    0.45
   3   3   5    9.67    0.38
  -3   3  -5   10.20    0.42
  -3   3  -5   10.62    0.46
   3   3   5    9.73    0.41
   3   3   5    9.68    0.40
  -6  -4   5   12.84    0.54
   6  -4  -5   14.17    0.45
  -6  -4   5   13.92    0.51
  -6   4   5   13.50    0.56
   6   4  -5   13.07    0.45
  -6   4   5   13.63    0.48
   5  -4  -5   21.70    0.54
   5  -4  -5   20.85    0.51
  -5  -4   5   21.30    0.60
  -5  -4   5   21.15    0.63
  -5   4   5   20.89    0.57
  -5   4   5   20.76    0.64
  -5   4   5   21.23    0.54
   5   4  -5   21.60    0.56
  -4  -4   5    1.93    0.20
  -4  -4   5    1.70    0.20
   4  -4  -5    1.82    0.16
  -4  -4   5    1.87    0.15
  -4  -4   5    2.16    0.22
  -4   4   5    1.97    0.18
  -4   4   5    1.94    0.20
   4   4  -5    1.98    0.17
  -4   4   5    1.68    0.19
   4   4  -5    1.71    0.17
  -4   4   5    1.65    0.21
  -3  -4   5   31.40    0.71
  -3  -4   5   32.48    0.76
  -3  -4   5   31.16    0.71
   3  -4  -5   31.66    0.67
  -3  -4   5   32.61    0.64
   3  -4  -5   32.23    0.68
  -3  -4   5   32.21    0.65
  -3   4   5   32.13    0.68
   3   4  -5   32.11    0.69
  -3   4   5   33.06    0.68
   3   4  -5   31.73    0.67
   3   4  -5   32.56    0.66
  -3   4   5   31.51    0.72
  -3   4   5   31.89    0.75
  -2  -4   5   23.61    0.52
  -2  -4   5   22.73    0.56
  -2  -4   5   23.83    0.53
   2  -4  -5   22.89    0.57
   2  -4  -5   23.83    0.55
  -2  -4   5   23.21    0.55
  -2  -4   5   24.05    0.61
  -2   4   5   23.40    0.60
  -2   4   5   23.16    0.55
  -2   4   5   23.78    0.51
   2   4  -5   24.04    0.51
  -2   4   5   24.15    0.56
   2   4  -5   24.19    0.55
  -2   4   5   24.11    0.50
  -1  -4   5   15.15    0.40
  -1  -4   5   15.32    0.41
   1  -4  -5   14.08    0.44
  -1  -4   5   15.45    0.41
   1  -4  -5   14.59    0.41
  -1  -4   5   15.33    0.42
  -1  -4   5   15.75    0.46
  -1   4   5   15.78    0.43
  -1   4   5   15.35    0.42
  -1   4   5   15.86    0.47
  -1   4   5   15.79    0.37
  -1   4   5   15.68    0.40
   1   4  -5   15.49    0.43
   0  -4   5    4.47    0.24
   0  -4   5    5.03    0.27
   0  -4   5    4.77    0.22
   0  -4   5    4.79    0.23
   0  -4   5    5.03    0.24
   0  -4  -5    4.21    0.27
   0  -4  -5    4.26    0.23
   0  -4   5    4.90    0.23
   0   4   5    4.30    0.25
   0   4   5    4.70    0.23
   0   4   5    4.54    0.19
   0   4  -5    4.81    0.25
   0   4   5    4.62    0.23
   0   4   5    4.48    0.24
   1  -4   5    2.63    0.18
   1  -4   5    2.18    0.21
  -1  -4  -5    2.69    0.25
   1  -4   5    2.37    0.19
   1  -4   5    2.44    0.19
  -1  -4  -5    2.99    0.24
   1  -4   5    2.49    0.19
  -1  -4  -5    2.84    0.20
  -1   4  -5    2.70    0.24
   1   4   5    3.10    0.19
   1   4   5    3.32    0.23
   1   4   5    3.04    0.20
   1   4   5    2.92    0.21
  -1   4  -5    2.63    0.22
   1   4   5    3.06    0.22
   2  -4   5   45.45    0.91
   2  -4   5   45.05    0.94
  -2  -4  -5   45.44    0.99
  -2  -4  -5   44.97    1.01
   2  -4   5   45.26    0.90
   2  -4   5   43.72    0.92
   2   4   5   43.56    0.96
   2   4   5   45.57    0.91
  -2   4  -5   44.01    0.92
   2   4   5   42.80    0.93
  -2   4  -5   44.18    1.01
   3  -4   5    1.28    0.17
   3  -4   5    1.22    0.18
   3  -4   5    1.14    0.18
  -3  -4  -5    1.28    0.21
  -3  -4  -5    1.33    0.21
   3  -4   5    1.16    0.16
  -3   4  -5    0.99    0.20
   3   4   5    0.91    0.16
  -3   4  -5    1.28    0.20
   3   4   5    1.35    0.19
   3   4   5    1.42    0.20
  -6  -5   5   12.86    0.54
   6  -5  -5   14.36    0.45
  -6  -5   5   14.52    0.53
   6   5  -5   13.78    0.48
  -6   5   5   13.65    0.56
  -6   5   5   13.73    0.49
  -5  -5   5    1.02    0.20
  -5  -5   5    1.39    0.21
   5  -5  -5    1.27    0.15
   5  -5  -5    0.94    0.13
  -5   5   5    1.22    0.16
   5   5  -5    1.15    0.17
  -5   5   5    1.28    0.19
  -5   5   5    1.09    0.20
  -4  -5   5   10.42    0.41
  -4  -5   5   11.11    0.33
  -4  -5   5   11.92    0.44
   4  -5  -5   11.14    0.35
  -4  -5   5   10.81    0.39
  -4   5   5   12.06    0.41
  -4   5   5   10.93    0.43
   4   5  -5   11.56    0.37
  -4   5   5   11.25    0.36
  -4   5   5   11.29    0.39
   4   5  -5   11.55    0.34
  -3  -5   5    4.30    0.26
   3  -5  -5    4.12    0.22
  -3  -5   5    4.85    0.26
  -3  -5   5    4.40    0.27
   3  -5  -5    4.03    0.22
  -3  -5   5    4.10    0.20
  -3  -5   5    3.81    0.19
  -3   5   5    4.22    0.27
  -3   5   5    3.80    0.23
  -3   5   5    3.74    0.21
   3   5  -5    3.98    0.21
  -3   5   5    4.10    0.25
   3   5  -5    4.06    0.22
  -2  -5   5   12.22    0.38
   2  -5  -5   12.60    0.39
  -2  -5   5   11.96    0.34
  -2  -5   5   11.94    0.35
   2  -5  -5   12.27    0.36
  -2  -5   5   11.50    0.41
  -2  -5   5   12.11    0.37
   2   5  -5   12.07    0.34
  -2   5   5   12.45    0.34
  -2   5   5   11.96    0.36
  -2   5   5   11.96    0.36
  -2   5   5   12.24    0.32
  -2   5   5   12.31    0.41
   2   5  -5   11.97    0.36
  -1  -5   5   47.45    0.89
   1  -5  -5   47.63    0.91
  -1  -5   5   47.96    0.99
  -1  -5   5   47.08    0.92
  -1  -5   5   48.16    0.91
  -1  -5   5   46.45    0.89
  -1  -5   5   47.09    0.90
   1  -5  -5   46.63    0.96
  -1   5   5   45.88    0.95
  -1   5   5   46.49    0.84
  -1   5   5   45.61    0.89
  -1   5   5   47.35    0.86
   1   5  -5   45.13    0.91
   0  -5   5    9.71    0.31
   0  -5   5    9.44    0.32
   0  -5   5    9.91    0.34
   0  -5  -5   10.15    0.39
   0  -5   5   10.45    0.39
   0  -5   5   10.79    0.33
   0  -5  -5   10.33    0.33
   0  -5   5   10.95    0.36
   0   5   5    9.86    0.34
   0   5   5   10.07    0.30
   0   5   5   10.72    0.38
   0   5   5   10.45    0.33
   0   5  -5   10.42    0.36
  -1  -5  -5   10.13    0.41
  -1  -5  -5    9.98    0.38
  -1  -5  -5   10.78    0.34
   1  -5   5   10.17    0.37
   1  -5   5   10.48    0.34
   1  -5   5   10.09    0.35
   1  -5   5   10.03    0.34
  -1   5  -5    9.67    0.41
   1   5   5   10.04    0.34
   1   5   5   10.61    0.32
  -1   5  -5   10.39    0.37
   1   5   5    9.48    0.38
   1   5   5   10.20    0.35
   2  -5   5    9.27    0.37
   2  -5   5   10.03    0.35
  -2  -5  -5   10.05    0.41
   2  -5   5    9.61    0.34
  -2  -5  -5    9.63    0.42
   2  -5   5    9.94    0.36
   2   5   5    9.98    0.38
  -2   5  -5   11.00    0.39
   2   5   5    9.95    0.36
  -2   5  -5    9.36    0.43
   2   5   5   10.38    0.40
   2   5   5   10.16    0.33
  -3  -5  -5    9.09    0.43
   3  -5   5    9.33    0.38
   3  -5   5    9.32    0.36
   3  -5   5    9.04    0.36
   3  -5   5    9.39    0.35
  -3  -5  -5    8.54    0.42
  -3   5  -5    9.84    0.46
   3   5   5    9.27    0.38
   3   5   5    9.21    0.41
   3   5   5    9.86    0.40
  -6  -6   5    4.30    0.33
  -6  -6   5    4.44    0.36
   6  -6  -5    4.77    0.27
   6   6  -5    4.96    0.30
  -6   6   5    3.75    0.37
  -6   6   5    4.04    0.32
   5  -6  -5    7.55    0.29
  -5  -6   5    6.56    0.38
  -5  -6   5    7.18    0.37
   5  -6  -5    7.44    0.29
  -5   6   5    7.43    0.35
  -5   6   5    6.74    0.39
   5   6  -5    7.47    0.33
  -5   6   5    7.02    0.44
  -4  -6   5    7.94    0.35
  -4  -6   5    7.83    0.35
   4  -6  -5    8.04    0.30
  -4  -6   5    7.53    0.27
  -4  -6   5    7.87    0.37
  -4   6   5    7.60    0.34
  -4   6   5    7.84    0.34
  -4   6   5    7.55    0.38
   4   6  -5    7.40    0.27
   4   6  -5    7.26    0.30
  -4   6   5    7.75    0.29
  -3  -6   5    2.58    0.23
  -3  -6   5    2.24    0.15
  -3  -6   5    2.40    0.22
   3  -6  -5    2.37    0.19
   3  -6  -5    2.40    0.19
  -3  -6   5    2.26    0.21
  -3  -6   5    2.17    0.17
   3   6  -5    2.53    0.19
  -3   6   5    2.51    0.18
   3   6  -5    2.37    0.18
  -3   6   5    2.56    0.22
  -3   6   5    2.09    0.21
  -3   6   5    2.42    0.20
  -2  -6   5    9.67    0.32
   2  -6  -5    9.64    0.34
   2  -6  -5    9.13    0.31
  -2  -6   5    9.57    0.37
  -2  -6   5    9.77    0.31
  -2  -6   5    9.82    0.31
  -2  -6   5    9.26    0.33
  -2   6   5    8.76    0.30
  -2   6   5    9.03    0.27
   2   6  -5    9.51    0.32
  -2   6   5    9.43    0.31
  -2   6   5    9.68    0.37
   2   6  -5    9.49    0.30
  -1  -6   5   99.43    1.71
  -1  -6   5  102.17    1.73
   1  -6  -5   99.54    1.71
  -1  -6   5  102.86    1.80
  -1  -6   5  100.98    1.81
  -1  -6   5  102.12    1.70
  -1  -6   5  100.54    1.70
   1  -6  -5  100.90    1.77
  -1   6   5  100.57    1.67
   1   6  -5  105.50    1.86
  -1   6   5  102.09    1.68
  -1   6   5   99.78    1.72
   1   6  -5   99.98    1.74
  -1   6   5  101.20    1.79
   0  -6   5   20.47    0.51
   0  -6   5   20.51    0.50
   0  -6   5   20.96    0.52
   0  -6  -5   20.72    0.50
   0  -6  -5   19.41    0.53
   0  -6   5   20.58    0.58
   0  -6   5   20.69    0.50
   0  -6  -5   19.28    0.56
   0   6   5   20.46    0.47
   0   6   5   19.36    0.54
   0   6   5   19.97    0.51
   0   6  -5   21.01    0.54
   0   6   5   21.07    0.50
   1  -6   5   24.63    0.91
   1  -6   5   22.84    0.54
  -1  -6  -5   23.00    0.54
   1  -6   5   22.54    0.56
   1  -6   5   22.21    0.55
  -1  -6  -5   22.49    0.61
  -1  -6  -5   22.69    0.63
   1  -6   5   21.82    0.57
  -1   6  -5   22.75    0.59
   1   6   5   23.45    0.53
   1   6   5   23.72    0.56
   1   6   5   23.05    0.62
   1   6   5   23.12    0.58
   2  -6   5    6.62    0.30
  -2  -6  -5    6.44    0.35
   2  -6   5    6.69    0.29
   2  -6   5    6.16    0.31
   2  -6   5    6.28    0.29
  -2  -6  -5    6.52    0.36
  -2   6  -5    6.15    0.31
   2   6   5    6.58    0.31
  -2   6  -5    6.70    0.37
   2   6   5    6.18    0.27
   2   6   5    6.54    0.31
   2   6   5    6.32    0.33
   6  -7  -5   22.46    0.59
  -6  -7   5   21.42    0.68
  -6  -7   5   20.52    0.65
  -6   7   5   20.58    0.68
  -6   7   5   20.31    0.62
   6   7  -5   21.22    0.61
  -5  -7   5    5.17    0.34
  -5  -7   5    5.77    0.35
   5  -7  -5    4.93    0.25
  -5   7   5    4.99    0.35
  -5   7   5    5.25    0.32
   5   7  -5    5.29    0.29
  -4  -7   5   21.31    0.63
   4  -7  -5   22.30    0.53
  -4  -7   5   21.52    0.58
  -4  -7   5   21.42    0.58
  -4  -7   5   20.88    0.50
  -4   7   5   21.88    0.52
  -4   7   5   21.09    0.57
  -4   7   5   21.47    0.62
   4   7  -5   21.84    0.56
  -4   7   5   21.67    0.59
   4   7  -5   22.08    0.53
  -3  -7   5   19.17    0.50
[truncated: 62,699 more chars]
