# Supplementary material for: (S)-2-Carb­oxy­ethyl l-cysteinyl sulfone
Source: IUCrdata. 2024 May 31;9(Pt 5):x240480. doi: 10.1107/S2414314624004802 (PMC11151290; doi:10.1107/S2414314624004802)
Supplement: Supplementary file 2 [file x-09-x240480-Isup2.hkl]

data_I                                                                          
_shelx_title ' s1 in P21 No4' 
_shelx_refln_list_code          4                                               
_shelx_F_calc_maximum       74.12                                               
_exptl_crystal_F_000       236.00                                               
_reflns_d_resolution_high  0.6987                                               
                                                                                
loop_                                                                           
 _space_group_symop_operation_xyz                                               
 'x, y, z'                                                                      
 '-x, y+1/2, -z'                                                                
                                                                                
_cell_length_a     4.8838                                                       
_cell_length_b    18.3867                                                       
_cell_length_c     5.1522                                                       
_cell_angle_alpha  90.000                                                       
_cell_angle_beta  110.325                                                       
_cell_angle_gamma  90.000                                                       
                                                                                
_shelx_F_squared_multiplier     1.000                                           
                                                                                
loop_                                                                           
 _refln_index_h                                                                 
 _refln_index_k                                                                 
 _refln_index_l                                                                 
 _refln_F_squared_calc                                                          
 _refln_F_squared_meas                                                          
 _refln_F_squared_sigma                                                         
 _refln_observed_status                                                         
   0 -26   0         14.19         16.28         0.93 o                         
   1 -26   0         53.75         53.73         1.15 o                         
   1 -25   0         32.32         33.42         0.92 o                         
   2 -25   0         37.04         38.20         1.00 o                         
   0 -24   0        332.17        325.49         3.66 o                         
   1 -24   0         22.06         24.86         0.82 o                         
   2 -24   0         42.73         46.20         1.41 o                         
   1 -23   0         48.97         52.50         1.04 o                         
   2 -23   0        238.96        230.56         2.55 o                         
   3 -23   0          2.84          3.63         0.45 o                         
   0 -22   0          3.80          4.81         0.44 o                         
   1 -22   0         48.97         55.61         0.95 o                         
   2 -22   0        108.05        102.81         1.49 o                         
   3 -22   0         82.56         84.29         1.23 o                         
   1 -21   0        234.91        225.30         2.16 o                         
   2 -21   0         67.46         65.89         0.96 o                         
   3 -21   0        171.55        168.33         1.90 o                         
   0 -20   0         80.75         75.50         1.12 o                         
   1 -20   0        153.81        149.37         1.60 o                         
   2 -20   0         41.61         40.90         0.73 o                         
   3 -20   0        150.00        148.59         1.52 o                         
   4 -20   0        151.74        151.30         2.00 o                         
   1 -19   0         28.22         29.40         0.51 o                         
   2 -19   0        123.58        120.59         1.18 o                         
   3 -19   0        147.08        141.85         1.45 o                         
   4 -19   0         53.19         49.27         1.10 o                         
   0 -18   0        213.45        212.03         2.15 o                         
   1 -18   0         59.47         59.12         0.87 o                         
   2 -18   0          7.30          6.42         0.31 o                         
   3 -18   0        336.96        335.35         2.48 o                         
   4 -18   0         98.48         99.27         1.37 o                         
   1 -17   0        181.70        171.35         1.19 o                         
   2 -17   0        389.30        391.86         2.70 o                         
   3 -17   0         89.34         88.47         0.92 o                         
   4 -17   0         45.85         43.53         1.03 o                         
   5 -17   0        136.81        139.55         3.83 o                         
   0 -16   0        261.11        251.18         2.37 o                         
   1 -16   0         27.10         28.75         0.88 o                         
   2 -16   0        254.83        244.86         1.84 o                         
   3 -16   0        288.81        287.27         2.43 o                         
   4 -16   0        223.71        219.06         2.19 o                         
   5 -16   0         64.95         64.20         1.13 o                         
   1 -15   0        510.93        476.10         2.53 o                         
   2 -15   0         10.78         10.48         0.40 o                         
   3 -15   0         86.64         88.90         0.94 o                         
   4 -15   0         32.42         32.77         0.74 o                         
   5 -15   0          5.36          5.71         0.46 o                         
   0 -14   0         64.92         57.30         1.33 o                         
   1 -14   0         37.38         39.48         0.42 o                         
   2 -14   0        268.34        252.87         1.72 o                         
   3 -14   0        163.28        162.41         1.37 o                         
   4 -14   0        351.47        346.89         3.01 o                         
   5 -14   0         50.53         50.30         1.44 o                         
   1 -13   0        302.52        296.84         1.65 o                         
   2 -13   0        208.93        210.13         1.45 o                         
   3 -13   0        510.12        499.01         3.26 o                         
   4 -13   0         15.73         15.13         0.54 o                         
   5 -13   0         76.59         74.03         1.15 o                         
   0 -12   0        302.77        313.43         2.39 o                         
   1 -12   0         33.71         34.49         0.36 o                         
   2 -12   0        159.38        153.42         1.30 o                         
   3 -12   0        141.70        137.55         1.18 o                         
   4 -12   0        138.40        139.22         1.53 o                         
   5 -12   0         35.02         33.95         0.79 o                         
   1 -11   0         47.55         47.72         0.42 o                         
   2 -11   0        757.67        744.87         3.95 o                         
   3 -11   0        129.47        134.13         1.13 o                         
   4 -11   0         58.15         55.46         0.87 o                         
   5 -11   0        360.16        360.02         3.32 o                         
   0 -10   0        410.98        404.38         7.18 o                         
   1 -10   0        433.45        470.56         2.40 o                         
   2 -10   0        799.74        790.65         4.16 o                         
   3 -10   0        651.76        655.23         4.01 o                         
   4 -10   0        127.30        128.89         1.41 o                         
   5 -10   0        160.86        158.22         1.72 o                         
   6 -10   0         56.65         59.34         1.52 o                         
   1  -9   0        421.48        410.37         2.10 o                         
   2  -9   0        396.31        417.69         2.30 o                         
   3  -9   0        176.98        166.55         1.46 o                         
   4  -9   0         40.05         40.90         0.74 o                         
   5  -9   0          7.80          7.99         0.40 o                         
   6  -9   0         79.25         79.68         1.46 o                         
   0  -8   0        660.99        715.88         5.53 o                         
   1  -8   0        394.82        403.24         2.05 o                         
   2  -8   0        311.48        326.08         1.96 o                         
   3  -8   0        163.97        163.08         1.13 o                         
   4  -8   0        186.39        183.44         1.59 o                         
   5  -8   0         43.69         44.18         0.84 o                         
   6  -8   0        186.73        189.08         2.36 o                         
   1  -7   0        508.86        529.45         3.28 o                         
   2  -7   0       1022.43       1061.62         5.44 o                         
   3  -7   0        332.58        320.04         1.94 o                         
   4  -7   0          1.47          1.39         0.19 o                         
   5  -7   0        202.16        197.07         1.98 o                         
   6  -7   0         74.16         76.17         1.39 o                         
   0  -6   0       5482.17       5409.94       121.61 o                         
   1  -6   0        710.06        731.41         5.79 o                         
   2  -6   0        140.45        143.38         0.94 o                         
   3  -6   0        227.11        217.85         1.33 o                         
   4  -6   0         76.41         71.23         0.76 o                         
   5  -6   0         16.60         16.53         0.56 o                         
   6  -6   0         11.74         12.28         0.65 o                         
   1  -5   0       1098.26       1225.39         6.99 o                         
   2  -5   0        867.13        871.33         4.47 o                         
   3  -5   0        291.06        298.18         1.65 o                         
   4  -5   0        440.23        423.15         2.60 o                         
   5  -5   0        288.28        288.29         2.58 o                         
   6  -5   0          5.61          4.86         0.48 o                         
   0  -4   0        431.61        433.57         6.74 o                         
   1  -4   0       3523.42       3657.61        24.73 o                         
   2  -4   0         48.33         51.02         0.37 o                         
   3  -4   0         77.69         76.18         0.52 o                         
   4  -4   0        153.68        151.22         1.14 o                         
   5  -4   0         42.32         43.42         1.14 o                         
   6  -4   0         55.39         56.70         1.17 o                         
   1  -3   0       2492.68       2593.31        21.66 o                         
   2  -3   0        250.19        268.66         1.66 o                         
   3  -3   0        120.69        116.92         0.70 o                         
   4  -3   0        133.58        130.04         1.02 o                         
   5  -3   0         23.15         22.82         0.61 o                         
   6  -3   0        198.06        198.23         2.37 o                         
   0  -2   0        249.18        255.75         3.94 o                         
   1  -2   0        911.37        993.79        12.60 o                         
   2  -2   0        869.17        942.57         5.07 o                         
   3  -2   0          2.24          1.66         0.17 o                         
   4  -2   0        125.18        120.52         1.05 o                         
   5  -2   0         91.80         90.85         1.07 o                         
   6  -2   0        157.98        164.57         2.09 o                         
   1  -1   0        983.88        920.40        10.59 o                         
   2  -1   0        743.86        738.89         4.53 o                         
   3  -1   0        139.98        141.23         0.92 o                         
   4  -1   0         52.17         53.57         0.63 o                         
   5  -1   0        338.02        338.51         2.65 o                         
   6  -1   0         35.64         37.04         0.77 o                         
   1   0   0         26.58         26.39         0.44 o                         
   2   0   0         22.56         25.55         0.34 o                         
   3   0   0         92.74         85.40         0.66 o                         
   4   0   0          1.01          0.99         0.17 o                         
   5   0   0          9.90          9.65         0.57 o                         
   6   0   0         11.94         12.48         0.53 o                         
   1   1   0       1000.23        936.19        13.13 o                         
   2   1   0        763.50        766.94         5.17 o                         
   3   1   0        136.43        137.07         0.97 o                         
   4   1   0         50.95         51.52         0.75 o                         
   5   1   0        341.54        340.11         2.47 o                         
   6   1   0         36.74         37.64         0.78 o                         
   0   2   0        260.01        265.63         4.05 o                         
   1   2   0        905.43        977.92         8.54 o                         
   2   2   0        867.78        935.21         7.40 o                         
   3   2   0          2.99          2.21         0.15 o                         
   4   2   0        127.95        121.60         1.08 o                         
   5   2   0         91.04         89.63         0.98 o                         
   6   2   0        155.30        161.84         1.84 o                         
   1   3   0       2488.25       2583.11        28.93 o                         
   2   3   0        237.12        252.36         1.81 o                         
   3   3   0        119.09        114.80         0.80 o                         
   4   3   0        135.46        132.79         1.14 o                         
   5   3   0         19.79         20.60         0.49 o                         
   6   3   0        199.86        195.57         2.08 o                         
   0   4   0        415.58        399.82         6.22 o                         
   1   4   0       3532.95       3669.11        31.22 o                         
   2   4   0         48.15         50.55         0.50 o                         
   3   4   0         78.92         78.06         0.66 o                         
   4   4   0        154.36        151.63         1.26 o                         
   5   4   0         43.05         42.98         0.73 o                         
   6   4   0         52.93         53.25         1.00 o                         
   1   5   0       1080.10       1179.80         7.26 o                         
   2   5   0        857.93        868.65         4.74 o                         
   3   5   0        296.48        302.31         1.88 o                         
   4   5   0        447.19        431.38         2.86 o                         
   5   5   0        287.56        289.40         2.36 o                         
   6   5   0          6.27          6.75         0.46 o                         
   0   6   0       5493.77       5230.37       108.22 o                         
   1   6   0        700.50        718.12         6.15 o                         
   2   6   0        139.33        144.47         1.04 o                         
   3   6   0        232.60        221.78         1.56 o                         
   4   6   0         71.35         69.25         0.83 o                         
   5   6   0         16.33         15.48         0.49 o                         
   6   6   0         10.22         11.18         0.55 o                         
   1   7   0        515.67        549.44         3.82 o                         
   2   7   0       1031.24       1083.91         6.29 o                         
   3   7   0        326.86        316.26         2.11 o                         
   4   7   0          1.97          1.58         0.21 o                         
   5   7   0        206.69        204.23         1.84 o                         
   6   7   0         74.78         81.20         1.25 o                         
   0   8   0        672.58        751.98         8.20 o                         
   1   8   0        391.86        402.52         2.65 o                         
   2   8   0        308.20        324.46         2.24 o                         
   3   8   0        169.32        169.08         1.40 o                         
   4   8   0        193.73        191.42         1.65 o                         
   5   8   0         43.71         45.07         0.76 o                         
   6   8   0        187.50        189.12         2.05 o                         
   1   9   0        421.64        416.24         2.76 o                         
   2   9   0        381.80        404.20         2.73 o                         
   3   9   0        173.09        161.64         1.36 o                         
   4   9   0         38.78         39.38         0.64 o                         
   5   9   0          9.02         10.11         0.48 o                         
   6   9   0         81.42         82.07         1.29 o                         
   0  10   0        405.27        399.79         5.91 o                         
   1  10   0        437.49        485.08         3.20 o                         
   2  10   0        805.85        800.68         5.40 o                         
   3  10   0        640.48        644.66         4.31 o                         
   4  10   0        125.70        129.01         1.48 o                         
   5  10   0        162.24        160.10         1.73 o                         
   6  10   0         56.66         58.40         1.21 o                         
   1  11   0         43.50         43.43         0.52 o                         
   2  11   0        755.87        739.97         4.79 o                         
   3  11   0        132.66        136.86         1.22 o                         
   4  11   0         59.87         58.06         0.93 o                         
   5  11   0        366.59        372.57         3.57 o                         
   0  12   0        299.21        313.26         3.03 o                         
   1  12   0         33.69         35.91         0.81 o                         
   2  12   0        160.71        157.73         1.32 o                         
   3  12   0        143.03        139.65         1.40 o                         
   4  12   0        140.49        145.33         1.53 o                         
   5  12   0         34.77         35.06         0.87 o                         
   1  13   0        305.22        303.08         2.34 o                         
   2  13   0        211.17        212.98         1.68 o                         
   3  13   0        504.38        495.57         3.80 o                         
   4  13   0         14.36         14.59         0.51 o                         
   5  13   0         77.84         78.26         1.28 o                         
   0  14   0         58.75         52.56         1.11 o                         
   1  14   0         35.25         37.07         0.53 o                         
   2  14   0        265.63        248.70         1.93 o                         
   3  14   0        171.10        170.41         1.53 o                         
   4  14   0        356.11        356.00         3.02 o                         
   5  14   0         50.63         51.14         1.25 o                         
   1  15   0        505.88        473.74         3.61 o                         
   2  15   0         10.15          9.70         0.37 o                         
   3  15   0         87.90         90.24         1.02 o                         
   4  15   0         33.09         34.51         0.74 o                         
   5  15   0          5.64          6.48         0.60 o                         
   0  16   0        257.99        254.23         3.39 o                         
   1  16   0         25.03         25.72         0.78 o                         
   2  16   0        257.65        251.16         2.00 o                         
   3  16   0        287.21        290.99         2.33 o                         
   4  16   0        217.33        212.39         2.25 o                         
   5  16   0         65.71         66.05         1.28 o                         
   1  17   0        181.59        173.42         1.65 o                         
   2  17   0        389.20        393.22         3.20 o                         
   3  17   0         91.36         90.30         1.06 o                         
   4  17   0         47.32         43.95         0.90 o                         
   5  17   0        136.10        134.66         2.80 o                         
   0  18   0        214.01        217.48         3.08 o                         
   1  18   0         58.95         59.20         0.86 o                         
   2  18   0          7.20          7.32         0.41 o                         
   3  18   0        342.00        343.94         2.99 o                         
   4  18   0        103.03        103.66         1.56 o                         
   1  19   0         31.35         33.61         0.67 o                         
   2  19   0        125.11        124.02         1.42 o                         
   3  19   0        145.12        140.43         1.79 o                         
   4  19   0         52.72         48.66         1.78 o                         
   0  20   0         75.18         73.36         1.25 o                         
   1  20   0        151.73        152.81         1.90 o                         
   2  20   0         40.59         39.12         0.79 o                         
   3  20   0        150.53        145.23         2.40 o                         
   4  20   0        154.32        156.53         2.40 o                         
   1  21   0        232.31        233.58         2.18 o                         
   2  21   0         67.47         68.21         1.05 o                         
   3  21   0        175.02        176.42         2.50 o                         
   0  22   0          4.52          6.36         0.62 o                         
   1  22   0         48.35         55.99         0.91 o                         
   2  22   0        109.06        107.39         1.52 o                         
   3  22   0         82.13         82.11         1.99 o                         
   1  23   0         51.55         57.01         1.27 o                         
   2  23   0        236.86        240.00         4.94 o                         
   3  23   0          3.22          3.25         0.62 o                         
   0  24   0        338.42        336.32         6.85 o                         
   1  24   0         20.41         23.96         1.25 o                         
   2  24   0         42.42         47.45         2.40 o                         
   1  25   0         35.32         37.61         1.68 o                         
   2  25   0         38.58         39.63         2.28 o                         
   0  26   0         11.90         11.93         1.43 o                         
   1  26   0         53.35         52.48         2.57 o                         
   0 -26   1         68.31         68.38         1.30 o                         
  -2 -25   1         38.16         39.71         1.24 o                         
  -1 -25   1         45.34         46.19         1.04 o                         
   0 -25   1         21.10         21.24         0.75 o                         
   1 -25   1        118.59        113.53         1.66 o                         
  -2 -24   1         87.23         92.11         1.47 o                         
  -1 -24   1         40.62         44.77         1.33 o                         
   0 -24   1         41.39         46.96         0.79 o                         
   1 -24   1         26.68         26.63         0.95 o                         
   2 -24   1         21.55         22.12         0.82 o                         
  -3 -23   1        169.82        172.52         1.96 o                         
  -2 -23   1        254.42        255.09         2.72 o                         
  -1 -23   1         80.16         89.71         1.52 o                         
   0 -23   1        149.21        150.44         1.39 o                         
   1 -23   1         45.47         44.68         1.10 o                         
   2 -23   1         32.58         31.32         0.90 o                         
  -3 -22   1         98.70         97.24         1.31 o                         
  -2 -22   1         74.15         81.18         1.38 o                         
  -1 -22   1        328.72        324.92         3.17 o                         
   0 -22   1        133.54        133.14         1.26 o                         
   1 -22   1          4.73          4.77         0.42 o                         
   2 -22   1        138.35        136.07         1.81 o                         
   3 -22   1         54.03         53.70         1.02 o                         
  -4 -21   1         75.67         76.98         2.02 o                         
  -3 -21   1        161.24        159.82         1.59 o                         
  -2 -21   1        192.79        189.56         1.90 o                         
  -1 -21   1          1.72          2.77         0.32 o                         
   0 -21   1         13.65         14.13         0.43 o                         
   1 -21   1         99.28         94.43         1.34 o                         
   2 -21   1         38.83         35.41         1.29 o                         
   3 -21   1         36.44         37.77         0.81 o                         
  -4 -20   1         40.91         40.83         1.01 o                         
  -3 -20   1         46.60         45.81         0.79 o                         
  -2 -20   1        273.45        267.58         2.41 o                         
  -1 -20   1         29.42         31.39         0.60 o                         
   0 -20   1         12.10         13.80         0.41 o                         
   1 -20   1         14.69         16.98         0.60 o                         
   2 -20   1         22.40         21.59         0.64 o                         
   3 -20   1         22.15         21.80         0.62 o                         
  -4 -19   1        107.54        104.96         1.55 o                         
  -3 -19   1        118.48        123.57         1.37 o                         
  -2 -19   1        136.87        136.49         1.36 o                         
  -1 -19   1         34.17         34.89         0.57 o                         
   0 -19   1         61.29         63.50         0.91 o                         
   1 -19   1        208.19        194.95         1.74 o                         
   2 -19   1         86.80         84.95         0.99 o                         
   3 -19   1         50.09         48.26         0.94 o                         
   4 -19   1         21.91         21.27         0.74 o                         
  -5 -18   1         71.59         73.70         1.59 o                         
  -4 -18   1        231.04        228.68         3.24 o                         
  -3 -18   1         42.75         42.94         0.72 o                         
  -2 -18   1         11.96         11.91         0.39 o                         
  -1 -18   1        134.34        133.78         1.10 o                         
   0 -18   1        214.24        208.97         1.61 o                         
   1 -18   1         15.43         15.92         0.46 o                         
   2 -18   1        171.78        169.87         1.49 o                         
   3 -18   1        175.47        169.95         1.64 o                         
   4 -18   1        135.57        133.05         1.87 o                         
  -5 -17   1          7.48          7.00         0.48 o                         
  -4 -17   1         33.08         32.27         0.85 o                         
  -3 -17   1        377.07        376.24         2.82 o                         
  -2 -17   1        195.07        188.21         1.42 o                         
  -1 -17   1         27.09         32.06         0.81 o                         
   0 -17   1        301.48        284.01         2.01 o                         
   1 -17   1         86.92         83.15         0.79 o                         
   2 -17   1          8.71          9.02         0.36 o                         
   3 -17   1         25.10         26.39         0.61 o                         
   4 -17   1         51.01         55.06         1.41 o                         
  -5 -16   1         58.17         56.45         1.03 o                         
  -4 -16   1        162.34        170.07         1.99 o                         
  -3 -16   1         82.63         79.12         0.93 o                         
  -2 -16   1         51.16         53.60         0.64 o                         
  -1 -16   1        388.76        372.02         2.25 o                         
   0 -16   1         32.26         31.80         0.46 o                         
   1 -16   1        182.24        174.72         1.22 o                         
   2 -16   1        140.86        134.67         1.24 o                         
   3 -16   1         54.79         56.44         0.78 o                         
   4 -16   1         23.81         24.24         0.81 o                         
  -5 -15   1         38.38         37.41         0.84 o                         
  -4 -15   1        204.43        198.34         1.97 o                         
  -3 -15   1        164.66        164.48         1.57 o                         
  -2 -15   1         84.08         70.03         0.72 o                         
  -1 -15   1        338.82        328.64         1.84 o                         
   0 -15   1        345.02        327.30         2.06 o                         
   1 -15   1        389.58        378.25         2.21 o                         
   2 -15   1        241.28        237.04         1.81 o                         
   3 -15   1         49.13         47.59         0.70 o                         
   4 -15   1         92.43         92.32         1.41 o                         
  -5 -14   1         95.75         95.49         1.48 o                         
  -4 -14   1         65.21         65.05         0.98 o                         
  -3 -14   1         77.49         73.46         0.74 o                         
  -2 -14   1        125.46        133.11         1.00 o                         
  -1 -14   1         73.28         65.88         0.56 o                         
   0 -14   1         54.57         53.80         0.52 o                         
   1 -14   1        115.52        109.45         0.84 o                         
   2 -14   1          4.45          4.99         0.25 o                         
   3 -14   1         60.49         58.83         0.76 o                         
   4 -14   1         50.72         49.59         1.05 o                         
   5 -14   1         46.57         49.90         1.01 o                         
  -5 -13   1         25.58         25.65         0.70 o                         
  -4 -13   1        147.76        148.25         1.58 o                         
  -3 -13   1        105.72        105.38         0.91 o                         
  -2 -13   1        204.28        202.49         1.38 o                         
  -1 -13   1         67.36         71.73         0.57 o                         
   0 -13   1        420.53        418.02         2.20 o                         
   1 -13   1        385.23        374.05         2.03 o                         
   2 -13   1          8.15          7.52         0.34 o                         
   3 -13   1         36.44         35.46         0.58 o                         
   4 -13   1         46.36         45.71         0.95 o                         
   5 -13   1         47.95         49.19         0.97 o                         
  -6 -12   1         30.15         28.08         0.97 o                         
  -5 -12   1        238.35        235.04         2.27 o                         
  -4 -12   1        349.52        340.58         2.88 o                         
  -3 -12   1         22.26         23.72         0.40 o                         
  -2 -12   1        143.52        149.04         1.16 o                         
  -1 -12   1        205.66        203.14         1.13 o                         
   0 -12   1       1265.42       1260.88         6.47 o                         
   1 -12   1         25.26         24.76         0.43 o                         
   2 -12   1        549.66        530.63         3.15 o                         
   3 -12   1        310.19        316.06         2.25 o                         
   4 -12   1         75.06         76.53         1.21 o                         
   5 -12   1         14.74         15.87         0.63 o                         
  -6 -11   1        133.33        134.82         2.29 o                         
  -5 -11   1         38.57         38.36         0.79 o                         
  -4 -11   1         37.86         37.54         0.74 o                         
  -3 -11   1        337.44        335.49         2.14 o                         
  -2 -11   1        394.99        382.96         2.41 o                         
  -1 -11   1        116.32        125.00         1.08 o                         
   0 -11   1        185.23        180.80         1.10 o                         
   1 -11   1        932.43        948.85         4.67 o                         
   2 -11   1        543.20        542.84         3.19 o                         
   3 -11   1         14.76         13.98         0.38 o                         
   4 -11   1         71.72         75.79         1.16 o                         
   5 -11   1         31.04         28.74         0.78 o                         
  -6 -10   1          2.26          2.98         0.53 o                         
  -5 -10   1         96.53         97.47         1.24 o                         
  -4 -10   1        296.67        295.39         2.30 o                         
  -3 -10   1         94.51         85.24         0.75 o                         
  -2 -10   1        346.45        352.31         1.97 o                         
  -1 -10   1        107.23        102.55         0.67 o                         
   0 -10   1        288.37        285.68         1.53 o                         
   1 -10   1        280.50        276.51         1.51 o                         
   2 -10   1        261.49        234.24         1.71 o                         
   3 -10   1         62.32         68.86         0.70 o                         
   4 -10   1         28.57         31.04         0.64 o                         
   5 -10   1        133.32        135.28         1.78 o                         
  -6  -9   1        119.12        117.96         2.07 o                         
  -5  -9   1          2.65          2.88         0.31 o                         
  -4  -9   1         32.21         34.29         0.59 o                         
  -3  -9   1        313.19        311.63         1.94 o                         
  -2  -9   1        181.88        202.92         1.22 o                         
  -1  -9   1        225.91        231.14         1.26 o                         
   0  -9   1        427.78        436.84         2.34 o                         
   1  -9   1        753.16        741.49         3.67 o                         
   2  -9   1        441.26        463.06         2.73 o                         
   3  -9   1        193.64        187.41         1.34 o                         
   4  -9   1        141.38        141.44         1.48 o                         
   5  -9   1        104.90        104.93         1.40 o                         
  -6  -8   1         84.57         81.16         1.42 o                         
  -5  -8   1        172.54        174.98         1.60 o                         
  -4  -8   1         37.43         36.16         0.58 o                         
  -3  -8   1        448.11        452.20         2.66 o                         
  -2  -8   1        415.11        433.29         2.79 o                         
  -1  -8   1        694.66        736.29         3.60 o                         
   0  -8   1         81.38         80.61         0.58 o                         
   1  -8   1         13.64         13.86         0.23 o                         
   2  -8   1        308.76        325.56         1.58 o                         
   3  -8   1        151.35        144.90         1.03 o                         
   4  -8   1        188.94        187.84         1.61 o                         
   5  -8   1         74.82         75.66         1.15 o                         
  -6  -7   1        111.63        112.02         2.57 o                         
  -5  -7   1         20.64         21.06         0.56 o                         
  -4  -7   1         73.77         72.98         0.77 o                         
  -3  -7   1        182.21        174.50         1.36 o                         
  -2  -7   1        289.69        306.96         1.82 o                         
  -1  -7   1       1983.48       2114.45        11.30 o                         
   0  -7   1        654.55        695.96         3.80 o                         
   1  -7   1         95.51         95.87         0.70 o                         
   2  -7   1         55.84         58.60         0.40 o                         
   3  -7   1        544.37        534.99         2.65 o                         
   4  -7   1        182.46        175.39         1.52 o                         
   5  -7   1         97.97         99.63         1.32 o                         
  -6  -6   1         25.61         25.37         0.83 o                         
  -5  -6   1         30.48         30.46         0.62 o                         
  -4  -6   1        409.50        402.37         3.18 o                         
  -3  -6   1         25.46         23.63         0.42 o                         
  -2  -6   1        250.24        259.70         1.67 o                         
  -1  -6   1       1818.54       1852.89         9.92 o                         
   0  -6   1        572.93        585.58         3.20 o                         
   1  -6   1        596.72        625.74         3.24 o                         
   2  -6   1        482.41        504.81         2.24 o                         
   3  -6   1        590.19        583.62         2.73 o                         
   4  -6   1         46.25         45.67         0.73 o                         
   5  -6   1        114.66        111.18         1.26 o                         
  -6  -5   1        311.31        308.26         3.62 o                         
  -5  -5   1         95.41         94.45         1.20 o                         
  -4  -5   1          4.88          5.17         0.40 o                         
  -3  -5   1        207.92        214.98         1.38 o                         
  -2  -5   1       1242.14       1307.23         7.00 o                         
  -1  -5   1        583.62        649.19         3.77 o                         
   0  -5   1        272.63        258.42         1.59 o                         
   1  -5   1       4397.75       4575.26        60.99 o                         
   2  -5   1         15.32         13.88         0.18 o                         
   3  -5   1        111.78        103.39         0.77 o                         
   4  -5   1        218.19        211.49         1.59 o                         
   5  -5   1         35.53         35.47         0.69 o                         
   6  -5   1         56.94         59.37         1.24 o                         
  -6  -4   1         11.28         11.84         0.62 o                         
  -5  -4   1        112.90        113.28         1.90 o                         
  -4  -4   1        449.96        448.52         2.89 o                         
  -3  -4   1        195.88        202.16         1.51 o                         
  -2  -4   1        694.98        737.67         4.32 o                         
  -1  -4   1        585.11        585.54         7.13 o                         
   0  -4   1         44.61         46.60         0.52 o                         
   1  -4   1        745.82        774.65         3.95 o                         
   2  -4   1        388.14        370.43         1.68 o                         
   3  -4   1        145.05        141.63         0.84 o                         
   4  -4   1        169.29        163.19         1.25 o                         
   5  -4   1          9.59         10.69         0.45 o                         
   6  -4   1         93.82         96.40         1.41 o                         
  -6  -3   1         61.45         61.93         1.07 o                         
  -5  -3   1        249.27        245.60         2.26 o                         
  -4  -3   1         99.10         98.32         0.88 o                         
  -3  -3   1         62.39         59.91         0.74 o                         
  -2  -3   1       1056.35       1180.24         6.77 o                         
  -1  -3   1        160.44        168.95         1.94 o                         
   0  -3   1        185.71        211.37         1.48 o                         
   1  -3   1        796.35        878.17         4.00 o                         
   2  -3   1         83.80         86.72         0.50 o                         
   3  -3   1        173.63        170.57         0.97 o                         
   4  -3   1        303.88        306.82         2.18 o                         
   5  -3   1          6.75          6.72         0.42 o                         
   6  -3   1         23.39         23.98         0.75 o                         
  -6  -2   1          6.38          6.89         0.41 o                         
  -5  -2   1        325.48        321.17         2.77 o                         
  -4  -2   1        210.90        209.27         1.51 o                         
  -3  -2   1         24.17         27.05         0.35 o                         
  -2  -2   1        426.08        407.63         2.77 o                         
  -1  -2   1       3527.12       3648.86        58.45 o                         
   0  -2   1       1048.37       1082.54        11.70 o                         
   1  -2   1         98.38        104.03         0.54 o                         
   2  -2   1       1101.99       1144.77         4.83 o                         
   3  -2   1        250.10        241.44         1.29 o                         
   4  -2   1        107.74        108.93         0.88 o                         
   5  -2   1          3.00          3.45         0.34 o                         
   6  -2   1         90.59         91.25         1.34 o                         
  -6  -1   1        240.63        243.74         2.19 o                         
  -5  -1   1        129.55        132.71         1.34 o                         
  -4  -1   1         12.13         11.75         0.35 o                         
  -3  -1   1        403.98        400.31         2.67 o                         
  -2  -1   1        236.22        258.88         2.76 o                         
  -1  -1   1         60.94         56.95         0.83 o                         
   0  -1   1       3293.34       3149.93        65.64 o                         
   1  -1   1        836.74        842.69         3.85 o                         
   2  -1   1        129.27        132.11         0.96 o                         
   3  -1   1        424.96        420.61         2.00 o                         
   4  -1   1        162.45        154.66         1.11 o                         
   5  -1   1        288.94        287.44         2.62 o                         
   6  -1   1         25.76         26.20         0.95 o                         
  -6   0   1          4.95          4.81         0.37 o                         
  -5   0   1          0.02         -0.06         0.21 o                         
  -4   0   1        376.58        370.17         2.49 o                         
  -3   0   1        270.11        278.90         1.73 o                         
  -2   0   1         11.64         13.88         0.29 o                         
  -1   0   1       2547.15       2456.43        26.83 o                         
   0   0   1         46.22         48.22         0.69 o                         
   1   0   1        507.27        538.62         2.89 o                         
   2   0   1        273.41        248.48         1.32 o                         
   3   0   1        542.59        534.37         2.60 o                         
   4   0   1         21.08         23.41         0.42 o                         
   5   0   1         94.90         94.75         1.23 o                         
   6   0   1         59.98         60.63         0.99 o                         
  -6   1   1        241.36        244.42         2.39 o                         
  -5   1   1        127.83        129.05         1.31 o                         
  -4   1   1         12.25         12.44         0.37 o                         
  -3   1   1        390.48        388.02         2.52 o                         
  -2   1   1        241.25        265.62         2.52 o                         
  -1   1   1         61.14         56.35         1.60 o                         
   0   1   1       3278.67       3154.43        33.77 o                         
   1   1   1        856.62        858.23         5.24 o                         
   2   1   1        125.98        128.63         0.80 o                         
   3   1   1        432.61        423.84         2.11 o                         
   4   1   1        167.33        157.90         1.22 o                         
   5   1   1        284.51        281.23         2.56 o                         
   6   1   1         26.21         27.87         0.71 o                         
  -6   2   1          6.61          7.52         0.48 o                         
  -5   2   1        318.88        313.26         2.28 o                         
  -4   2   1        219.62        216.70         1.61 o                         
  -3   2   1         25.13         27.38         0.42 o                         
  -2   2   1        434.66        420.40         2.55 o                         
  -1   2   1       3571.57       3644.78        56.14 o                         
   0   2   1       1042.50       1085.06        11.57 o                         
   1   2   1        100.90        107.12         0.98 o                         
   2   2   1       1080.74       1106.33         7.58 o                         
   3   2   1        256.72        246.49         1.42 o                         
   4   2   1        107.53        106.74         1.00 o                         
   5   2   1          2.35          2.38         0.29 o                         
   6   2   1         94.18         96.03         1.37 o                         
  -6   3   1         57.52         58.42         1.13 o                         
  -5   3   1        250.45        247.62         1.91 o                         
  -4   3   1         99.40         98.65         0.99 o                         
  -3   3   1         67.99         65.99         0.63 o                         
  -2   3   1       1069.52       1197.57         6.87 o                         
  -1   3   1        160.81        169.93         1.46 o                         
   0   3   1        180.97        206.41         5.66 o                         
   1   3   1        773.36        848.32        10.40 o                         
   2   3   1         85.57         86.33         1.08 o                         
   3   3   1        172.14        168.66         1.17 o                         
   4   3   1        309.29        312.53         2.20 o                         
   5   3   1          7.47          7.87         0.36 o                         
   6   3   1         22.93         22.69         0.84 o                         
  -6   4   1         11.56         12.25         0.61 o                         
  -5   4   1        114.01        113.72         1.12 o                         
  -4   4   1        436.95        439.68         2.87 o                         
  -3   4   1        193.59        201.77         1.52 o                         
  -2   4   1        694.03        731.44         5.79 o                         
  -1   4   1        567.22        556.62         5.05 o                         
   0   4   1         45.13         45.54         0.43 o                         
   1   4   1        739.55        761.44         5.21 o                         
   2   4   1        393.73        374.66         2.16 o                         
   3   4   1        142.68        137.76         1.02 o                         
   4   4   1        168.25        164.26         1.28 o                         
   5   4   1          9.12          9.56         0.50 o                         
   6   4   1         90.06         92.05         1.56 o                         
  -6   5   1        307.11        302.71         2.81 o                         
  -5   5   1         96.10         96.77         1.11 o                         
  -4   5   1          5.62          5.54         0.26 o                         
  -3   5   1        214.62        222.06         1.54 o                         
  -2   5   1       1239.24       1280.58         7.95 o                         
  -1   5   1        583.33        639.12         6.85 o                         
   0   5   1        279.16        263.37         3.24 o                         
   1   5   1       4363.87       4547.93        62.56 o                         
   2   5   1         15.27         13.98         0.25 o                         
   3   5   1        115.07        109.66         1.45 o                         
   4   5   1        217.17        212.59         1.54 o                         
   5   5   1         36.58         35.43         0.69 o                         
   6   5   1         56.10         57.78         1.23 o                         
  -6   6   1         25.10         25.21         0.73 o                         
  -5   6   1         29.14         28.17         0.60 o                         
  -4   6   1        417.60        404.34         2.92 o                         
  -3   6   1         24.61         22.19         0.35 o                         
  -2   6   1        257.14        263.78         1.84 o                         
  -1   6   1       1849.66       1851.96        26.05 o                         
   0   6   1        578.93        582.35         4.63 o                         
   1   6   1        590.00        612.68         7.10 o                         
   2   6   1        478.00        493.77         4.82 o                         
   3   6   1        592.20        588.22         4.15 o                         
   4   6   1         46.49         46.84         0.69 o                         
   5   6   1        113.62        113.14         1.27 o                         
  -6   7   1        115.66        116.88         1.51 o                         
  -5   7   1         18.97         18.71         0.52 o                         
  -4   7   1         73.73         73.11         0.86 o                         
  -3   7   1        181.42        171.30         1.26 o                         
  -2   7   1        290.19        307.42         2.68 o                         
  -1   7   1       1982.94       2119.62        20.76 o                         
   0   7   1        640.61        676.73         4.66 o                         
   1   7   1        103.76        105.02         0.93 o                         
   2   7   1         53.78         57.03         0.52 o                         
   3   7   1        554.53        548.52         3.22 o                         
   4   7   1        185.71        181.23         1.48 o                         
   5   7   1         96.98        100.41         1.53 o                         
  -6   8   1         84.93         84.65         1.26 o                         
  -5   8   1        168.38        168.40         1.61 o                         
  -4   8   1         35.51         32.88         0.57 o                         
  -3   8   1        446.34        452.02         3.11 o                         
  -2   8   1        413.86        430.93         2.88 o                         
  -1   8   1        711.85        757.47         6.48 o                         
   0   8   1         86.20         87.38         1.39 o                         
   1   8   1         14.53         15.41         0.29 o                         
   2   8   1        300.29        312.72         1.87 o                         
   3   8   1        146.11        140.66         1.36 o                         
   4   8   1        189.16        188.36         1.54 o                         
   5   8   1         74.69         75.73         1.28 o                         
  -6   9   1        118.16        120.86         1.54 o                         
  -5   9   1          3.11          3.51         0.31 o                         
  -4   9   1         33.14         34.01         0.59 o                         
  -3   9   1        320.29        319.24         2.32 o                         
  -2   9   1        190.58        213.94         1.59 o                         
  -1   9   1        225.56        231.82         2.43 o                         
   0   9   1        420.31        428.38         2.96 o                         
   1   9   1        738.99        718.88         4.62 o                         
   2   9   1        438.68        461.38         2.70 o                         
   3   9   1        189.74        185.33         1.54 o                         
   4   9   1        144.42        148.04         1.33 o                         
   5   9   1        109.34        112.36         1.86 o                         
  -6  10   1          2.21          3.23         0.40 o                         
  -5  10   1        100.30         99.28         1.18 o                         
  -4  10   1        287.34        287.41         2.25 o                         
  -3  10   1         94.44         88.12         0.89 o                         
  -2  10   1        352.71        361.91         2.49 o                         
  -1  10   1        103.76        100.54         0.86 o                         
   0  10   1        295.80        300.33         1.96 o                         
   1  10   1        277.33        275.89         2.00 o                         
   2  10   1        260.02        237.18         1.66 o                         
   3  10   1         58.02         64.62         0.76 o                         
   4  10   1         28.91         32.10         0.69 o                         
   5  10   1        135.60        138.85         2.12 o                         
  -6  11   1        130.82        135.39         1.86 o                         
  -5  11   1         37.73         36.71         0.77 o                         
  -4  11   1         39.29         38.55         0.65 o                         
  -3  11   1        332.63        332.19         2.42 o                         
  -2  11   1        395.16        377.53         2.60 o                         
  -1  11   1        116.06        124.49         1.17 o                         
   0  11   1        181.68        181.15         1.23 o                         
   1  11   1        928.40        947.96         6.57 o                         
   2  11   1        536.10        538.81         3.37 o                         
   3  11   1         15.10         15.03         0.49 o                         
   4  11   1         73.18         76.54         1.07 o                         
   5  11   1         31.39         29.73         1.00 o                         
  -6  12   1         29.31         29.36         0.90 o                         
  -5  12   1        240.15        237.02         2.30 o                         
  -4  12   1        351.94        345.37         2.63 o                         
  -3  12   1         22.25         24.79         0.52 o                         
  -2  12   1        148.06        155.70         1.26 o                         
  -1  12   1        212.08        210.47         1.85 o                         
   0  12   1       1271.32       1283.53         8.45 o                         
   1  12   1         24.82         24.85         0.41 o                         
   2  12   1        548.90        539.24         3.39 o                         
   3  12   1        307.36        323.55         2.31 o                         
   4  12   1         75.18         75.87         1.21 o                         
   5  12   1         15.25         16.00         0.82 o                         
  -5  13   1         25.46         26.50         0.76 o                         
  -4  13   1        148.38        148.05         1.55 o                         
  -3  13   1        111.20        109.66         1.07 o                         
  -2  13   1        208.63        209.46         1.51 o                         
  -1  13   1         67.32         73.11         0.96 o                         
   0  13   1        409.53        416.86         2.60 o                         
   1  13   1        397.20        396.41         2.74 o                         
   2  13   1          7.38          7.43         0.31 o                         
   3  13   1         38.92         38.19         0.65 o                         
   4  13   1         49.23         48.36         1.00 o                         
   5  13   1         48.14         51.29         1.13 o                         
  -5  14   1         93.70         93.92         1.41 o                         
  -4  14   1         63.78         63.02         0.95 o                         
  -3  14   1         76.42         73.27         0.94 o                         
  -2  14   1        124.48        135.85         1.33 o                         
  -1  14   1         72.96         66.85         0.72 o                         
   0  14   1         56.59         56.93         0.75 o                         
   1  14   1        116.19        113.71         1.04 o                         
   2  14   1          3.04          2.93         0.22 o                         
   3  14   1         56.44         53.54         0.79 o                         
   4  14   1         50.71         51.29         1.49 o                         
   5  14   1         46.57         48.86         1.14 o                         
  -5  15   1         36.93         36.53         0.90 o                         
  -4  15   1        204.46        204.54         1.98 o                         
  -3  15   1        167.66        167.65         1.51 o                         
  -2  15   1         81.57         68.56         1.11 o                         
  -1  15   1        338.36        332.58         2.65 o                         
   0  15   1        343.57        331.17         2.35 o                         
   1  15   1        379.52        374.29         2.74 o                         
   2  15   1        242.03        241.33         1.91 o                         
   3  15   1         49.57         49.89         0.86 o                         
   4  15   1         89.86         94.28         1.45 o                         
  -5  16   1         59.62         57.13         1.12 o                         
  -4  16   1        161.52        168.45         1.94 o                         
  -3  16   1         83.89         79.95         1.07 o                         
  -2  16   1         54.71         56.27         0.84 o                         
  -1  16   1        386.94        373.38         2.95 o                         
   0  16   1         31.60         34.38         0.67 o                         
   1  16   1        180.04        173.64         1.80 o                         
   2  16   1        140.27        138.17         1.46 o                         
   3  16   1         56.82         57.43         0.97 o                         
   4  16   1         24.06         25.44         1.25 o                         
  -5  17   1          6.85          6.55         0.48 o                         
  -4  17   1         31.40         32.58         1.20 o                         
  -3  17   1        377.83        381.02         3.19 o                         
  -2  17   1        198.66        195.90         1.86 o                         
  -1  17   1         27.26         29.62         0.60 o                         
   0  17   1        306.75        302.26         2.79 o                         
   1  17   1         80.89         77.07         0.89 o                         
   2  17   1          9.09         10.01         0.50 o                         
   3  17   1         24.80         25.53         1.22 o                         
   4  17   1         52.89         54.72         1.32 o                         
  -5  18   1         69.54         73.29         1.37 o                         
  -4  18   1        231.99        228.74         2.54 o                         
  -3  18   1         43.38         43.41         0.84 o                         
  -2  18   1         10.54         11.39         0.47 o                         
  -1  18   1        137.63        141.92         1.66 o                         
   0  18   1        211.19        211.69         2.52 o                         
   1  18   1         16.19         17.28         0.58 o                         
   2  18   1        171.19        171.96         1.98 o                         
   3  18   1        177.77        177.37         2.94 o                         
   4  18   1        135.13        139.47         2.22 o                         
  -4  19   1        108.86        104.64         1.57 o                         
  -3  19   1        119.07        124.14         1.50 o                         
  -2  19   1        139.90        140.28         1.75 o                         
  -1  19   1         34.03         32.82         0.76 o                         
   0  19   1         57.87         64.07         1.21 o                         
   1  19   1        213.83        210.14         2.63 o                         
   2  19   1         87.96         85.86         1.55 o                         
   3  19   1         49.95         48.56         1.18 o                         
   4  19   1         23.76         23.84         1.53 o                         
  -4  20   1         43.57         42.18         1.27 o                         
  -3  20   1         46.07         41.16         1.22 o                         
  -2  20   1        271.39        267.84         2.77 o                         
  -1  20   1         29.07         31.64         0.92 o                         
   0  20   1         11.31         12.70         0.84 o                         
   1  20   1         15.38         20.20         1.01 o                         
   2  20   1         19.73         19.07         1.48 o                         
   3  20   1         24.10         22.77         1.18 o                         
  -4  21   1         77.71         79.03         1.72 o                         
  -3  21   1        157.86        155.67         2.39 o                         
  -2  21   1        188.40        187.69         2.18 o                         
  -1  21   1          1.74          2.49         0.63 o                         
   0  21   1         14.32         16.87         0.99 o                         
   1  21   1         97.10         91.43         1.60 o                         
   2  21   1         39.38         38.47         1.39 o                         
   3  21   1         37.25         40.03         3.28 o                         
  -3  22   1         97.94         97.64         1.86 o                         
  -2  22   1         72.84         78.08         1.56 o                         
  -1  22   1        324.26        322.98         3.70 o                         
   0  22   1        134.20        130.87         2.41 o                         
   1  22   1          4.47          5.41         0.64 o                         
   2  22   1        141.97        140.41         2.67 o                         
   3  22   1         53.83         52.73         1.69 o                         
  -3  23   1        172.41        172.69         2.59 o                         
  -2  23   1        255.31        256.38         3.24 o                         
  -1  23   1         80.13         92.70         1.68 o                         
   0  23   1        155.68        156.29         2.21 o                         
   1  23   1         45.29         47.11         1.74 o                         
   2  23   1         33.50         33.75         1.34 o                         
  -2  24   1         84.98         90.20         2.82 o                         
  -1  24   1         42.57         48.19         1.26 o                         
   0  24   1         39.53         45.53         1.44 o                         
   1  24   1         27.78         28.19         1.26 o                         
   2  24   1         22.62         25.29         1.26 o                         
  -2  25   1         36.47         39.73         1.38 o                         
  -1  25   1         45.15         46.53         1.52 o                         
   0  25   1         20.01         20.64         1.14 o                         
   1  25   1        122.29        117.62         2.44 o                         
   0  26   1         68.06         67.78         2.91 o                         
  -1 -25   2         40.67         43.94         1.04 o                         
   0 -25   2         33.65         34.67         0.92 o                         
  -2 -24   2         44.38         45.40         1.03 o                         
  -1 -24   2         38.19         40.42         0.97 o                         
   0 -24   2          1.70          2.30         0.41 o                         
   1 -24   2         34.47         33.75         1.24 o                         
  -3 -23   2        155.11        152.45         1.95 o                         
  -2 -23   2         20.63         26.32         1.24 o                         
  -1 -23   2         49.10         50.53         0.91 o                         
   0 -23   2        152.61        148.62         1.50 o                         
   1 -23   2         39.56         38.29         1.78 o                         
  -3 -22   2         45.86         48.08         0.92 o                         
  -2 -22   2        289.16        286.29         2.94 o                         
  -1 -22   2          0.17          0.97         0.24 o                         
   0 -22   2         13.87         16.47         0.60 o                         
   1 -22   2        119.25        117.65         1.65 o                         
   2 -22   2         48.42         47.20         1.08 o                         
  -4 -21   2         19.25         19.15         0.77 o                         
  -3 -21   2         91.08         87.90         1.57 o                         
  -2 -21   2         74.91         71.52         1.86 o                         
  -1 -21   2        141.13        141.62         1.43 o                         
   0 -21   2        165.01        157.75         1.43 o                         
   1 -21   2         10.17          9.59         0.46 o                         
   2 -21   2         15.27         15.14         0.70 o                         
  -4 -20   2         35.88         34.63         0.93 o                         
  -3 -20   2         24.94         26.07         0.62 o                         
  -2 -20   2        140.80        137.37         1.41 o                         
  -1 -20   2         35.48         35.83         0.67 o                         
   0 -20   2          0.38          0.47         0.21 o                         
   1 -20   2         45.36         45.31         0.83 o                         
   2 -20   2         34.23         35.39         0.80 o                         
   3 -20   2         23.10         22.41         0.66 o                         
  -4 -19   2         40.09         38.82         0.95 o                         
  -3 -19   2          7.91          8.57         0.40 o                         
  -2 -19   2         14.84         14.48         0.47 o                         
  -1 -19   2        260.51        257.43         2.11 o                         
   0 -19   2         95.39         91.46         0.97 o                         
   1 -19   2         36.01         34.52         0.73 o                         
   2 -19   2         29.00         28.87         1.12 o                         
   3 -19   2         37.72         36.94         0.92 o                         
  -5 -18   2         24.35         24.56         0.83 o                         
  -4 -18   2         40.04         39.86         1.13 o                         
  -3 -18   2        106.18         96.10         1.03 o                         
  -2 -18   2        241.20        233.59         1.81 o                         
  -1 -18   2         91.04         92.16         0.95 o                         
   0 -18   2        140.32        134.23         1.21 o                         
   1 -18   2         83.62         80.81         1.01 o                         
   2 -18   2         41.94         42.08         0.75 o                         
   3 -18   2          1.94          1.33         0.30 o                         
  -5 -17   2         32.00         35.13         1.13 o                         
  -4 -17   2        144.40        146.03         1.82 o                         
  -3 -17   2         55.38         52.04         0.72 o                         
  -2 -17   2         11.12         12.11         0.40 o                         
  -1 -17   2        299.72        294.88         2.10 o                         
   0 -17   2        340.00        327.17         2.30 o                         
   1 -17   2        270.25        266.96         2.01 o                         
   2 -17   2         47.64         48.38         0.74 o                         
   3 -17   2         62.08         62.48         0.94 o                         
   4 -17   2         10.07         11.06         0.78 o                         
  -5 -16   2        188.36        187.20         2.22 o                         
  -4 -16   2         14.33         15.00         0.64 o                         
  -3 -16   2         75.80         75.34         0.85 o                         
  -2 -16   2        142.24        139.71         1.22 o                         
  -1 -16   2        112.32        109.36         0.94 o                         
   0 -16   2         26.54         23.18         0.46 o                         
   1 -16   2        154.77        149.67         1.31 o                         
   2 -16   2        308.21        300.90         2.26 o                         
   3 -16   2         44.95         45.53         0.79 o                         
   4 -16   2         89.19         90.79         1.49 o                         
  -5 -15   2         12.53         13.62         0.58 o                         
  -4 -15   2        128.87        129.52         1.63 o                         
  -3 -15   2          7.15          7.19         0.31 o                         
  -2 -15   2         70.59         73.88         0.72 o                         
  -1 -15   2        492.31        481.24         2.72 o                         
   0 -15   2        182.56        171.56         1.27 o                         
   1 -15   2         38.18         40.27         0.54 o                         
   2 -15   2         21.66         21.50         0.45 o                         
   3 -15   2        106.40        106.61         1.21 o                         
   4 -15   2         25.51         25.41         0.83 o                         
  -5 -14   2        171.62        173.10         1.86 o                         
  -4 -14   2         20.34         19.58         0.52 o                         
  -3 -14   2         66.33         67.34         0.76 o                         
  -2 -14   2         83.92         80.83         0.74 o                         
  -1 -14   2        145.43        144.72         1.02 o                         
   0 -14   2          1.13          1.79         0.18 o                         
   1 -14   2         82.50         80.79         0.76 o                         
   2 -14   2        152.03        148.05         1.21 o                         
   3 -14   2          7.27          6.60         0.34 o                         
   4 -14   2         49.80         50.09         1.07 o                         
  -6 -13   2         84.21         81.20         1.46 o                         
  -5 -13   2         82.01         80.90         1.15 o                         
  -4 -13   2        156.11        156.29         1.48 o                         
  -3 -13   2         49.19         44.32         0.56 o                         
  -2 -13   2         89.49         94.26         0.80 o                         
  -1 -13   2         60.84         55.30         0.53 o                         
   0 -13   2        418.05        403.50         2.44 o                         
   1 -13   2        266.83        266.59         1.67 o                         
   2 -13   2         23.90         22.27         0.43 o                         
   3 -13   2         64.97         61.89         0.81 o                         
   4 -13   2          0.18          0.05         0.31 o                         
  -6 -12   2         25.42         25.87         1.06 o                         
  -5 -12   2         83.48         86.39         1.18 o                         
  -4 -12   2         14.13         14.49         0.46 o                         
  -3 -12   2         41.88         48.78         0.57 o                         
  -2 -12   2        162.13        168.68         1.19 o                         
  -1 -12   2        103.07        102.85         0.80 o                         
   0 -12   2        194.15        191.79         1.30 o                         
   1 -12   2        636.04        595.85         3.28 o                         
   2 -12   2         16.54         15.55         0.37 o                         
   3 -12   2          0.74          1.10         0.21 o                         
   4 -12   2         64.72         66.53         1.18 o                         
  -6 -11   2         65.10         69.66         1.78 o                         
  -5 -11   2         68.70         72.08         1.39 o                         
  -4 -11   2         71.98         75.60         0.92 o                         
  -3 -11   2        193.77        190.11         1.71 o                         
  -2 -11   2          5.30          3.82         0.17 o                         
  -1 -11   2        376.98        366.09         2.06 o                         
   0 -11   2       1196.83       1185.84         6.48 o                         
   1 -11   2         31.47         29.22         0.39 o                         
   2 -11   2        131.86        119.02         1.00 o                         
   3 -11   2        103.25        102.90         1.05 o                         
   4 -11   2          5.29          4.87         0.38 o                         
   5 -11   2          7.90          8.94         0.63 o                         
  -6 -10   2        206.49        205.22         2.89 o                         
  -5 -10   2        191.25        186.58         1.72 o                         
  -4 -10   2         84.77         86.64         0.98 o                         
  -3 -10   2        153.85        162.45         1.17 o                         
  -2 -10   2         60.85         60.77         0.52 o                         
  -1 -10   2        296.57        289.33         1.76 o                         
   0 -10   2        306.23        316.91         1.93 o                         
   1 -10   2        242.73        227.15         1.39 o                         
   2 -10   2        267.13        274.30         1.82 o                         
   3 -10   2         40.76         41.68         0.57 o                         
   4 -10   2         72.48         73.63         1.04 o                         
   5 -10   2         67.60         66.11         1.31 o                         
  -6  -9   2         26.66         26.95         1.04 o                         
  -5  -9   2         13.19         13.65         0.46 o                         
  -4  -9   2        119.82        124.75         1.21 o                         
  -3  -9   2        168.00        163.05         1.16 o                         
  -2  -9   2        248.79        252.87         1.46 o                         
  -1  -9   2        260.10        261.43         1.51 o                         
   0  -9   2        117.44        111.73         0.82 o                         
   1  -9   2          0.72          0.70         0.13 o                         
   2  -9   2         11.04          7.12         0.21 o                         
   3  -9   2         59.91         62.80         0.64 o                         
   4  -9   2        196.96        190.93         1.88 o                         
   5  -9   2         57.15         58.24         1.06 o                         
  -6  -8   2        158.29        156.44         2.41 o                         
  -5  -8   2          4.06          4.09         0.32 o                         
  -4  -8   2        123.78        115.79         1.15 o                         
  -3  -8   2        227.40        226.56         1.48 o                         
  -2  -8   2        406.85        403.97         2.21 o                         
  -1  -8   2        354.45        372.11         2.15 o                         
   0  -8   2        461.75        473.68         2.72 o                         
   1  -8   2         74.16         70.80         0.60 o                         
   2  -8   2         43.67         44.92         0.42 o                         
   3  -8   2         18.55         20.54         0.36 o                         
   4  -8   2        109.49        109.54         1.28 o                         
   5  -8   2         70.74         71.95         1.17 o                         
  -6  -7   2         35.42         37.27         0.99 o                         
  -5  -7   2         36.86         37.34         0.66 o                         
  -4  -7   2        212.24        201.62         1.67 o                         
  -3  -7   2        357.15        385.66         2.30 o                         
  -2  -7   2        112.31        113.06         0.76 o                         
  -1  -7   2         80.29         77.75         0.67 o                         
   0  -7   2         24.81         23.27         0.31 o                         
   1  -7   2        314.42        330.08         2.11 o                         
   2  -7   2         21.51         21.86         0.28 o                         
   3  -7   2        329.34        311.70         1.70 o                         
   4  -7   2         96.81        100.17         1.09 o                         
   5  -7   2         51.77         53.66         0.99 o                         
  -6  -6   2         95.33         91.36         1.22 o                         
  -5  -6   2        127.49        123.75         1.26 o                         
  -4  -6   2        226.98        232.87         1.85 o                         
  -3  -6   2        161.83        166.90         1.61 o                         
  -2  -6   2        378.51        397.54         2.16 o                         
  -1  -6   2        244.08        252.48         1.83 o                         
   0  -6   2         49.87         54.28         0.47 o                         
   1  -6   2        287.46        290.84         1.64 o                         
   2  -6   2        266.45        254.65         1.36 o                         
   3  -6   2        134.46        135.54         0.89 o                         
   4  -6   2        255.59        253.57         2.05 o                         
   5  -6   2         97.21         99.41         1.23 o                         
  -6  -5   2          2.76          3.73         0.49 o                         
  -5  -5   2         32.57         33.78         0.71 o                         
  -4  -5   2         39.56         38.57         0.70 o                         
  -3  -5   2        782.47        781.09         4.66 o                         
  -2  -5   2        105.35        114.16         0.85 o                         
  -1  -5   2        773.20        810.07         4.15 o                         
   0  -5   2        443.72        457.53         3.55 o                         
   1  -5   2        577.36        595.51         2.83 o                         
   2  -5   2        515.70        519.17         2.54 o                         
   3  -5   2        338.52        325.15         1.75 o                         
   4  -5   2         49.14         49.29         0.72 o                         
   5  -5   2          8.71          9.52         0.46 o                         
  -6  -4   2        136.50        136.01         1.99 o                         
  -5  -4   2        232.39        224.44         1.93 o                         
  -4  -4   2         30.00         27.67         0.45 o                         
  -3  -4   2         61.62         62.14         0.66 o                         
  -2  -4   2        828.58        868.98         4.45 o                         
  -1  -4   2        207.63        197.18         1.21 o                         
   0  -4   2          3.20          3.94         0.20 o                         
   1  -4   2       1115.26       1215.98         5.58 o                         
   2  -4   2        140.31        136.06         0.77 o                         
   3  -4   2         68.26         73.33         0.59 o                         
   4  -4   2        131.87        127.09         1.26 o                         
   5  -4   2         33.71         32.90         0.70 o                         
  -6  -3   2         20.86         22.69         0.64 o                         
  -5  -3   2        162.99        155.48         1.49 o                         
  -4  -3   2        402.08        400.39         2.45 o                         
  -3  -3   2         59.00         50.39         0.49 o                         
  -2  -3   2        203.15        235.81         1.33 o                         
  -1  -3   2        398.37        485.69         2.89 o                         
   0  -3   2        245.50        262.38         1.98 o                         
   1  -3   2         16.03         17.64         0.19 o                         
   2  -3   2         55.85         52.01         0.39 o                         
   3  -3   2        400.42        404.98         2.10 o                         
   4  -3   2        196.20        192.20         1.52 o                         
   5  -3   2         15.84         16.84         0.52 o                         
  -6  -2   2        124.21        118.59         1.39 o                         
  -5  -2   2         71.82         69.85         0.91 o                         
  -4  -2   2         12.99         13.45         0.31 o                         
  -3  -2   2         93.39         77.53         0.64 o                         
  -2  -2   2        558.19        602.35         3.31 o                         
  -1  -2   2          8.03         11.16         0.22 o                         
   0  -2   2        551.01        589.23         3.05 o                         
   1  -2   2        370.38        384.99         1.87 o                         
   2  -2   2         97.25         94.58         0.67 o                         
   3  -2   2         14.49         13.58         0.27 o                         
   4  -2   2         87.82         85.97         0.88 o                         
   5  -2   2         84.63         85.46         1.09 o                         
  -6  -1   2         39.41         39.45         0.85 o                         
  -5  -1   2         28.86         26.99         0.58 o                         
  -4  -1   2        453.92        425.71         2.76 o                         
  -3  -1   2        703.33        758.82         4.21 o                         
  -2  -1   2        306.66        344.15         2.13 o                         
  -1  -1   2        303.22        322.46         1.98 o                         
   0  -1   2         43.57         49.88         0.64 o                         
   1  -1   2         42.32         46.44         0.63 o                         
   2  -1   2        897.16        904.19         4.05 o                         
   3  -1   2        462.52        451.28         2.29 o                         
   4  -1   2         66.30         69.17         0.78 o                         
   5  -1   2          8.10          8.57         0.47 o                         
  -6   0   2         42.03         41.51         0.86 o                         
  -5   0   2        469.72        465.68         3.39 o                         
  -4   0   2         43.62         47.77         0.82 o                         
  -3   0   2        385.86        353.32         2.10 o                         
  -2   0   2         91.47         71.92         0.55 o                         
  -1   0   2        884.50        883.97         4.76 o                         
   0   0   2        304.14        320.64         2.68 o                         
   1   0   2         96.73         90.84         0.58 o                         
   2   0   2       1082.53       1089.04         6.61 o                         
   3   0   2          3.16          4.36         0.20 o                         
   4   0   2         72.71         74.23         0.82 o                         
   5   0   2         96.55         95.79         1.31 o                         
  -6   1   2         40.13         40.45         0.84 o                         
  -5   1   2         27.23         25.51         0.56 o                         
  -4   1   2        450.88        422.28         2.99 o                         
  -3   1   2        716.36        779.44         4.31 o                         
  -2   1   2        305.83        343.08         1.97 o                         
  -1   1   2        311.29        332.33         1.88 o                         
   0   1   2         46.05         52.36         0.49 o                         
   1   1   2         43.54         47.08         0.42 o                         
   2   1   2        892.54        885.75         4.15 o                         
   3   1   2        465.84        453.89         2.21 o                         
   4   1   2         66.19         69.01         0.75 o                         
   5   1   2          7.84          7.56         0.46 o                         
  -6   2   2        118.94        115.29         1.44 o                         
  -5   2   2         74.15         70.72         0.90 o                         
  -4   2   2         12.56         12.59         0.38 o                         
  -3   2   2         95.36         78.55         0.73 o                         
  -2   2   2        568.90        608.33         3.60 o                         
  -1   2   2          7.52          9.69         0.22 o                         
   0   2   2        551.86        600.10         3.51 o                         
   1   2   2        371.53        387.62         2.36 o                         
   2   2   2        101.39         99.13         0.74 o                         
   3   2   2         14.50         13.57         0.29 o                         
   4   2   2         93.04         90.54         1.10 o                         
   5   2   2         82.06         84.54         1.43 o                         
  -6   3   2         20.88         22.47         0.75 o                         
  -5   3   2        163.69        155.88         1.47 o                         
  -4   3   2        399.26        395.86         3.44 o                         
  -3   3   2         56.07         47.27         0.53 o                         
  -2   3   2        203.66        234.70         1.51 o                         
  -1   3   2        399.75        493.96         2.93 o                         
   0   3   2        233.44        250.68         1.47 o                         
   1   3   2         15.11         16.57         0.28 o                         
   2   3   2         54.29         50.18         0.55 o                         
   3   3   2        409.07        413.75         2.67 o                         
   4   3   2        194.71        189.49         1.61 o                         
   5   3   2         16.13         16.29         0.57 o                         
  -6   4   2        136.84        138.34         1.81 o                         
  -5   4   2        228.92        223.26         1.90 o                         
  -4   4   2         29.23         26.66         0.76 o                         
  -3   4   2         57.97         59.09         0.57 o                         
  -2   4   2        843.09        873.99         5.08 o                         
  -1   4   2        210.09        201.86         1.31 o                         
   0   4   2          3.30          3.91         0.15 o                         
   1   4   2       1096.75       1191.70         8.62 o                         
   2   4   2        141.79        136.48         1.11 o                         
   3   4   2         68.55         71.88         0.92 o                         
   4   4   2        126.85        121.19         1.17 o                         
   5   4   2         32.65         33.97         0.81 o                         
  -6   5   2          2.80          3.63         0.41 o                         
  -5   5   2         32.31         33.41         0.70 o                         
  -4   5   2         38.77         36.80         0.57 o                         
  -3   5   2        776.95        775.89         4.61 o                         
  -2   5   2        104.87        114.38         1.02 o                         
  -1   5   2        781.48        825.37         4.79 o                         
   0   5   2        440.54        460.14         2.98 o                         
   1   5   2        575.27        597.80         5.19 o                         
   2   5   2        516.49        513.67         3.42 o                         
   3   5   2        336.81        324.98         2.42 o                         
   4   5   2         48.95         50.19         0.71 o                         
   5   5   2          8.37          8.46         0.51 o                         
  -6   6   2         95.34         94.07         1.48 o                         
  -5   6   2        124.26        122.17         1.39 o                         
  -4   6   2        225.25        228.53         1.81 o                         
  -3   6   2        166.21        169.32         1.22 o                         
  -2   6   2        378.94        396.68         2.44 o                         
  -1   6   2        248.92        260.51         1.79 o                         
   0   6   2         51.74         56.85         0.78 o                         
   1   6   2        289.20        290.40         2.03 o                         
   2   6   2        272.00        261.13         2.07 o                         
   3   6   2        133.91        134.25         1.17 o                         
   4   6   2        254.82        248.08         2.15 o                         
   5   6   2         97.72         98.19         1.36 o                         
  -6   7   2         36.29         36.99         0.94 o                         
  -5   7   2         35.55         34.37         0.71 o                         
  -4   7   2        211.40        193.74         1.79 o                         
  -3   7   2        357.15        388.59         2.70 o                         
  -2   7   2        111.93        113.82         0.86 o                         
  -1   7   2         86.02         85.06         0.73 o                         
   0   7   2         24.71         22.63         0.50 o                         
   1   7   2        315.36        336.31         2.32 o                         
   2   7   2         23.13         23.56         0.39 o                         
   3   7   2        329.77        307.16         2.33 o                         
   4   7   2         97.35         99.26         1.14 o                         
   5   7   2         51.75         53.15         1.10 o                         
  -6   8   2        154.82        151.80         2.12 o                         
  -5   8   2          3.37          3.07         0.32 o                         
  -4   8   2        123.63        115.55         1.25 o                         
  -3   8   2        232.10        229.32         1.94 o                         
  -2   8   2        414.52        409.66         2.53 o                         
  -1   8   2        363.06        390.45         3.27 o                         
   0   8   2        459.75        472.88         3.66 o                         
   1   8   2         74.98         73.01         0.72 o                         
   2   8   2         42.55         45.25         0.79 o                         
   3   8   2         18.45         20.15         0.47 o                         
   4   8   2        107.04        106.88         1.31 o                         
   5   8   2         68.40         69.95         1.28 o                         
  -6   9   2         27.08         26.18         0.90 o                         
  -5   9   2         12.93         12.73         0.52 o                         
  -4   9   2        118.91        122.61         1.32 o                         
  -3   9   2        161.80        157.26         1.46 o                         
  -2   9   2        250.12        249.09         1.64 o                         
  -1   9   2        255.71        261.05         2.01 o                         
   0   9   2        112.70        112.24         1.24 o                         
   1   9   2          0.68          0.84         0.22 o                         
   2   9   2         11.93          8.12         0.31 o                         
   3   9   2         62.02         64.16         0.82 o                         
   4   9   2        196.68        193.73         1.95 o                         
   5   9   2         57.41         60.22         1.19 o                         
  -6  10   2        205.46        203.21         2.38 o                         
  -5  10   2        188.18        183.41         1.89 o                         
  -4  10   2         83.90         85.23         1.06 o                         
  -3  10   2        158.82        168.45         1.60 o                         
  -2  10   2         61.51         61.33         0.72 o                         
  -1  10   2        291.78        294.90         2.17 o                         
   0  10   2        301.85        315.44         2.78 o                         
   1  10   2        241.92        231.58         1.93 o                         
   2  10   2        265.52        277.59         2.12 o                         
   3  10   2         41.02         41.02         0.67 o                         
   4  10   2         72.19         75.68         1.04 o                         
   5  10   2         65.12         63.63         1.15 o                         
  -6  11   2         66.24         70.30         1.61 o                         
  -5  11   2         66.92         70.01         1.18 o                         
  -4  11   2         71.45         74.18         1.00 o                         
  -3  11   2        197.31        191.20         1.73 o                         
  -2  11   2          5.47          3.93         0.24 o                         
  -1  11   2        372.54        364.79         2.51 o                         
   0  11   2       1206.08       1207.83         8.27 o                         
   1  11   2         30.52         28.21         0.59 o                         
   2  11   2        130.79        119.71         2.29 o                         
   3  11   2         99.22         99.85         1.11 o                         
   4  11   2          4.99          4.89         0.43 o                         
   5  11   2          7.57          7.74         0.67 o                         
  -6  12   2         23.85         23.94         1.26 o                         
  -5  12   2         82.37         84.74         1.30 o                         
  -4  12   2         13.63         15.30         0.51 o                         
  -3  12   2         43.63         51.07         0.76 o                         
  -2  12   2        166.54        176.45         3.43 o                         
  -1  12   2        105.55        108.15         1.34 o                         
   0  12   2        192.64        196.27         1.64 o                         
   1  12   2        645.54        612.89         5.06 o                         
   2  12   2         14.34         14.18         0.45 o                         
   3  12   2          0.75          0.98         0.25 o                         
   4  12   2         64.78         68.59         1.24 o                         
  -6  13   2         84.14         80.42         2.05 o                         
  -5  13   2         82.73         80.31         1.63 o                         
  -4  13   2        153.55        152.17         1.59 o                         
  -3  13   2         45.94         40.64         0.70 o                         
  -2  13   2         90.03         94.68         1.09 o                         
  -1  13   2         59.08         53.56         0.72 o                         
   0  13   2        424.45        423.32         4.11 o                         
   1  13   2        266.56        265.96         2.51 o                         
   2  13   2         25.89         25.13         0.87 o                         
   3  13   2         65.58         61.65         0.97 o                         
   4  13   2          0.05          0.22         0.31 o                         
  -5  14   2        170.24        174.15         2.38 o                         
  -4  14   2         20.87         21.01         0.62 o                         
  -3  14   2         68.12         71.99         1.63 o                         
  -2  14   2         85.21         83.07         1.02 o                         
  -1  14   2        150.26        152.94         1.44 o                         
   0  14   2          0.88          1.56         0.23 o                         
   1  14   2         83.30         82.57         1.29 o                         
   2  14   2        149.22        144.39         1.53 o                         
   3  14   2          7.41          6.23         0.40 o                         
   4  14   2         47.28         48.71         1.16 o                         
  -5  15   2         11.49         10.89         2.23 o                         
  -4  15   2        126.14        128.70         1.98 o                         
  -3  15   2          6.20          6.86         0.93 o                         
  -2  15   2         70.90         73.49         0.97 o                         
  -1  15   2        497.15        497.16         3.77 o                         
   0  15   2        180.37        172.31         1.77 o                         
   1  15   2         38.57         41.07         0.77 o                         
   2  15   2         20.15         21.49         0.59 o                         
   3  15   2        100.82        105.07         1.62 o                         
   4  15   2         26.85         26.75         0.86 o                         
  -5  16   2        184.17        183.04         3.21 o                         
  -4  16   2         13.98         15.22         0.79 o                         
  -3  16   2         78.07         80.20         1.27 o                         
  -2  16   2        139.55        137.50         1.97 o                         
  -1  16   2        109.09        109.40         1.35 o                         
   0  16   2         26.90         24.51         0.73 o                         
   1  16   2        148.29        144.35         1.64 o                         
   2  16   2        310.68        307.91         2.70 o                         
   3  16   2         44.92         45.41         1.22 o                         
   4  16   2         92.16         91.34         2.20 o                         
  -5  17   2         30.38         36.12         1.48 o                         
  -4  17   2        145.02        146.36         2.71 o                         
  -3  17   2         56.84         54.12         1.06 o                         
  -2  17   2         11.08         12.22         0.56 o                         
  -1  17   2        303.32        304.78         2.96 o                         
   0  17   2        339.27        326.82         3.53 o                         
   1  17   2        271.19        274.27         2.68 o                         
   2  17   2         45.60         47.46         0.84 o                         
   3  17   2         63.77         66.82         1.21 o                         
   4  17   2          8.81         10.96         1.00 o                         
  -5  18   2         26.20         26.71         1.12 o                         
  -4  18   2         40.89         39.06         1.20 o                         
  -3  18   2        102.01         94.82         1.45 o                         
  -2  18   2        249.51        245.66         2.53 o                         
  -1  18   2         91.80         92.37         1.92 o                         
   0  18   2        141.41        138.43         2.26 o                         
   1  18   2         81.81         80.79         1.42 o                         
   2  18   2         42.68         43.48         0.92 o                         
   3  18   2          2.02          2.62         0.40 o                         
  -4  19   2         37.09         35.29         1.19 o                         
  -3  19   2          6.58          6.80         0.53 o                         
  -2  19   2         15.12         16.00         1.20 o                         
  -1  19   2        262.76        255.53         6.14 o                         
   0  19   2         96.29         96.52         2.01 o                         
   1  19   2         36.09         36.18         0.97 o                         
   2  19   2         27.23         28.15         0.80 o                         
   3  19   2         41.29         41.72         1.18 o                         
  -4  20   2         35.13         35.02         1.21 o                         
  -3  20   2         23.74         25.25         0.85 o                         
  -2  20   2        137.59        131.86         2.02 o                         
  -1  20   2         34.88         38.07         3.45 o                         
   0  20   2          0.26          0.69         0.49 o                         
   1  20   2         45.10         43.41         1.41 o                         
   2  20   2         33.73         33.48         1.02 o                         
   3  20   2         22.94         21.82         1.05 o                         
  -4  21   2         18.25         18.81         1.00 o                         
  -3  21   2         90.15         89.04         1.76 o                         
  -2  21   2         74.65         72.21         1.82 o                         
  -1  21   2        143.98        144.32         2.64 o                         
   0  21   2        165.60        160.85         2.80 o                         
   1  21   2         10.21          9.38         0.82 o                         
   2  21   2         13.93         12.29         0.93 o                         
  -3  22   2         45.11         47.42         1.33 o                         
  -2  22   2        285.83        281.80         4.26 o                         
  -1  22   2          0.37          2.70         0.89 o                         
   0  22   2         14.42         18.35         1.04 o                         
   1  22   2        118.45        119.12         2.47 o                         
   2  22   2         49.02         49.99         1.65 o                         
  -3  23   2        152.50        149.30         3.68 o                         
  -2  23   2         20.84         23.53         1.23 o                         
  -1  23   2         48.58         48.26         1.57 o                         
   0  23   2        153.34        148.79         2.78 o                         
   1  23   2         40.67         41.65         1.51 o                         
  -2  24   2         45.45         46.67         1.71 o                         
  -1  24   2         38.67         41.73         1.52 o                         
   1  24   2         34.87         35.99         1.45 o                         
  -1  25   2         39.35         44.67         1.60 o                         
   0  25   2         33.47         33.47         1.42 o                         
  -1 -24   3          7.01          8.58         0.47 o                         
  -2 -23   3         16.32         18.30         0.75 o                         
  -1 -23   3        186.04        186.16         1.96 o                         
   0 -23   3         39.08         39.46         0.90 o                         
  -3 -22   3        113.36        111.49         1.62 o                         
  -2 -22   3          4.57          4.71         0.50 o                         
  -1 -22   3          6.36          7.30         0.44 o                         
   0 -22   3        141.07        139.42         1.63 o                         
   1 -22   3         35.97         36.45         0.99 o                         
  -3 -21   3          8.21         10.59         0.57 o                         
  -2 -21   3         79.17         81.16         1.32 o                         
  -1 -21   3         36.23         38.24         0.78 o                         
   0 -21   3         35.25         34.92         0.70 o                         
   1 -21   3         86.26         86.76         1.24 o                         
  -4 -20   3         67.07         68.26         1.46 o                         
  -3 -20   3          3.86          4.03         0.38 o                         
  -2 -20   3         55.90         53.61         1.05 o                         
  -1 -20   3         96.89         96.03         1.23 o                         
   0 -20   3        301.63        297.26         2.41 o                         
   1 -20   3         47.56         48.92         0.92 o                         
   2 -20   3          2.35          1.96         0.36 o                         
  -4 -19   3         28.48         24.31         0.96 o                         
  -3 -19   3         36.69         36.00         0.78 o                         
  -2 -19   3        132.93        132.26         1.55 o                         
  -1 -19   3         71.65         71.76         0.96 o                         
   0 -19   3          7.62          7.51         0.37 o                         
   1 -19   3         56.40         55.51         0.95 o                         
   2 -19   3          5.17          4.76         0.42 o                         
  -4 -18   3         21.36         20.73         0.73 o                         
  -3 -18   3         30.64         28.32         0.64 o                         
  -2 -18   3          1.84          2.25         0.28 o                         
  -1 -18   3         55.80         55.85         0.83 o                         
   0 -18   3         44.93         45.23         0.69 o                         
   1 -18   3         82.66         81.64         1.38 o                         
   2 -18   3          1.03          0.69         0.31 o                         
  -5 -17   3         26.60         26.19         0.85 o                         
  -4 -17   3          7.24          7.30         0.49 o                         
  -3 -17   3          8.62          9.39         0.41 o                         
  -2 -17   3        147.60        152.09         1.33 o                         
  -1 -17   3        570.22        552.15         3.62 o                         
   0 -17   3          3.72          4.56         0.28 o                         
   1 -17   3         67.25         66.48         0.88 o                         
   2 -17   3        311.41        315.52         2.87 o                         
   3 -17   3          7.95          7.34         0.47 o                         
  -5 -16   3         84.12         86.27         1.48 o                         
  -4 -16   3         18.93         17.81         0.60 o                         
  -3 -16   3        159.12        157.26         1.50 o                         
  -2 -16   3         54.91         55.13         0.71 o                         
  -1 -16   3        131.53        129.97         1.12 o                         
   0 -16   3         97.02         95.01         0.92 o                         
   1 -16   3        286.45        284.83         2.17 o                         
   2 -16   3         22.51         22.00         0.58 o                         
   3 -16   3         98.79         97.42         1.24 o                         
  -5 -15   3        208.58        214.36         2.41 o                         
  -4 -15   3         83.90         80.66         1.16 o                         
  -3 -15   3        101.38        100.36         1.01 o                         
  -2 -15   3         80.43         80.28         0.85 o                         
  -1 -15   3          3.65          4.09         0.28 o                         
   0 -15   3        193.74        184.38         1.50 o                         
   1 -15   3          1.21          1.22         0.21 o                         
   2 -15   3        109.51        110.88         1.14 o                         
   3 -15   3         18.06         18.20         0.59 o                         
  -5 -14   3          6.13          6.54         0.47 o                         
  -4 -14   3         36.97         35.28         0.74 o                         
  -3 -14   3         15.96         16.80         0.42 o                         
  -2 -14   3         15.37         14.53         0.45 o                         
  -1 -14   3         89.13         86.98         0.81 o                         
   0 -14   3        184.52        176.04         1.43 o                         
   1 -14   3        122.69        122.02         1.16 o                         
   2 -14   3         21.18         18.97         0.49 o                         
   3 -14   3        224.48        224.52         2.04 o                         
  -6 -13   3         14.32         14.93         0.70 o                         
  -5 -13   3         66.86         69.59         1.03 o                         
  -4 -13   3         11.09         11.47         0.48 o                         
  -3 -13   3         23.02         27.26         0.49 o                         
  -2 -13   3        338.89        324.16         2.23 o                         
  -1 -13   3        173.99        168.96         1.25 o                         
   0 -13   3         42.45         38.84         0.56 o                         
   1 -13   3         51.88         52.43         0.67 o                         
   2 -13   3        148.45        140.75         1.22 o                         
   3 -13   3          4.04          4.86         0.35 o                         
   4 -13   3          0.55          0.86         0.36 o                         
  -6 -12   3        194.38        200.32         2.38 o                         
  -5 -12   3         57.95         58.85         0.89 o                         
  -4 -12   3        102.71        104.56         1.15 o                         
  -3 -12   3        284.80        288.15         2.04 o                         
  -2 -12   3         44.75         44.25         0.57 o                         
  -1 -12   3         53.16         53.05         0.59 o                         
   0 -12   3        190.71        176.83         1.29 o                         
   1 -12   3         59.51         58.17         0.70 o                         
   2 -12   3         11.70         12.37         0.38 o                         
   3 -12   3         53.87         53.71         0.85 o                         
   4 -12   3        173.30        171.73         2.15 o                         
  -6 -11   3          9.61         12.38         0.81 o                         
  -5 -11   3         36.65         35.92         0.70 o                         
  -4 -11   3        108.71        111.56         1.18 o                         
  -3 -11   3         66.94         65.32         0.67 o                         
  -2 -11   3        163.67        167.53         1.20 o                         
  -1 -11   3        694.16        674.30         3.87 o                         
   0 -11   3          8.04          9.35         0.29 o                         
   1 -11   3        188.08        170.35         1.25 o                         
   2 -11   3        136.27        139.18         1.17 o                         
   3 -11   3         91.29         89.87         1.03 o                         
   4 -11   3         16.91         16.92         0.71 o                         
  -6 -10   3         26.14         23.47         1.00 o                         
  -5 -10   3         11.63         11.08         0.46 o                         
  -4 -10   3         67.28         69.65         0.87 o                         
  -3 -10   3        142.45        136.98         1.06 o                         
  -2 -10   3        445.91        443.61         5.48 o                         
  -1 -10   3        140.11        135.67         1.02 o                         
   0 -10   3        548.55        529.77         3.12 o                         
   1 -10   3         91.16         88.21         0.85 o                         
   2 -10   3        148.07        142.47         1.25 o                         
   3 -10   3        112.42        111.20         1.06 o                         
   4 -10   3        294.45        299.07         3.10 o                         
  -6  -9   3         50.85         50.72         1.13 o                         
  -5  -9   3         83.63         85.12         0.95 o                         
  -4  -9   3        162.91        161.92         1.47 o                         
  -3  -9   3        219.83        207.75         1.46 o                         
  -2  -9   3        240.62        229.62         1.32 o                         
  -1  -9   3        125.09        117.74         0.91 o                         
   0  -9   3        106.23        109.99         1.00 o                         
   1  -9   3         71.21         72.39         0.69 o                         
   2  -9   3          4.78          4.29         0.25 o                         
   3  -9   3        181.40        175.22         1.40 o                         
   4  -9   3         19.35         17.63         0.73 o                         
  -6  -8   3         19.37         18.90         0.76 o                         
  -5  -8   3         36.43         37.79         0.63 o                         
  -4  -8   3        148.16        144.06         1.23 o                         
  -3  -8   3         55.41         59.91         0.60 o                         
  -2  -8   3        219.11        210.92         1.23 o                         
  -1  -8   3         25.27         23.39         0.33 o                         
   0  -8   3        112.96        119.30         0.92 o                         
   1  -8   3         98.55         83.50         0.74 o                         
   2  -8   3         13.62         15.83         0.36 o                         
   3  -8   3         55.41         58.84         0.70 o                         
   4  -8   3         66.88         71.31         1.21 o                         
  -6  -7   3        102.37        100.16         2.07 o                         
  -5  -7   3         89.04         86.98         0.97 o                         
  -4  -7   3         34.90         37.17         0.55 o                         
  -3  -7   3          9.05          9.71         0.27 o                         
  -2  -7   3        134.71        119.61         0.78 o                         
  -1  -7   3        611.93        599.82         3.22 o                         
   0  -7   3        169.63        179.90         1.22 o                         
   1  -7   3        249.34        243.12         1.42 o                         
   2  -7   3        412.29        370.45         2.33 o                         
   3  -7   3         48.67         52.63         0.61 o                         
   4  -7   3         26.74         25.98         0.83 o                         
  -6  -6   3         85.14         86.02         1.44 o                         
  -5  -6   3          4.95          5.23         0.32 o                         
  -4  -6   3        265.04        260.60         1.88 o                         
  -3  -6   3        707.87        699.17         3.72 o                         
  -2  -6   3        298.97        297.62         1.72 o                         
  -1  -6   3         76.44         78.45         0.66 o                         
   0  -6   3        419.32        419.28         3.36 o                         
   1  -6   3        131.41        123.06         0.84 o                         
   2  -6   3          2.46          2.90         0.17 o                         
   3  -6   3        198.97        198.96         1.82 o                         
   4  -6   3        281.78        275.97         3.40 o                         
  -6  -5   3         19.53         16.56         0.72 o                         
  -5  -5   3        135.90        133.81         1.34 o                         
  -4  -5   3        172.48        174.00         1.37 o                         
  -3  -5   3        270.97        289.85         1.70 o                         
  -2  -5   3        102.77         96.49         0.70 o                         
  -1  -5   3        348.39        333.97         2.15 o                         
   0  -5   3        154.78        158.39         1.01 o                         
   1  -5   3        110.55         98.77         0.67 o                         
   2  -5   3        117.75        118.46         0.80 o                         
   3  -5   3        117.72        119.55         0.87 o                         
   4  -5   3         55.31         56.13         0.95 o                         
  -6  -4   3         43.19         43.58         1.03 o                         
  -5  -4   3        113.25        118.13         1.24 o                         
  -4  -4   3        129.48        126.67         1.11 o                         
  -3  -4   3        433.69        415.03         2.31 o                         
  -2  -4   3        581.81        611.59         3.23 o                         
  -1  -4   3        607.43        647.78         3.64 o                         
   0  -4   3        595.35        600.80         5.04 o                         
   1  -4   3          6.47          6.72         0.18 o                         
   2  -4   3        193.80        191.94         1.13 o                         
   3  -4   3         81.98         81.28         0.70 o                         
   4  -4   3         48.79         48.94         0.78 o                         
  -6  -3   3        134.63        128.60         2.05 o                         
  -5  -3   3        155.70        150.16         1.63 o                         
  -4  -3   3         66.43         62.66         0.69 o                         
  -3  -3   3        230.50        228.03         1.37 o                         
  -2  -3   3        219.89        197.54         1.19 o                         
  -1  -3   3          8.42          8.40         0.22 o                         
   0  -3   3          6.43          5.34         0.19 o                         
   1  -3   3        390.78        391.13         2.11 o                         
   2  -3   3         51.59         51.65         0.47 o                         
   3  -3   3        106.51        101.05         0.84 o                         
   4  -3   3          9.90         10.48         0.42 o                         
  -6  -2   3         26.98         25.87         0.72 o                         
  -5  -2   3          1.27          1.84         0.26 o                         
  -4  -2   3        423.32        406.52         2.92 o                         
  -3  -2   3        298.59        299.82         1.73 o                         
  -2  -2   3        380.84        407.29         2.23 o                         
  -1  -2   3        187.23        194.29         1.60 o                         
   0  -2   3        314.92        322.34         1.82 o                         
   1  -2   3         95.47         93.20         0.66 o                         
   2  -2   3         25.45         24.84         0.33 o                         
   3  -2   3         30.88         33.27         0.48 o                         
   4  -2   3         13.53         14.12         0.49 o                         
  -6  -1   3         37.80         35.87         0.86 o                         
  -5  -1   3        390.64        367.23         2.80 o                         
  -4  -1   3        162.45        175.03         1.46 o                         
  -3  -1   3        102.56        112.45         0.79 o                         
  -2  -1   3        208.01        216.15         1.28 o                         
  -1  -1   3        115.98        121.06         0.79 o                         
   0  -1   3         59.21         61.05         0.53 o                         
   1  -1   3         70.55         69.88         0.54 o                         
   2  -1   3        913.37        888.80         4.24 o                         
   3  -1   3         10.64         10.09         0.32 o                         
   4  -1   3         15.46         15.74         0.49 o                         
  -6   0   3         39.97         38.44         0.84 o                         
  -5   0   3          0.88          1.14         0.28 o                         
  -4   0   3        668.32        643.25         4.00 o                         
  -3   0   3        689.99        730.99         3.85 o                         
  -2   0   3         73.58         71.81         0.56 o                         
  -1   0   3          5.67          7.01         0.21 o                         
   0   0   3        299.85        309.13         2.12 o                         
   1   0   3        965.58        932.55         4.37 o                         
   2   0   3        154.18        153.27         0.99 o                         
   3   0   3        133.78        131.97         1.08 o                         
   4   0   3        103.73        101.71         1.15 o                         
   5   0   3          5.61          6.22         1.03 o                         
  -6   1   3         35.86         33.76         0.88 o                         
  -5   1   3        399.27        374.82         2.85 o                         
  -4   1   3        162.14        175.42         1.36 o                         
  -3   1   3        103.15        113.68         1.11 o                         
  -2   1   3        214.57        225.43         1.33 o                         
  -1   1   3        112.52        115.06         0.81 o                         
   0   1   3         57.70         59.34         0.60 o                         
   1   1   3         67.18         65.99         0.53 o                         
   2   1   3        925.39        902.15         4.75 o                         
   3   1   3         12.18         12.08         0.34 o                         
   4   1   3         16.15         16.50         0.50 o                         
  -6   2   3         28.55         28.37         0.72 o                         
  -5   2   3          1.18          1.16         0.24 o                         
  -4   2   3        416.28        397.80         2.62 o                         
  -3   2   3        303.11        309.99         1.77 o                         
  -2   2   3        383.27        410.94         2.38 o                         
  -1   2   3        183.51        190.31         1.21 o                         
   0   2   3        327.88        335.92         2.77 o                         
   1   2   3         97.31         95.31         0.75 o                         
   2   2   3         25.44         26.45         0.38 o                         
   3   2   3         30.34         31.10         0.49 o                         
   4   2   3         12.01         12.82         0.46 o                         
  -6   3   3        134.35        128.57         1.73 o                         
  -5   3   3        157.03        148.62         1.43 o                         
  -4   3   3         62.70         58.86         0.74 o                         
  -3   3   3        228.98        223.91         1.56 o                         
  -2   3   3        215.45        193.29         1.43 o                         
  -1   3   3          6.95          6.48         0.20 o                         
   0   3   3          6.04          5.50         0.18 o                         
   1   3   3        391.44        388.94         2.31 o                         
   2   3   3         52.07         52.25         0.57 o                         
   3   3   3        105.75        101.59         1.07 o                         
   4   3   3          9.35          9.90         0.40 o                         
  -6   4   3         46.36         47.57         1.02 o                         
  -5   4   3        113.03        118.22         1.24 o                         
  -4   4   3        134.64        129.65         1.21 o                         
  -3   4   3        429.02        405.87         2.58 o                         
  -2   4   3        577.70        613.18         3.69 o                         
  -1   4   3        614.11        663.52         3.96 o                         
   0   4   3        587.92        586.27         3.31 o                         
   1   4   3          7.09          7.19         0.27 o                         
   2   4   3        193.57        190.63         1.35 o                         
   3   4   3         81.80         80.59         0.90 o                         
   4   4   3         47.35         48.98         0.80 o                         
  -6   5   3         20.82         20.16         0.74 o                         
  -5   5   3        131.71        130.76         1.88 o                         
  -4   5   3        171.11        174.15         1.94 o                         
  -3   5   3        270.15        290.91         1.95 o                         
  -2   5   3        102.38         96.38         0.80 o                         
  -1   5   3        346.23        336.93         2.14 o                         
   0   5   3        151.95        156.80         1.14 o                         
   1   5   3        115.16        102.91         1.01 o                         
   2   5   3        114.20        112.74         1.09 o                         
   3   5   3        119.38        120.20         1.11 o                         
   4   5   3         54.28         54.72         1.18 o                         
  -6   6   3         84.67         83.96         1.37 o                         
  -5   6   3          5.23          5.38         0.37 o                         
  -4   6   3        259.72        256.53         2.01 o                         
  -3   6   3        701.63        694.74         4.21 o                         
  -2   6   3        305.71        309.14         2.02 o                         
  -1   6   3         77.11         82.44         0.82 o                         
   0   6   3        423.59        423.51         2.65 o                         
   1   6   3        134.93        127.31         1.24 o                         
   2   6   3          2.41          3.43         0.30 o                         
   3   6   3        193.25        189.80         1.67 o                         
   4   6   3        280.15        271.74         4.48 o                         
  -6   7   3        101.47         97.57         1.48 o                         
  -5   7   3         93.08         91.31         1.23 o                         
  -4   7   3         35.61         38.21         0.80 o                         
  -3   7   3          9.28         10.04         0.41 o                         
  -2   7   3        134.94        120.86         0.95 o                         
  -1   7   3        608.95        603.75         3.66 o                         
   0   7   3        166.85        177.05         1.54 o                         
   1   7   3        247.86        243.07         2.04 o                         
   2   7   3        423.48        376.53         2.76 o                         
   3   7   3         49.44         52.70         0.77 o                         
   4   7   3         26.73         27.40         0.81 o                         
  -6   8   3         18.32         17.06         0.82 o                         
  -5   8   3         36.64         37.61         0.78 o                         
  -4   8   3        148.51        144.01         1.48 o                         
  -3   8   3         58.13         62.68         0.79 o                         
  -2   8   3        215.23        211.16         1.48 o                         
  -1   8   3         26.42         24.39         0.37 o                         
   0   8   3        120.39        127.10         1.21 o                         
   1   8   3        103.79         90.09         1.47 o                         
   2   8   3         13.50         14.61         0.41 o                         
   3   8   3         53.17         55.77         0.89 o                         
   4   8   3         68.20         71.89         1.26 o                         
  -6   9   3         50.43         49.18         1.38 o                         
  -5   9   3         82.82         86.08         1.19 o                         
  -4   9   3        163.21        157.45         1.84 o                         
  -3   9   3        220.58        206.85         1.84 o                         
  -2   9   3        232.08        225.63         1.57 o                         
  -1   9   3        117.62        111.87         0.92 o                         
   0   9   3        107.10        113.69         1.14 o                         
   1   9   3         74.34         75.03         1.14 o                         
   2   9   3          6.13          5.11         0.29 o                         
   3   9   3        179.75        172.03         1.78 o                         
   4   9   3         19.28         19.07         0.73 o                         
  -6  10   3         28.70         26.77         1.19 o                         
  -5  10   3         11.89         11.82         0.72 o                         
  -4  10   3         70.51         72.93         1.18 o                         
  -3  10   3        139.04        140.53         2.43 o                         
  -2  10   3        439.27        436.35         3.03 o                         
  -1  10   3        139.31        138.16         1.16 o                         
   0  10   3        547.46        530.80         3.95 o                         
   1  10   3         93.70         90.36         1.04 o                         
   2  10   3        148.15        144.78         1.52 o                         
   3  10   3        113.82        114.23         1.38 o                         
   4  10   3        286.61        290.17         3.09 o                         
  -6  11   3          9.19          8.69         0.74 o                         
  -5  11   3         34.82         34.22         1.07 o                         
  -4  11   3        111.59        111.86         1.52 o                         
  -3  11   3         67.32         65.23         1.05 o                         
  -2  11   3        165.85        173.88         1.47 o                         
  -1  11   3        687.51        680.88         5.25 o                         
   0  11   3          8.14         10.00         0.38 o                         
   1  11   3        193.27        173.16         1.85 o                         
   2  11   3        136.52        140.65         1.51 o                         
   3  11   3         94.48         89.86         1.21 o                         
   4  11   3         17.30         19.22         0.87 o                         
  -6  12   3        194.03        192.07         3.67 o                         
  -5  12   3         58.25         57.02         1.40 o                         
  -4  12   3         98.49        100.91         2.08 o                         
  -3  12   3        286.66        293.78         3.23 o                         
  -2  12   3         45.00         44.71         1.02 o                         
  -1  12   3         51.43         53.93         0.85 o                         
   0  12   3        198.76        187.27         1.93 o                         
   1  12   3         61.74         61.25         1.22 o                         
   2  12   3         11.64         12.64         0.49 o                         
   3  12   3         53.27         52.54         1.05 o                         
   4  12   3        171.83        172.27         2.20 o                         
  -6  13   3         13.54         14.19         0.90 o                         
  -5  13   3         65.82         66.81         1.58 o                         
  -4  13   3         12.31         13.76         0.63 o                         
  -3  13   3         22.94         26.67         0.74 o                         
  -2  13   3        335.13        320.07         2.64 o                         
  -1  13   3        176.90        178.57         1.85 o                         
   0  13   3         41.61         38.65         1.00 o                         
   1  13   3         51.15         50.71         0.90 o                         
   2  13   3        150.09        144.37         1.58 o                         
   3  13   3          4.32          4.16         0.42 o                         
   4  13   3          0.44          1.47         0.45 o                         
  -5  14   3          6.28          6.25         0.65 o                         
  -4  14   3         36.15         36.52         0.92 o                         
  -3  14   3         17.08         19.76         0.87 o                         
  -2  14   3         14.20         13.92         0.49 o                         
  -1  14   3         91.34         86.62         1.41 o                         
   0  14   3        188.51        183.74         1.94 o                         
   1  14   3        121.60        119.69         1.51 o                         
   2  14   3         21.35         18.80         0.59 o                         
   3  14   3        220.94        220.18         2.50 o                         
  -5  15   3        206.87        212.83         2.90 o                         
  -4  15   3         82.52         76.63         1.31 o                         
  -3  15   3        102.08         99.72         1.42 o                         
  -2  15   3         79.75         80.33         1.43 o                         
  -1  15   3          3.20          4.07         0.43 o                         
   0  15   3        192.60        190.65         2.23 o                         
   1  15   3          1.37          1.66         0.29 o                         
   2  15   3        107.76        112.01         1.54 o                         
   3  15   3         18.65         18.31         0.75 o                         
  -5  16   3         83.83         83.36         2.09 o                         
  -4  16   3         19.82         19.54         1.02 o                         
  -3  16   3        152.22        152.37         4.58 o                         
  -2  16   3         55.62         58.96         1.65 o                         
  -1  16   3        132.30        129.31         1.86 o                         
   0  16   3         92.42         91.78         1.29 o                         
   1  16   3        286.71        294.62         6.45 o                         
   2  16   3         22.74         22.58         0.73 o                         
   3  16   3         98.60         97.34         1.53 o                         
  -5  17   3         25.70         22.98         2.00 o                         
  -4  17   3          7.29          6.82         1.08 o                         
  -3  17   3          8.44          9.51         0.74 o                         
  -2  17   3        149.92        150.78         2.12 o                         
  -1  17   3        571.47        567.32         5.74 o                         
   0  17   3          4.08          4.65         0.47 o                         
   1  17   3         67.94         67.12         1.11 o                         
   2  17   3        310.75        318.43         3.30 o                         
   3  17   3          9.08          7.87         0.56 o                         
  -4  18   3         20.19         20.59         0.98 o                         
  -3  18   3         32.31         27.93         1.30 o                         
  -2  18   3          1.99          2.24         0.44 o                         
  -1  18   3         56.62         58.96         1.88 o                         
   0  18   3         47.34         46.57         1.10 o                         
   1  18   3         84.36         84.22         1.30 o                         
   2  18   3          1.02          1.10         0.35 o                         
  -4  19   3         26.42         26.12         1.41 o                         
  -3  19   3         35.98         35.14         1.77 o                         
  -2  19   3        133.44        130.60         2.52 o                         
  -1  19   3         73.94         78.98         1.45 o                         
   0  19   3          7.93          8.21         0.59 o                         
   1  19   3         53.60         52.88         1.25 o                         
   2  19   3          6.16          5.91         0.59 o                         
  -4  20   3         63.78         62.77         1.93 o                         
  -3  20   3          3.90          3.42         0.72 o                         
  -2  20   3         56.45         53.30         1.65 o                         
  -1  20   3         97.88         98.78         2.74 o                         
   0  20   3        302.21        300.43         3.55 o                         
   1  20   3         43.96         45.52         1.20 o                         
   2  20   3          2.28          3.15         0.43 o                         
  -3  21   3          8.35         10.21         0.97 o                         
  -2  21   3         82.50         88.38         2.23 o                         
  -1  21   3         35.77         37.61         1.41 o                         
   0  21   3         35.02         34.64         1.34 o                         
   1  21   3         85.91         85.47         1.65 o                         
  -3  22   3        110.85        105.57         2.44 o                         
  -2  22   3          5.27          6.11         0.94 o                         
  -1  22   3          6.84          7.60         0.82 o                         
   0  22   3        137.55        138.89         2.74 o                         
   1  22   3         36.62         38.27         1.48 o                         
  -2  23   3         16.21         17.65         1.15 o                         
  -1  23   3        187.89        184.43         3.29 o                         
   0  23   3         40.01         42.18         1.54 o                         
  -1  24   3          6.43          6.40         1.31 o                         
  -1 -22   4        136.73        137.62         1.65 o                         
  -3 -21   4        101.71        106.01         1.60 o                         
  -2 -21   4         46.18         47.01         1.06 o                         
  -1 -21   4         33.22         32.92         0.79 o                         
   0 -21   4        201.70        199.12         2.21 o                         
  -3 -20   4          7.85          6.67         0.49 o                         
  -2 -20   4          3.81          3.40         0.42 o                         
  -1 -20   4         52.56         51.39         0.93 o                         
   0 -20   4          3.86          4.23         0.39 o                         
   1 -20   4          1.03          0.69         0.33 o                         
  -4 -19   4         17.17         19.24         0.90 o                         
  -3 -19   4         45.64         46.89         0.91 o                         
  -2 -19   4        165.24        163.28         1.74 o                         
  -1 -19   4         26.48         26.43         0.69 o                         
   0 -19   4         23.39         24.37         0.67 o                         
   1 -19   4         63.11         64.75         1.10 o                         
  -4 -18   4        158.51        154.67         2.29 o                         
  -3 -18   4         76.94         73.85         1.11 o                         
  -2 -18   4        132.60        132.07         1.50 o                         
  -1 -18   4         55.70         55.73         0.93 o                         
   0 -18   4         61.80         59.73         0.89 o                         
   1 -18   4         48.07         48.78         0.87 o                         
  -4 -17   4          2.50          2.67         0.50 o                         
  -3 -17   4         39.52         41.46         0.82 o                         
  -2 -17   4        222.80        217.14         1.99 o                         
  -1 -17   4         98.20         98.45         1.23 o                         
   0 -17   4         12.55         12.81         0.47 o                         
   1 -17   4        180.60        179.25         1.75 o                         
   2 -17   4         23.62         22.78         0.76 o                         
  -5 -16   4         65.93         63.98         1.80 o                         
  -4 -16   4         42.23         37.58         1.08 o                         
  -3 -16   4        100.97         99.38         1.25 o                         
  -2 -16   4          5.48          6.71         0.33 o                         
  -1 -16   4        108.81        107.65         1.29 o                         
   0 -16   4        150.32        151.83         1.47 o                         
   1 -16   4         10.11         10.65         0.46 o                         
   2 -16   4        247.80        252.22         2.70 o                         
  -5 -15   4         11.93         13.32         0.75 o                         
  -4 -15   4         10.70         10.93         1.14 o                         
  -3 -15   4        313.84        311.23         2.51 o                         
  -2 -15   4         80.30         82.87         0.93 o                         
  -1 -15   4         28.05         26.85         0.50 o                         
   0 -15   4         37.87         38.51         0.64 o                         
   1 -15   4        176.32        180.50         1.87 o                         
   2 -15   4          6.77          8.17         0.45 o                         
  -5 -14   4        113.85        111.40         1.60 o                         
  -4 -14   4          4.66          4.72         0.51 o                         
  -3 -14   4         17.86         17.73         0.54 o                         
  -2 -14   4         80.60         78.40         0.88 o                         
  -1 -14   4         71.02         70.18         0.94 o                         
   0 -14   4          9.70          8.22         0.35 o                         
   1 -14   4         12.51         12.84         0.60 o                         
   2 -14   4        226.48        229.72         2.08 o                         
  -5 -13   4        161.09        163.25         2.60 o                         
  -4 -13   4         45.60         47.62         1.11 o                         
  -3 -13   4        135.20        130.98         1.32 o                         
  -2 -13   4        171.32        165.53         1.39 o                         
  -1 -13   4        177.79        173.90         1.34 o                         
   0 -13   4         19.58         18.89         0.43 o                         
   1 -13   4         39.16         38.25         0.71 o                         
   2 -13   4         96.74         95.35         1.17 o                         
   3 -13   4         23.93         26.19         0.83 o                         
  -5 -12   4         15.37         14.18         0.62 o                         
  -4 -12   4        447.74        432.08         4.01 o                         
  -3 -12   4         93.88         94.32         0.96 o                         
  -2 -12   4        125.96        125.18         1.14 o                         
  -1 -12   4         66.79         64.82         0.72 o                         
   0 -12   4        122.23        113.57         1.01 o                         
   1 -12   4         36.01         35.04         0.60 o                         
   2 -12   4         53.07         53.22         0.92 o                         
   3 -12   4        320.94        325.31         2.73 o                         
  -6 -11   4         40.42         39.24         1.00 o                         
  -5 -11   4         53.52         58.12         0.96 o                         
  -4 -11   4         47.67         50.32         0.86 o                         
  -3 -11   4         86.31         83.89         0.87 o                         
  -2 -11   4        698.74        674.96         4.24 o                         
  -1 -11   4        141.09        137.07         1.11 o                         
   0 -11   4          9.92         10.53         0.34 o                         
   1 -11   4        169.10        160.95         1.29 o                         
   2 -11   4        168.98        166.49         1.62 o                         
   3 -11   4        124.83        124.91         1.42 o                         
  -6 -10   4         30.54         30.35         0.89 o                         
  -5 -10   4          7.65          6.51         0.41 o                         
  -4 -10   4        108.45        113.43         1.20 o                         
  -3 -10   4         53.06         51.87         0.93 o                         
  -2 -10   4          7.03          7.13         0.27 o                         
  -1 -10   4        125.47        117.25         0.99 o                         
   0 -10   4        142.27        140.51         1.14 o                         
   1 -10   4         27.71         26.94         0.62 o                         
   2 -10   4         49.44         52.14         0.81 o                         
   3 -10   4        123.48        128.55         1.40 o                         
  -6  -9   4         29.26         28.84         1.35 o                         
  -5  -9   4         69.77         73.01         1.04 o                         
  -4  -9   4         14.11         12.34         0.44 o                         
  -3  -9   4        280.49        271.27         2.06 o                         
  -2  -9   4        165.16        155.56         1.18 o                         
  -1  -9   4         30.46         31.69         0.47 o                         
   0  -9   4        231.33        231.96         1.84 o                         
   1  -9   4         44.80         44.61         0.69 o                         
   2  -9   4          6.39          6.11         0.37 o                         
   3  -9   4         39.90         42.41         0.77 o                         
  -6  -8   4         24.85         26.75         1.81 o                         
  -5  -8   4        339.99        332.88         2.86 o                         
  -4  -8   4          7.32          7.69         0.37 o                         
  -3  -8   4         41.69         40.70         0.58 o                         
  -2  -8   4        152.21        150.27         1.07 o                         
  -1  -8   4        377.46        359.98         2.26 o                         
   0  -8   4        329.03        302.12         1.99 o                         
   1  -8   4          5.73          5.87         0.28 o                         
   2  -8   4        143.39        143.83         1.22 o                         
   3  -8   4         44.17         45.07         0.78 o                         
  -6  -7   4         41.46         42.89         1.25 o                         
  -5  -7   4        158.33        162.76         2.18 o                         
  -4  -7   4        110.03        105.36         1.11 o                         
  -3  -7   4        124.00        122.08         0.98 o                         
  -2  -7   4        261.18        261.53         1.73 o                         
  -1  -7   4        303.63        298.08         1.82 o                         
   0  -7   4         78.60         78.97         0.83 o                         
   1  -7   4         43.64         42.29         0.57 o                         
   2  -7   4          2.82          2.88         0.24 o                         
   3  -7   4          6.15          6.70         0.53 o                         
  -6  -6   4          1.33          1.66         0.49 o                         
  -5  -6   4         10.58          9.50         0.46 o                         
  -4  -6   4        389.90        383.91         2.84 o                         
  -3  -6   4        152.20        159.00         1.18 o                         
  -2  -6   4        111.05        105.17         0.88 o                         
  -1  -6   4        364.69        369.34         2.29 o                         
   0  -6   4        219.49        200.37         1.34 o                         
   1  -6   4        125.03        120.35         1.00 o                         
   2  -6   4         28.70         29.13         0.54 o                         
   3  -6   4        145.55        148.55         1.50 o                         
  -6  -5   4        189.88        183.04         2.62 o                         
  -5  -5   4         14.02         15.42         0.56 o                         
  -4  -5   4         81.17         79.16         0.92 o                         
  -3  -5   4         75.46         70.10         0.71 o                         
  -2  -5   4        467.37        460.55         2.96 o                         
  -1  -5   4        179.64        166.52         1.21 o                         
   0  -5   4        103.18         99.78         1.03 o                         
   1  -5   4        418.35        397.09         2.35 o                         
   2  -5   4        239.33        242.70         1.62 o                         
   3  -5   4        153.88        153.76         1.49 o                         
   4  -5   4         96.26         95.32         2.33 o                         
  -6  -4   4         17.34         17.38         0.73 o                         
  -5  -4   4         65.92         64.81         0.93 o                         
  -4  -4   4        144.35        141.75         1.32 o                         
  -3  -4   4         49.73         58.29         0.60 o                         
  -2  -4   4         52.96         50.07         0.60 o                         
  -1  -4   4        256.65        238.03         1.59 o                         
   0  -4   4        246.85        242.27         1.63 o                         
   1  -4   4        106.92         98.14         1.01 o                         
   2  -4   4         30.82         31.95         0.50 o                         
   3  -4   4        147.36        148.68         1.34 o                         
   4  -4   4         13.01         12.87         0.63 o                         
  -6  -3   4         74.69         72.43         1.29 o                         
  -5  -3   4         24.47         22.81         0.56 o                         
  -4  -3   4        152.47        161.04         1.32 o                         
  -3  -3   4        738.65        708.56         4.04 o                         
  -2  -3   4          9.69         10.35         0.29 o                         
  -1  -3   4         39.99         34.09         0.46 o                         
   0  -3   4        207.28        201.13         1.40 o                         
   1  -3   4         27.80         27.17         0.44 o                         
   2  -3   4          4.90          5.40         0.25 o                         
   3  -3   4         60.80         60.99         0.79 o                         
   4  -3   4        116.39        116.26         1.46 o                         
  -6  -2   4         16.63         18.48         0.75 o                         
  -5  -2   4        291.53        284.74         2.32 o                         
  -4  -2   4         14.19         16.24         0.45 o                         
  -3  -2   4          0.06          0.25         0.13 o                         
  -2  -2   4         89.95         79.42         0.70 o                         
  -1  -2   4        250.21        224.02         1.61 o                         
   0  -2   4        694.93        674.28         4.40 o                         
   1  -2   4        269.39        263.23         1.77 o                         
   2  -2   4        195.78        188.61         1.41 o                         
   3  -2   4          9.30          9.98         0.38 o                         
   4  -2   4          1.21          1.64         0.32 o                         
  -6  -1   4         77.37         70.92         1.28 o                         
  -5  -1   4         28.21         28.68         0.70 o                         
  -4  -1   4         97.35         94.48         1.02 o                         
  -3  -1   4        145.23        143.26         1.00 o                         
  -2  -1   4        319.96        313.26         1.83 o                         
  -1  -1   4         10.73         10.99         0.31 o                         
   0  -1   4          0.49          0.16         0.15 o                         
   1  -1   4        676.08        650.67         3.80 o                         
   2  -1   4         30.79         30.81         0.47 o                         
   3  -1   4        105.68        103.81         1.17 o                         
   4  -1   4         68.92         68.04         1.10 o                         
  -6   0   4         19.51         18.25         0.73 o                         
  -5   0   4         61.26         59.55         1.06 o                         
  -4   0   4        343.38        350.99         2.61 o                         
  -3   0   4        170.40        179.25         1.18 o                         
  -2   0   4        417.13        371.58         2.19 o                         
  -1   0   4        190.83        188.79         1.29 o                         
   0   0   4        234.14        223.21         1.60 o                         
   1   0   4         20.70         21.49         0.39 o                         
   2   0   4         11.14         11.99         0.34 o                         
   3   0   4          7.86          9.44         0.37 o                         
   4   0   4          2.39          2.58         0.34 o                         
  -6   1   4         78.38         73.30         1.30 o                         
  -5   1   4         28.56         29.26         0.73 o                         
  -4   1   4         97.09         94.77         1.04 o                         
  -3   1   4        138.78        138.01         0.98 o                         
  -2   1   4        324.76        319.66         1.87 o                         
  -1   1   4         10.26         10.65         0.28 o                         
   0   1   4          0.86          1.45         0.16 o                         
   1   1   4        675.36        659.69         4.11 o                         
   2   1   4         30.24         30.44         0.53 o                         
   3   1   4        106.72        107.75         1.10 o                         
   4   1   4         66.07         64.56         1.00 o                         
  -6   2   4         16.44         17.87         1.04 o                         
  -5   2   4        294.04        287.86         2.88 o                         
  -4   2   4         13.85         15.38         0.44 o                         
  -3   2   4          0.01          0.21         0.14 o                         
  -2   2   4         88.45         78.21         0.65 o                         
  -1   2   4        249.66        228.10         1.51 o                         
   0   2   4        705.72        677.80         4.58 o                         
   1   2   4        269.03        261.68         1.88 o                         
   2   2   4        196.26        188.13         1.51 o                         
   3   2   4          9.67         10.20         0.37 o                         
   4   2   4          1.43          1.62         0.30 o                         
  -6   3   4         79.47         78.21         1.17 o                         
  -5   3   4         22.93         21.75         0.63 o                         
  -4   3   4        151.89        159.05         1.43 o                         
  -3   3   4        738.43        710.87         4.07 o                         
  -2   3   4          8.22          8.38         0.28 o                         
  -1   3   4         39.69         33.40         0.48 o                         
   0   3   4        210.92        207.26         1.40 o                         
   1   3   4         28.63         28.07         0.51 o                         
   2   3   4          4.56          5.44         0.29 o                         
   3   3   4         60.06         61.26         0.80 o                         
   4   3   4        115.88        114.24         1.34 o                         
  -6   4   4         17.52         17.00         0.78 o                         
  -5   4   4         68.30         68.16         1.04 o                         
  -4   4   4        137.96        133.90         1.27 o                         
  -3   4   4         51.25         59.90         0.75 o                         
  -2   4   4         52.81         49.62         0.79 o                         
  -1   4   4        256.34        239.72         1.56 o                         
   0   4   4        238.78        237.54         1.69 o                         
   1   4   4        106.72         98.74         1.01 o                         
   2   4   4         29.51         30.89         0.55 o                         
   3   4   4        140.94        143.10         1.60 o                         
   4   4   4         13.81         13.47         0.53 o                         
  -6   5   4        193.16        185.16         2.65 o                         
  -5   5   4         12.77         14.09         0.62 o                         
  -4   5   4         80.97         78.34         0.94 o                         
  -3   5   4         72.48         67.87         0.80 o                         
  -2   5   4        458.99        460.25         2.93 o                         
  -1   5   4        179.38        168.45         1.27 o                         
   0   5   4        102.97         99.74         0.97 o                         
   1   5   4        422.55        410.20         4.14 o                         
   2   5   4        237.45        246.39         2.02 o                         
   3   5   4        152.90        151.16         1.51 o                         
   4   5   4         99.53         97.15         1.49 o                         
  -6   6   4          1.29          1.25         0.50 o                         
  -5   6   4         10.74          9.64         0.76 o                         
  -4   6   4        394.23        387.71         3.18 o                         
  -3   6   4        155.28        160.75         1.41 o                         
  -2   6   4        113.57        109.10         0.95 o                         
  -1   6   4        368.25        374.94         2.45 o                         
   0   6   4        220.07        202.01         1.63 o                         
   1   6   4        125.30        121.04         1.17 o                         
   2   6   4         27.01         27.85         0.56 o                         
   3   6   4        147.30        150.41         1.52 o                         
  -6   7   4         39.52         40.09         1.22 o                         
  -5   7   4        162.84        164.62         2.06 o                         
  -4   7   4        110.04        107.22         1.26 o                         
  -3   7   4        117.27        118.21         1.24 o                         
  -2   7   4        267.57        270.15         1.88 o                         
  -1   7   4        301.11        300.83         2.23 o                         
   0   7   4         77.95         78.31         0.86 o                         
   1   7   4         46.05         43.96         0.66 o                         
   2   7   4          3.19          3.74         0.27 o                         
   3   7   4          6.47          6.70         0.43 o                         
  -6   8   4         24.70         26.40         1.16 o                         
  -5   8   4        340.63        328.56         3.82 o                         
  -4   8   4          6.89          7.07         0.47 o                         
  -3   8   4         40.60         40.95         0.66 o                         
  -2   8   4        148.77        144.17         1.16 o                         
  -1   8   4        370.09        354.99         2.57 o                         
   0   8   4        335.62        309.28         2.37 o                         
   1   8   4          5.64          5.86         0.32 o                         
   2   8   4        144.27        144.63         1.31 o                         
   3   8   4         43.63         44.80         0.87 o                         
  -6   9   4         31.66         30.25         1.16 o                         
  -5   9   4         70.81         73.21         1.51 o                         
  -4   9   4         14.10         12.23         0.92 o                         
  -3   9   4        282.11        275.21         2.15 o                         
  -2   9   4        159.62        153.82         1.23 o                         
  -1   9   4         29.95         31.93         0.57 o                         
   0   9   4        234.25        235.38         1.89 o                         
   1   9   4         46.00         44.80         0.69 o                         
   2   9   4          7.36          6.90         0.40 o                         
   3   9   4         39.37         41.61         1.43 o                         
  -6  10   4         30.54         30.41         1.16 o                         
  -5  10   4          8.65          7.88         1.06 o                         
  -4  10   4        110.81        116.35         1.58 o                         
  -3  10   4         53.56         53.12         0.85 o                         
  -2  10   4          7.57          8.54         0.34 o                         
  -1  10   4        128.34        121.59         1.16 o                         
   0  10   4        136.21        135.60         2.23 o                         
   1  10   4         27.66         27.89         0.57 o                         
   2  10   4         49.22         52.48         0.75 o                         
   3  10   4        120.26        125.30         1.72 o                         
  -6  11   4         42.31         41.76         1.63 o                         
  -5  11   4         52.64         58.04         1.38 o                         
  -4  11   4         47.22         49.73         1.04 o                         
  -3  11   4         83.78         81.99         1.07 o                         
  -2  11   4        685.56        676.41         5.02 o                         
  -1  11   4        142.76        141.95         1.31 o                         
   0  11   4         11.19         11.22         0.40 o                         
   1  11   4        170.43        167.12         1.69 o                         
   2  11   4        169.69        172.87         1.65 o                         
   3  11   4        126.34        125.87         1.78 o                         
  -5  12   4         13.70         11.92         0.79 o                         
  -4  12   4        453.25        444.88         4.17 o                         
  -3  12   4         94.06         94.55         1.18 o                         
  -2  12   4        126.15        125.96         1.43 o                         
  -1  12   4         66.73         66.39         1.04 o                         
   0  12   4        123.13        113.95         1.17 o                         
   1  12   4         36.17         36.34         0.73 o                         
   2  12   4         52.96         56.31         1.08 o                         
   3  12   4        324.77        329.39         3.04 o                         
  -5  13   4        165.99        168.05         2.53 o                         
  -4  13   4         44.85         49.14         1.09 o                         
  -3  13   4        136.78        133.18         2.01 o                         
  -2  13   4        178.61        174.56         2.16 o                         
  -1  13   4        175.80        176.66         1.83 o                         
   0  13   4         21.15         20.16         0.64 o                         
   1  13   4         36.64         38.58         0.87 o                         
   2  13   4         99.65         96.19         1.45 o                         
   3  13   4         24.19         25.48         1.12 o                         
  -5  14   4        113.26        112.55         2.02 o                         
  -4  14   4          4.52          4.54         0.49 o                         
  -3  14   4         16.78         17.78         1.08 o                         
  -2  14   4         78.53         78.89         1.29 o                         
  -1  14   4         65.91         65.64         0.96 o                         
   0  14   4         11.19         10.46         0.51 o                         
   1  14   4         12.44         13.46         0.61 o                         
   2  14   4        226.01        231.37         2.59 o                         
  -5  15   4         11.91         13.53         0.89 o                         
  -4  15   4         10.90         12.63         0.70 o                         
  -3  15   4        310.66        308.39         3.64 o                         
  -2  15   4         77.45         77.76         1.46 o                         
  -1  15   4         27.70         26.63         0.77 o                         
   0  15   4         37.51         39.28         0.86 o                         
   1  15   4        176.10        179.08         2.10 o                         
   2  15   4          5.96          6.54         0.51 o                         
  -5  16   4         68.05         68.38         2.46 o                         
  -4  16   4         42.88         39.56         1.21 o                         
  -3  16   4        101.97        104.05         1.98 o                         
  -2  16   4          5.93          6.83         0.64 o                         
  -1  16   4        114.13        112.76         2.29 o                         
   0  16   4        145.75        146.88         1.97 o                         
   1  16   4         10.31         11.69         0.73 o                         
   2  16   4        247.44        252.04         2.79 o                         
  -4  17   4          2.63          3.45         0.60 o                         
  -3  17   4         36.25         38.02         1.15 o                         
  -2  17   4        220.89        212.81         2.99 o                         
  -1  17   4         99.94        103.36         1.76 o                         
   0  17   4         13.37         13.64         0.77 o                         
   1  17   4        183.96        178.86         2.15 o                         
   2  17   4         22.04         22.00         0.79 o                         
  -4  18   4        155.80        155.08         2.44 o                         
  -3  18   4         76.86         76.27         1.58 o                         
  -2  18   4        131.63        132.68         1.77 o                         
  -1  18   4         53.53         53.03         1.26 o                         
   0  18   4         64.71         64.65         1.40 o                         
   1  18   4         48.66         50.96         1.09 o                         
  -4  19   4         17.06         19.21         1.27 o                         
  -3  19   4         47.82         46.94         1.35 o                         
  -2  19   4        170.54        167.27         2.07 o                         
  -1  19   4         25.68         24.45         1.13 o                         
   0  19   4         24.14         26.35         1.15 o                         
   1  19   4         61.15         63.08         1.47 o                         
  -3  20   4          8.12          7.88         0.89 o                         
  -2  20   4          4.16          4.85         0.62 o                         
  -1  20   4         50.20         50.13         1.41 o                         
   0  20   4          4.29          5.30         0.60 o                         
   1  20   4          1.04          0.82         0.58 o                         
  -3  21   4        102.48        102.61         3.48 o                         
  -2  21   4         43.10         42.94         1.59 o                         
  -1  21   4         32.84         33.36         1.12 o                         
   0  21   4        200.11        198.23         2.81 o                         
  -1  22   4        137.74        133.33         4.05 o                         
  -2 -19   5         12.17         11.95         0.64 o                         
  -1 -19   5          6.67          6.53         0.68 o                         
  -3 -18   5          9.31          9.26         0.50 o                         
  -2 -18   5         13.92         13.96         0.58 o                         
  -1 -18   5        105.99        104.57         1.38 o                         
   0 -18   5          9.08          8.95         0.51 o                         
  -3 -17   5        219.55        218.57         2.20 o                         
  -2 -17   5          8.68          7.45         0.41 o                         
  -1 -17   5          6.28          6.44         0.42 o                         
   0 -17   5         43.07         42.48         0.81 o                         
  -4 -16   5         91.77         94.64         1.73 o                         
  -3 -16   5        105.75        104.51         1.36 o                         
  -2 -16   5        122.11        120.39         1.32 o                         
  -1 -16   5         18.21         19.22         0.64 o                         
   0 -16   5          0.33          0.14         0.31 o                         
   1 -16   5         91.13         91.94         1.36 o                         
  -4 -15   5          9.36         11.08         0.71 o                         
  -3 -15   5        123.91        131.07         1.53 o                         
  -2 -15   5         18.94         19.37         0.56 o                         
  -1 -15   5         25.37         24.76         0.56 o                         
   0 -15   5        146.92        144.97         1.50 o                         
   1 -15   5         41.90         41.53         0.90 o                         
  -4 -14   5         33.54         32.40         1.04 o                         
  -3 -14   5         37.87         40.14         0.73 o                         
  -2 -14   5         74.04         75.26         1.06 o                         
  -1 -14   5          9.82         10.01         0.39 o                         
   0 -14   5          7.46          8.90         0.42 o                         
   1 -14   5         21.18         24.41         0.73 o                         
  -5 -13   5         16.13         21.03         0.92 o                         
  -4 -13   5        134.49        136.68         2.82 o                         
  -3 -13   5        109.75        111.58         1.21 o                         
  -2 -13   5         25.49         23.63         0.57 o                         
  -1 -13   5         14.13         14.10         0.44 o                         
   0 -13   5         12.52         12.02         0.43 o                         
   1 -13   5        107.26        103.78         1.37 o                         
  -5 -12   5         12.91         15.46         0.80 o                         
  -4 -12   5        126.72        125.73         2.64 o                         
  -3 -12   5         30.53         30.62         0.70 o                         
  -2 -12   5         19.32         18.56         0.49 o                         
  -1 -12   5        136.18        129.46         1.16 o                         
   0 -12   5         56.42         57.06         0.78 o                         
   1 -12   5        154.35        156.88         1.75 o                         
   2 -12   5        103.16         97.52         1.37 o                         
  -5 -11   5         39.69         42.23         1.39 o                         
  -4 -11   5        148.24        149.73         2.37 o                         
  -3 -11   5        144.59        139.52         1.78 o                         
  -2 -11   5          9.96          9.43         0.37 o                         
  -1 -11   5         29.52         28.92         0.53 o                         
   0 -11   5         29.43         31.87         0.57 o                         
   1 -11   5        172.83        164.13         1.79 o                         
   2 -11   5         38.26         39.29         0.87 o                         
  -5 -10   5        274.98        270.57         3.24 o                         
  -4 -10   5          6.25          6.05         0.58 o                         
  -3 -10   5         65.05         65.35         0.89 o                         
  -2 -10   5        115.79        111.13         1.10 o                         
  -1 -10   5         32.78         34.47         0.56 o                         
   0 -10   5         21.30         19.35         0.47 o                         
   1 -10   5         62.08         64.59         0.82 o                         
   2 -10   5        226.35        229.59         2.86 o                         
  -5  -9   5          2.32          3.01         0.40 o                         
  -4  -9   5         26.30         27.40         0.86 o                         
  -3  -9   5         35.23         35.54         0.65 o                         
  -2  -9   5         46.87         47.63         0.62 o                         
  -1  -9   5         55.02         54.28         0.69 o                         
   0  -9   5        335.01        330.18         2.25 o                         
   1  -9   5         35.62         40.92         0.64 o                         
   2  -9   5          2.16          2.11         0.34 o                         
  -6  -8   5          6.05          6.63         0.55 o                         
  -5  -8   5         91.17         91.97         1.67 o                         
  -4  -8   5        112.26        111.73         1.49 o                         
  -3  -8   5         14.34         14.60         0.46 o                         
  -2  -8   5        178.12        172.17         1.34 o                         
  -1  -8   5         16.76         16.40         0.54 o                         
   0  -8   5         35.10         35.70         0.58 o                         
   1  -8   5         49.11         54.89         0.73 o                         
   2  -8   5         11.31         11.99         0.48 o                         
  -6  -7   5        119.22        123.15         2.81 o                         
  -5  -7   5         28.89         29.83         1.20 o                         
  -4  -7   5        127.12        122.73         1.43 o                         
  -3  -7   5        109.25        108.86         1.06 o                         
  -2  -7   5        111.40        103.57         1.35 o                         
  -1  -7   5         94.05         94.32         0.91 o                         
   0  -7   5        108.73        102.90         1.54 o                         
   1  -7   5         71.71         69.63         0.82 o                         
   2  -7   5         66.73         65.58         1.10 o                         
  -6  -6   5         24.59         26.01         1.03 o                         
  -5  -6   5         40.92         41.58         1.03 o                         
  -4  -6   5         43.79         44.67         0.82 o                         
  -3  -6   5         14.07         13.28         0.41 o                         
  -2  -6   5         52.86         54.58         0.70 o                         
  -1  -6   5        605.65        577.05         3.51 o                         
   0  -6   5        119.74        116.32         1.06 o                         
   1  -6   5        127.71        129.31         1.19 o                         
   2  -6   5         35.71         36.88         0.73 o                         
  -6  -5   5         76.00         80.01         2.70 o                         
  -5  -5   5          5.02          6.54         0.58 o                         
  -4  -5   5         64.98         63.27         1.06 o                         
  -3  -5   5         22.71         23.91         0.56 o                         
  -2  -5   5         71.39         69.07         0.80 o                         
  -1  -5   5        277.16        270.11         1.86 o                         
   0  -5   5         59.71         58.27         0.89 o                         
   1  -5   5         57.37         58.59         0.77 o                         
   2  -5   5         54.38         55.74         0.87 o                         
   3  -5   5         52.10         52.28         0.89 o                         
  -6  -4   5         75.56         78.46         2.03 o                         
  -5  -4   5        120.35        121.32         1.61 o                         
  -4  -4   5         10.98         10.78         0.46 o                         
  -3  -4   5        195.01        182.65         1.48 o                         
  -2  -4   5        141.08        133.95         1.20 o                         
  -1  -4   5         87.97         86.29         1.00 o                         
   0  -4   5         28.20         26.87         0.59 o                         
   1  -4   5         15.65         14.72         0.45 o                         
   2  -4   5        245.76        256.85         2.20 o                         
   3  -4   5          6.28          7.02         0.42 o                         
  -6  -3   5          4.46          4.38         0.88 o                         
  -5  -3   5         18.48         18.39         0.67 o                         
  -4  -3   5         97.75         95.06         1.06 o                         
  -3  -3   5         30.27         30.14         0.53 o                         
  -2  -3   5          8.99          9.60         0.35 o                         
  -1  -3   5         25.56         24.46         0.50 o                         
   0  -3   5        339.82        323.08         2.16 o                         
   1  -3   5         52.83         50.28         0.72 o                         
   2  -3   5          6.53          8.00         0.35 o                         
   3  -3   5         57.25         60.66         1.05 o                         
  -6  -2   5         17.09         18.24         0.92 o                         
  -5  -2   5         20.81         21.03         0.69 o                         
  -4  -2   5         27.17         29.05         0.66 o                         
  -3  -2   5        113.60        108.29         1.28 o                         
  -2  -2   5        288.88        268.07         1.96 o                         
  -1  -2   5         18.21         18.62         0.45 o                         
   0  -2   5          6.40          5.12         0.42 o                         
   1  -2   5         23.63         24.19         0.51 o                         
   2  -2   5         14.99         16.27         0.49 o                         
   3  -2   5         15.49         15.50         0.56 o                         
  -6  -1   5         51.24         54.97         1.37 o                         
  -5  -1   5          5.04          6.25         0.45 o                         
  -4  -1   5         82.96         77.31         1.26 o                         
  -3  -1   5        226.79        222.40         1.77 o                         
  -2  -1   5        266.04        258.49         1.95 o                         
  -1  -1   5        217.76        202.92         1.59 o                         
   0  -1   5        144.23        143.73         1.37 o                         
   1  -1   5         50.65         48.24         0.77 o                         
   2  -1   5         46.33         46.49         0.73 o                         
   3  -1   5        108.90        111.43         1.32 o                         
  -6   0   5         32.60         38.67         2.60 o                         
  -5   0   5         12.57         14.22         0.62 o                         
  -4   0   5        120.54        118.54         1.36 o                         
  -3   0   5         21.04         21.52         0.43 o                         
  -2   0   5        213.04        211.88         1.63 o                         
  -1   0   5        448.20        415.95         2.81 o                         
   0   0   5         46.13         45.71         0.84 o                         
   1   0   5        181.34        184.23         1.67 o                         
   2   0   5         22.58         24.35         0.56 o                         
   3   0   5         35.82         37.52         1.02 o                         
  -6   1   5         51.59         53.57         1.34 o                         
  -5   1   5          5.17          6.63         0.84 o                         
  -4   1   5         78.26         75.44         1.26 o                         
  -3   1   5        231.74        226.13         1.58 o                         
  -2   1   5        268.14        255.94         1.89 o                         
  -1   1   5        221.48        207.69         1.63 o                         
   0   1   5        149.15        143.81         1.38 o                         
   1   1   5         50.81         46.62         0.75 o                         
   2   1   5         47.65         47.93         0.80 o                         
   3   1   5        105.46        106.86         1.30 o                         
  -6   2   5         18.19         19.53         0.81 o                         
  -5   2   5         18.91         19.88         0.72 o                         
  -4   2   5         28.40         30.49         0.67 o                         
  -3   2   5        115.75        108.76         1.02 o                         
  -2   2   5        283.88        264.21         1.93 o                         
  -1   2   5         20.33         19.17         0.46 o                         
   0   2   5          6.43          5.70         0.40 o                         
   1   2   5         22.07         24.40         0.58 o                         
   2   2   5         13.80         15.81         0.53 o                         
   3   2   5         16.14         17.25         0.66 o                         
  -6   3   5          4.12          3.95         0.48 o                         
  -5   3   5         18.75         18.44         0.77 o                         
  -4   3   5         97.30         94.76         1.08 o                         
  -3   3   5         27.43         27.56         0.47 o                         
  -2   3   5          8.81          9.68         0.37 o                         
  -1   3   5         23.93         22.63         0.52 o                         
   0   3   5        339.53        318.10         2.49 o                         
   1   3   5         51.22         49.37         0.78 o                         
   2   3   5          6.93          7.74         0.40 o                         
   3   3   5         55.86         56.82         1.05 o                         
  -6   4   5         78.33         76.40         1.62 o                         
  -5   4   5        119.33        120.78         1.64 o                         
  -4   4   5         10.44         10.51         0.43 o                         
  -3   4   5        193.31        183.68         1.49 o                         
  -2   4   5        145.65        136.23         1.16 o                         
  -1   4   5         90.73         89.42         0.97 o                         
   0   4   5         28.11         26.15         0.53 o                         
   1   4   5         17.47         17.08         0.46 o                         
   2   4   5        240.30        251.58         2.41 o                         
   3   4   5          5.80          6.87         0.54 o                         
  -6   5   5         75.98         78.38         1.67 o                         
  -5   5   5          4.86          6.81         0.51 o                         
  -4   5   5         68.54         65.42         0.89 o                         
  -3   5   5         21.98         22.67         0.53 o                         
  -2   5   5         70.43         69.33         0.76 o                         
  -1   5   5        273.47        263.50         2.27 o                         
   0   5   5         60.03         58.71         0.86 o                         
   1   5   5         56.04         57.82         0.86 o                         
   2   5   5         53.89         58.09         0.97 o                         
   3   5   5         53.41         54.43         1.17 o                         
  -6   6   5         23.79         25.07         2.10 o                         
  -5   6   5         43.34         41.26         1.06 o                         
  -4   6   5         42.71         43.15         0.73 o                         
  -3   6   5         15.01         13.86         0.45 o                         
  -2   6   5         50.63         53.04         0.74 o                         
  -1   6   5        603.29        579.35         4.06 o                         
   0   6   5        119.74        116.54         1.60 o                         
   1   6   5        128.77        132.74         1.46 o                         
   2   6   5         34.80         36.50         0.73 o                         
  -6   7   5        120.07        118.34         2.09 o                         
  -5   7   5         29.34         29.68         1.05 o                         
  -4   7   5        123.87        123.91         1.31 o                         
  -3   7   5        114.38        112.33         1.17 o                         
  -2   7   5        111.99        103.96         1.08 o                         
  -1   7   5         94.62         95.30         1.14 o                         
   0   7   5        111.45        102.87         1.22 o                         
   1   7   5         72.46         70.48         1.02 o                         
   2   7   5         68.22         67.45         0.98 o                         
  -6   8   5          5.78          5.19         0.66 o                         
  -5   8   5         92.06         91.12         1.74 o                         
  -4   8   5        114.83        114.39         1.61 o                         
  -3   8   5         15.15         15.07         0.49 o                         
  -2   8   5        180.15        178.97         1.56 o                         
  -1   8   5         18.70         17.55         0.48 o                         
   0   8   5         35.25         36.23         0.70 o                         
   1   8   5         46.81         52.54         1.16 o                         
   2   8   5          9.94         11.78         0.52 o                         
  -5   9   5          2.46          2.20         0.59 o                         
  -4   9   5         26.92         28.52         0.86 o                         
  -3   9   5         32.40         33.68         0.70 o                         
  -2   9   5         46.48         48.57         0.72 o                         
  -1   9   5         54.99         55.65         0.78 o                         
   0   9   5        329.92        325.30         2.56 o                         
   1   9   5         34.81         39.43         0.79 o                         
   2   9   5          2.02          2.54         0.35 o                         
  -5  10   5        272.52        270.19         3.44 o                         
  -4  10   5          5.73          5.11         0.50 o                         
  -3  10   5         63.44         62.86         0.95 o                         
  -2  10   5        118.28        114.64         1.32 o                         
  -1  10   5         33.00         34.09         0.62 o                         
   0  10   5         21.08         20.26         0.54 o                         
   1  10   5         59.59         61.31         1.00 o                         
   2  10   5        225.17        226.62         2.28 o                         
  -5  11   5         38.99         40.13         1.28 o                         
  -4  11   5        151.74        154.18         2.33 o                         
  -3  11   5        146.60        142.94         1.95 o                         
  -2  11   5         10.39          9.67         0.44 o                         
  -1  11   5         30.49         29.96         0.61 o                         
   0  11   5         27.42         29.58         0.64 o                         
   1  11   5        172.35        165.52         1.79 o                         
   2  11   5         37.61         38.19         0.86 o                         
  -5  12   5         14.70         13.51         0.88 o                         
  -4  12   5        126.99        127.90         2.12 o                         
  -3  12   5         31.30         34.19         0.88 o                         
  -2  12   5         17.39         17.18         0.56 o                         
  -1  12   5        136.66        132.93         1.35 o                         
   0  12   5         56.88         58.33         0.87 o                         
   1  12   5        151.68        152.04         1.62 o                         
   2  12   5        106.76        103.64         1.60 o                         
  -5  13   5         16.63         18.83         1.48 o                         
  -4  13   5        133.70        133.84         2.17 o                         
  -3  13   5        109.40        111.94         1.58 o                         
  -2  13   5         26.15         24.73         0.76 o                         
  -1  13   5         14.15         14.17         0.49 o                         
   0  13   5         10.88         11.36         0.48 o                         
   1  13   5        108.70        108.07         1.43 o                         
  -4  14   5         34.07         33.62         1.18 o                         
  -3  14   5         38.63         39.53         1.83 o                         
  -2  14   5         74.36         77.20         1.28 o                         
  -1  14   5         10.33         11.28         0.52 o                         
   0  14   5          7.29          9.53         0.51 o                         
   1  14   5         19.89         24.13         0.74 o                         
  -4  15   5         10.78         10.55         0.79 o                         
  -3  15   5        122.60        130.93         2.14 o                         
  -2  15   5         18.78         20.17         0.76 o                         
  -1  15   5         24.83         25.43         0.89 o                         
   0  15   5        146.36        146.36         2.08 o                         
   1  15   5         41.36         41.43         0.92 o                         
  -4  16   5         89.58         95.33         1.87 o                         
  -3  16   5        103.31        102.88         1.89 o                         
  -2  16   5        122.49        119.88         1.70 o                         
  -1  16   5         16.90         16.58         1.00 o                         
   0  16   5          0.38          0.38         0.32 o                         
   1  16   5         93.47         95.35         1.40 o                         
  -3  17   5        220.54        216.40         2.98 o                         
  -2  17   5          9.07          8.28         0.57 o                         
  -1  17   5          5.42          4.79         0.49 o                         
   0  17   5         45.02         47.22         1.12 o                         
  -3  18   5          9.06         10.64         0.79 o                         
  -2  18   5         13.12         13.61         0.70 o                         
  -1  18   5        108.82        106.18         1.65 o                         
   0  18   5          9.40          8.93         0.62 o                         
  -2  19   5         12.49         11.87         0.86 o                         
  -1  19   5          6.15          6.32         0.56 o                         
  -2 -15   6         42.76         46.58         0.86 o                         
  -3 -14   6         77.60         80.88         1.77 o                         
  -2 -14   6          4.73          5.67         0.38 o                         
  -1 -14   6         47.86         49.79         0.81 o                         
  -3 -13   6         41.40         37.81         0.85 o                         
  -2 -13   6         35.11         36.05         0.75 o                         
  -1 -13   6         96.86         95.85         1.24 o                         
   0 -13   6         44.02         45.79         0.87 o                         
  -4 -12   6         16.05         19.76         0.91 o                         
  -3 -12   6         34.35         37.99         1.03 o                         
  -2 -12   6        109.04        107.84         1.26 o                         
  -1 -12   6          1.85          2.61         0.29 o                         
   0 -12   6         26.62         28.31         0.78 o                         
  -4 -11   6         39.53         39.93         1.11 o                         
  -3 -11   6         21.27         22.07         0.67 o                         
  -2 -11   6         45.60         48.24         0.92 o                         
  -1 -11   6         94.42         98.29         1.11 o                         
   0 -11   6         64.41         62.65         0.90 o                         
  -4 -10   6          5.41          6.76         0.71 o                         
  -3 -10   6          7.16          9.28         0.48 o                         
  -2 -10   6         69.62         70.58         1.08 o                         
  -1 -10   6         10.54         10.43         0.42 o                         
   0 -10   6        199.90        199.88         1.89 o                         
  -5  -9   6         93.39         99.78         2.20 o                         
  -4  -9   6         23.34         21.75         0.87 o                         
  -3  -9   6         11.90          9.18         0.46 o                         
  -2  -9   6         34.44         38.62         0.78 o                         
  -1  -9   6         13.92         14.28         0.67 o                         
   0  -9   6         46.46         46.12         0.77 o                         
   1  -9   6         28.10         30.52         0.74 o                         
  -5  -8   6         12.35         10.61         0.86 o                         
  -4  -8   6          8.80          9.39         0.63 o                         
  -3  -8   6        128.48        130.04         1.49 o                         
  -2  -8   6          8.33          7.84         0.40 o                         
  -1  -8   6         18.87         19.39         0.53 o                         
   0  -8   6         10.37         12.05         0.54 o                         
   1  -8   6         23.93         22.74         0.61 o                         
  -5  -7   6         48.84         47.67         1.94 o                         
  -4  -7   6          6.37          7.32         0.55 o                         
  -3  -7   6         10.85          9.15         0.44 o                         
  -2  -7   6         51.66         51.30         0.78 o                         
  -1  -7   6         79.79         75.25         0.96 o                         
   0  -7   6         22.99         22.61         0.58 o                         
   1  -7   6         31.16         34.12         0.70 o                         
  -5  -6   6         44.50         43.09         1.23 o                         
  -4  -6   6         14.14         15.63         0.65 o                         
  -3  -6   6         16.69         18.78         0.56 o                         
  -2  -6   6         81.96         81.88         1.09 o                         
  -1  -6   6        151.51        150.23         1.43 o                         
   0  -6   6         60.39         57.80         0.83 o                         
   1  -6   6        142.95        146.72         1.45 o                         
  -5  -5   6         64.17         66.66         1.60 o                         
  -4  -5   6        112.15        112.91         1.56 o                         
  -3  -5   6         37.05         38.14         0.70 o                         
  -2  -5   6         18.80         16.36         0.48 o                         
  -1  -5   6         83.42         84.63         1.09 o                         
   0  -5   6         22.08         21.11         0.60 o                         
   1  -5   6         40.38         40.48         0.81 o                         
  -5  -4   6         23.06         23.53         0.96 o                         
  -4  -4   6         85.85         81.99         1.28 o                         
  -3  -4   6          3.12          2.42         0.26 o                         
  -2  -4   6         95.66         94.37         1.04 o                         
  -1  -4   6          8.59          8.92         0.39 o                         
   0  -4   6         68.51         64.88         1.04 o                         
   1  -4   6         69.03         68.76         1.03 o                         
  -5  -3   6         24.40         23.51         0.96 o                         
  -4  -3   6         13.72         13.49         0.74 o                         
  -3  -3   6         35.53         34.61         0.63 o                         
  -2  -3   6         19.28         19.11         0.68 o                         
  -1  -3   6         56.97         53.45         0.82 o                         
   0  -3   6         13.73         12.15         0.46 o                         
   1  -3   6         62.28         65.63         1.00 o                         
  -5  -2   6         62.73         65.02         2.28 o                         
  -4  -2   6          2.64          3.46         0.50 o                         
  -3  -2   6        121.33        121.10         1.19 o                         
  -2  -2   6         38.43         37.08         0.64 o                         
  -1  -2   6         12.53         12.51         0.62 o                         
   0  -2   6         10.02          9.10         0.46 o                         
   1  -2   6          3.52          2.56         0.30 o                         
  -5  -1   6         10.05         10.36         0.69 o                         
  -4  -1   6        101.60         97.87         1.69 o                         
  -3  -1   6         39.26         34.93         0.71 o                         
  -2  -1   6         98.70         94.37         1.39 o                         
  -1  -1   6         31.13         29.29         0.64 o                         
   0  -1   6          3.72          2.59         0.30 o                         
   1  -1   6         12.02         13.80         0.53 o                         
  -5   0   6          9.45         11.70         0.78 o                         
  -4   0   6         15.55         16.41         1.23 o                         
  -3   0   6        122.31        123.05         1.20 o                         
  -2   0   6         19.69         19.57         0.51 o                         
  -1   0   6          3.97          2.71         0.31 o                         
   0   0   6        131.83        127.84         1.38 o                         
   1   0   6         42.94         44.08         0.82 o                         
  -5   1   6          9.22         10.68         0.63 o                         
  -4   1   6        103.09         97.97         1.68 o                         
  -3   1   6         38.96         34.98         0.87 o                         
  -2   1   6         99.50         93.62         1.09 o                         
  -1   1   6         30.78         29.55         0.64 o                         
   0   1   6          3.42          2.65         0.31 o                         
   1   1   6         11.83         14.61         0.55 o                         
  -5   2   6         64.03         66.57         1.44 o                         
  -4   2   6          2.42          2.97         0.47 o                         
  -3   2   6        122.41        122.03         1.95 o                         
  -2   2   6         40.66         39.22         0.71 o                         
  -1   2   6         12.32         11.21         0.45 o                         
   0   2   6         10.70         10.41         0.46 o                         
   1   2   6          3.30          2.45         0.32 o                         
  -5   3   6         23.31         23.68         1.00 o                         
  -4   3   6         14.97         14.32         0.75 o                         
  -3   3   6         35.59         33.61         0.77 o                         
  -2   3   6         17.70         15.87         0.57 o                         
  -1   3   6         58.40         52.88         0.83 o                         
   0   3   6         14.00         12.89         0.50 o                         
   1   3   6         62.67         66.85         1.02 o                         
  -5   4   6         22.15         22.90         0.94 o                         
  -4   4   6         87.62         88.70         2.30 o                         
  -3   4   6          3.47          3.80         0.40 o                         
  -2   4   6         92.74         91.26         1.20 o                         
  -1   4   6          8.39          8.85         0.46 o                         
   0   4   6         67.87         64.69         1.05 o                         
   1   4   6         67.64         68.44         1.13 o                         
  -5   5   6         64.92         65.67         1.98 o                         
  -4   5   6        111.27        110.98         1.54 o                         
  -3   5   6         36.48         36.74         0.88 o                         
  -2   5   6         17.74         15.39         0.57 o                         
  -1   5   6         83.51         81.55         1.17 o                         
   0   5   6         22.53         20.80         0.66 o                         
   1   5   6         41.39         42.15         0.98 o                         
  -5   6   6         44.10         43.54         1.45 o                         
  -4   6   6         14.07         14.30         0.64 o                         
  -3   6   6         17.27         19.73         0.71 o                         
  -2   6   6         83.58         84.08         1.15 o                         
  -1   6   6        151.21        148.72         1.67 o                         
   0   6   6         62.15         58.62         1.02 o                         
   1   6   6        142.61        145.33         1.74 o                         
  -5   7   6         49.07         48.02         1.62 o                         
  -4   7   6          5.31          6.06         0.46 o                         
  -3   7   6         10.80          9.77         0.50 o                         
  -2   7   6         52.34         51.49         1.14 o                         
  -1   7   6         79.26         75.79         1.23 o                         
   0   7   6         24.26         24.46         0.72 o                         
   1   7   6         31.81         36.21         1.03 o                         
  -5   8   6         12.14         10.67         0.81 o                         
  -4   8   6          9.18         11.94         0.54 o                         
  -3   8   6        131.57        132.85         1.53 o                         
  -2   8   6          8.71          7.86         0.45 o                         
  -1   8   6         19.12         18.73         0.70 o                         
   0   8   6          9.45          9.86         0.79 o                         
   1   8   6         21.81         20.53         0.75 o                         
  -5   9   6         92.22        100.40         1.93 o                         
  -4   9   6         23.73         21.48         0.97 o                         
  -3   9   6         12.18         10.44         0.50 o                         
  -2   9   6         35.52         39.38         0.89 o                         
  -1   9   6         14.01         14.78         0.56 o                         
   0   9   6         45.11         45.64         0.92 o                         
   1   9   6         27.00         29.40         0.91 o                         
  -4  10   6          5.67          5.83         0.63 o                         
  -3  10   6          8.05         10.15         0.50 o                         
  -2  10   6         70.83         70.50         1.20 o                         
  -1  10   6         10.91         12.02         0.52 o                         
   0  10   6        195.89        193.40         2.01 o                         
  -4  11   6         39.55         38.67         1.22 o                         
  -3  11   6         20.96         23.60         0.81 o                         
  -2  11   6         47.51         50.69         0.93 o                         
  -1  11   6         94.71         97.45         1.29 o                         
   0  11   6         62.61         63.71         1.06 o                         
  -4  12   6         16.30         20.30         1.22 o                         
  -3  12   6         34.27         38.21         0.96 o                         
  -2  12   6        112.12        110.08         1.50 o                         
  -1  12   6          1.74          2.78         0.35 o                         
   0  12   6         24.84         26.65         0.74 o                         
  -3  13   6         41.98         40.90         1.01 o                         
  -2  13   6         34.29         34.68         0.94 o                         
  -1  13   6         98.27         99.64         1.33 o                         
   0  13   6         45.85         48.03         1.08 o                         
  -3  14   6         77.73         80.63         1.54 o                         
  -2  14   6          4.32          5.10         0.50 o                         
  -1  14   6         48.23         49.05         0.97 o                         
  -2  15   6         43.76         48.69         1.48 o                         
  -2  -8   7         18.84         20.37         0.72 o                         
  -3  -7   7         51.60         57.13         1.42 o                         
  -2  -7   7         12.14         13.72         0.55 o                         
  -3  -6   7         57.68         58.09         1.03 o                         
  -2  -6   7          0.78          1.93         0.32 o                         
  -1  -6   7         19.45         20.15         0.67 o                         
  -3  -5   7         11.48         14.85         0.61 o                         
  -2  -5   7         85.14         88.84         1.28 o                         
  -1  -5   7         17.98         17.41         0.75 o                         
  -4  -4   7         45.86         49.44         1.32 o                         
  -3  -4   7         96.04        103.01         1.36 o                         
  -2  -4   7         61.42         67.38         1.11 o                         
  -1  -4   7         50.24         50.47         1.00 o                         
  -4  -3   7         16.82         16.96         0.90 o                         
  -3  -3   7         11.15         12.87         0.51 o                         
  -2  -3   7         23.57         26.46         0.85 o                         
  -1  -3   7          2.47          2.99         0.49 o                         
  -4  -2   7        114.24        119.38         2.06 o                         
  -3  -2   7          5.61          5.73         0.39 o                         
  -2  -2   7         12.28         14.98         0.55 o                         
  -1  -2   7         49.54         51.67         0.92 o                         
  -4  -1   7         12.25         11.83         0.77 o                         
  -3  -1   7         66.92         75.49         1.06 o                         
  -2  -1   7         23.90         27.30         0.80 o                         
  -1  -1   7         34.19         36.34         0.78 o                         
  -4   0   7         44.76         46.45         1.55 o                         
  -3   0   7        118.69        122.62         1.39 o                         
  -2   0   7          0.48          0.06         0.27 o                         
  -1   0   7          0.06          0.01         0.27 o                         
  -4   1   7         12.15         11.38         0.74 o                         
  -3   1   7         65.24         72.93         1.16 o                         
  -2   1   7         22.93         25.81         0.68 o                         
  -1   1   7         35.17         36.49         0.79 o                         
  -4   2   7        117.40        123.65         2.07 o                         
  -3   2   7          5.47          5.37         0.50 o                         
  -2   2   7         12.47         14.77         0.61 o                         
  -1   2   7         48.73         51.48         0.91 o                         
  -4   3   7         16.51         17.61         0.95 o                         
  -3   3   7         12.24         15.22         0.82 o                         
  -2   3   7         23.01         24.79         0.74 o                         
  -1   3   7          2.10          2.11         0.37 o                         
  -4   4   7         45.81         51.18         1.32 o                         
  -3   4   7         93.18         98.51         1.57 o                         
  -2   4   7         60.88         63.49         1.10 o                         
  -1   4   7         49.75         50.98         1.02 o                         
  -3   5   7         12.53         16.25         0.74 o                         
  -2   5   7         83.43         87.10         1.29 o                         
  -1   5   7         18.22         18.78         0.69 o                         
  -3   6   7         58.37         59.67         1.23 o                         
  -2   6   7          0.83          1.61         0.36 o                         
  -1   6   7         21.19         23.45         0.92 o                         
  -3   7   7         50.63         55.72         1.20 o                         
  -2   7   7         11.73         13.99         0.61 o                         
  -2   8   7         19.12         21.68         0.86 o                         
                                                                                
