# Supplementary material for: (S)-2-Carb­oxy­ethyl l-cysteinyl sulfone
Source: IUCrdata. 2024 May 31;9(Pt 5):x240480. doi: 10.1107/S2414314624004802 (PMC11151290; doi:10.1107/S2414314624004802)
Supplement: Supplementary file 3 [file x-09-x240480-Isup3.cml]

<?xml version="1.0" ?>
<cml>
<molecule title="(2S)-2-azaniumyl-3-[(2-carboxyethane)sulfonyl]propanoate" id="m1">
  <atomArray>
    <atom id="a1" elementType="N" formalCharge="1"
          x2="14.102718172776308" y2="4.683691549436643" />
    <atom id="a2" elementType="C"
          x2="14.393750816993414" y2="3.171441570101216" />
    <atom id="a3" elementType="C"
          x2="13.229620240124994" y2="2.163274917210931" />
    <atom id="a4" elementType="S"
          x2="11.774457019039469" y2="2.667358243656073" />
    <atom id="a5" elementType="O"
          x2="11.270373692594326" y2="1.2121950225705485" />
    <atom id="a6" elementType="O"
          x2="12.278540345484611" y2="4.122521464741598" />
    <atom id="a7" elementType="C"
          x2="10.319293797953943" y2="3.1714415701012153" />
    <atom id="a8" elementType="C"
          x2="9.155163221085523" y2="2.1632749172109302" />
    <atom id="a9" elementType="C"
          x2="7.699999999999999" y2="2.6673582436560723" />
    <atom id="a10" elementType="O"
          x2="6.5358694231315795" y2="1.6591915907657873" />
    <atom id="a11" elementType="O"
          x2="7.4089673557828934" y2="4.179608222991499" />
    <atom id="a12" elementType="C"
          x2="15.848914038078938" y2="2.6673582436560737" />
    <atom id="a13" elementType="O" formalCharge="-1"
          x2="17.013044614947358" y2="3.6755248965463587" />
    <atom id="a14" elementType="O"
          x2="16.139946682296042" y2="1.1551082643206465" />
  </atomArray>
  <bondArray>
    <bond atomRefs2="a2 a1" order="1">
      <bondStereo>W</bondStereo>
    </bond>
    <bond atomRefs2="a2 a3" order="1" />
    <bond atomRefs2="a3 a4" order="1" />
    <bond atomRefs2="a4 a5" order="2" />
    <bond atomRefs2="a4 a6" order="2" />
    <bond atomRefs2="a4 a7" order="1" />
    <bond atomRefs2="a7 a8" order="1" />
    <bond atomRefs2="a8 a9" order="1" />
    <bond atomRefs2="a9 a10" order="1" />
    <bond atomRefs2="a9 a11" order="2" />
    <bond atomRefs2="a2 a12" order="1" />
    <bond atomRefs2="a12 a13" order="1" />
    <bond atomRefs2="a12 a14" order="2" />
  </bondArray>
</molecule>
</cml>
